# Supplementary material for: Crystal structure determination, Hirshfeld surface analysis and energy frameworks of 6-phenyl­sulfonyl-6H-thieno[3,2-c]carbazole
Source: Acta Crystallogr E Crystallogr Commun. 2018 Jun 5;74(Pt 7):878–83. doi: 10.1107/S2056989018007971 (PMC6038642; doi:10.1107/S2056989018007971)
Supplement: Supplementary file 1 [file e-74-00878-sup1.cif]

##############################################################################
#                                                                            #
# This CIF contains the data in a paper accepted for publication in          #
# Acta Crystallographica Section E. It conforms to the requirements of       #
# Notes for Authors for Acta Crystallographica Section E, and has been       #
# peer reviewed under the auspices of the IUCr Commission on Journals.       #
#                                                                            #
# Full details of the Crystallographic Information File format               #
# are given in the paper "The Crystallographic Information File (CIF):       #
# a New Standard Archive File for Crystallography" by S. R. Hall, F. H.      #
# Allen and I. D. Brown [Acta Cryst. (1991), A47, 655-685].                  #
#                                                                            #
# The current version of the core CIF dictionary is obtainable from          #
# ftp://ftp.iucr.org/pub/cif_core.dic.                                       #
#                                                                            #
# Software is freely available for graphical display of the structure(s)     #
# in this CIF. For information consult the CIF software page                 #
# http://www.iucr.org/resources/cif/software.                                #
#                                                                            #
# This file may be used for bona fide research purposes within the           #
# scientific community so long as proper attribution is given to the journal # 
# article from which it was obtained.                                        #
#                                                                            #
##############################################################################
data_I
_database_code_depnum_ccdc_archive 'CCDC 1825258'
_audit_creation_method     'SHELXL-2014/7'
_journal_date_recd_electronic     2018-04-16
_journal_date_accepted     2018-05-30
_journal_name_full     'Acta Crystallographica, Section E'
_journal_year     2018
_journal_volume     74
_journal_issue      7
_journal_page_first     878
_journal_page_last     883
_journal_paper_category     GO
_journal_paper_doi     10.1107/S2056989018007971
_journal_coeditor_code     FY2128
_publ_contact_author_name     'G Usha'
_publ_contact_author_address
;
PG and Research Department of Physics
Queen Mary's College(A)
Chennai-4
Tamilnadu
India
;
_publ_contact_author_email     'guqmc@yahoo.com'
_publ_contact_author_fax     ?
_publ_contact_author_phone     '9150761514'
_publ_section_title
;
Crystal structure determination, Hirshfeld surface analysis and energy
frameworks of 6-phenylsulfonyl-6<i>H</i>-thieno[3,2-<i>c</i>]carbazole
;
_publ_section_title_footnote     .
loop_
    _publ_author_name
    _publ_author_footnote
    _publ_author_address
    'Mohamooda Sumaya, U.' .
;
Department of Physics,
Bharathi Women's College (A),
Chennai-108,
Tamilnadu,
India
;
    'Sankar, E.' .
;
Department of organic Chemistry,
University of Madras,
Chennai-25,
Tamilnadu,
India
;
    'Arasambattu MohanaKrishnan, K.' .
;
Department of organic Chemistry,
University of Madras,
Chennai-25,
Tamilnadu,
India
;
    'Biruntha, K.' .
;
Department of Physics,
Bharathi Women's College (A),
Chennai-108,
Tamilnadu,
India
;
    'Usha, G.' .
;
PG and Research Department of Physics,
Queen Mary's College (A),
Chennai-4,
Tamilnadu,
India
;
_publ_section_synopsis
;
Intramolecular C---H...O hydrogen bonds involving the sulfone O atoms and the
carbazole moiety result in two <i>S</i>(6) rings. In the crystal, molecules
are linked <i>via</i> pairs of C---H...O hydrogen bonds forming inversion
dimers with an <i>R</i>~2~^2^(12) graph-set motif.
;
_chemical_name_systematic
;
6-Phenylsulfonyl-6<i>H</i>-thieno[3,2-<i>c</i>]carbazole
;
_chemical_name_common     6-(Phenylsulfonyl)-6H-thieno[3,2-c]carbazole
_chemical_formula_moiety     'C20 H13 N O2 S2'
_chemical_formula_sum     'C20 H13 N O2 S2'
_chemical_formula_weight     363.43
_chemical_melting_point     ?
_shelx_space_group_comment
;
;
_space_group_crystal_system     triclinic
_space_group_name_H-M_alt     'P -1'
_space_group_name_Hall     '-P 1'
loop_
    _space_group_symop_operation_xyz
    'x, y, z'
    '-x, -y, -z'
_cell_length_a     7.6461(8)
_cell_length_b     9.8772(9)
_cell_length_c     11.2191(12)
_cell_angle_alpha     72.571(5)
_cell_angle_beta     88.496(6)
_cell_angle_gamma     86.144(6)
_cell_volume     806.54(14)
_cell_formula_units_Z     2
_cell_measurement_reflns_used     3175
_cell_measurement_theta_min     2.410
_cell_measurement_theta_max     28.834
_cell_measurement_temperature     298(2)
_exptl_crystal_description     needle
_exptl_crystal_colour     colourless
_exptl_crystal_size_max     0.250
_exptl_crystal_size_mid     0.200
_exptl_crystal_size_min     0.200
_exptl_crystal_density_diffrn     1.497
_exptl_crystal_density_meas     ?
_exptl_crystal_density_method     'not measured'
_exptl_crystal_F_000     376
_exptl_absorpt_coefficient_mu     0.344
_exptl_absorpt_correction_type     multi-scan
_exptl_absorpt_process_details
;
(SADABS; Bruker, 2012)
;
_shelx_estimated_absorpt_T_min     0.921
_shelx_estimated_absorpt_T_max     0.934
_exptl_absorpt_correction_T_min     0.921
_exptl_absorpt_correction_T_max     0.934
_diffrn_ambient_temperature     298(2)
_diffrn_radiation_type     MoK\a
_diffrn_radiation_wavelength     0.71073
_diffrn_measurement_device_type     'Bruker Kappa APEXII CCD'
_diffrn_measurement_method     '\w and \f scan'
_diffrn_detector_area_resol_mean     ?
_diffrn_reflns_number     16616
_diffrn_reflns_av_R_equivalents     0.0358
_diffrn_reflns_theta_min     2.419
_diffrn_reflns_theta_max     25.999
_diffrn_reflns_theta_full     25.242
_diffrn_measured_fraction_theta_max     0.977
_diffrn_measured_fraction_theta_full     0.979
_diffrn_reflns_limit_h_min     -9
_diffrn_reflns_limit_h_max     9
_diffrn_reflns_limit_k_min     -12
_diffrn_reflns_limit_k_max     12
_diffrn_reflns_limit_l_min     -13
_diffrn_reflns_limit_l_max     13
_refine_special_details     ?
_reflns_number_total     3174
_reflns_number_gt     2458
_reflns_threshold_expression     'I > 2\s(I)'
_refine_ls_structure_factor_coef     Fsqd
_refine_ls_matrix_type     full
_refine_ls_R_factor_all     0.0486
_refine_ls_R_factor_gt     0.0340
_refine_ls_wR_factor_gt     0.0797
_refine_ls_wR_factor_ref     0.0908
_refine_ls_goodness_of_fit_ref     1.031
_refine_ls_restrained_S_all     1.031
_refine_ls_number_reflns     3102
_refine_ls_number_parameters     226
_refine_ls_number_restraints     0
_refine_ls_hydrogen_treatment     constr
_refine_ls_weighting_scheme     calc
_refine_ls_weighting_details
              'w=1/[\s^2^(Fo^2^)+(0.0389P)^2^+0.3787P] where P=(Fo^2^+2Fc^2^)/3'
_atom_sites_solution_hydrogens     geom
_atom_sites_solution_primary     ?
_atom_sites_solution_secondary     ?
_refine_ls_shift/su_max     0.000
_refine_ls_shift/su_mean     0.000
_refine_diff_density_max     0.244
_refine_diff_density_min     -0.413
_refine_ls_extinction_method     none
_refine_ls_extinction_coef     .
loop_
    _atom_type_symbol
    _atom_type_description
    _atom_type_scat_dispersion_real
    _atom_type_scat_dispersion_imag
    _atom_type_scat_source
    'C' 'C' 0.0033 0.0016
                         'International Tables Vol C Tables 4.2.6.8 and 6.1.1.4'
    'H' 'H' 0.0000 0.0000
                         'International Tables Vol C Tables 4.2.6.8 and 6.1.1.4'
    'O' 'O' 0.0106 0.0060
                         'International Tables Vol C Tables 4.2.6.8 and 6.1.1.4'
    'S' 'S' 0.1246 0.1234
                         'International Tables Vol C Tables 4.2.6.8 and 6.1.1.4'
    'N' 'N' 0.0061 0.0033
                         'International Tables Vol C Tables 4.2.6.8 and 6.1.1.4'
_computing_data_collection
;
APEX2 (Bruker, 2012)
;
_computing_cell_refinement
;
APEX2 and SAINT (Bruker, 2012)
;
_computing_data_reduction
;
SAINT and XPREP (Bruker, 2012)
;
_computing_structure_solution
;
SHELXS97 (Sheldrick, 2008)
;
_computing_structure_refinement
;
SHELXL2014 (Sheldrick, 2015)
;
_computing_molecular_graphics
;
ORTEP-3 for Windows (Farrugia, 2012)
;
_computing_publication_material
;
SHELXL2014 (Sheldrick, 2015)
;
loop_
    _atom_site_type_symbol
    _atom_site_label
    _atom_site_fract_x
    _atom_site_fract_y
    _atom_site_fract_z
    _atom_site_U_iso_or_equiv
    _atom_site_adp_type
    _atom_site_calc_flag
    _atom_site_occupancy
    _atom_site_disorder_assembly
    _atom_site_disorder_group
    C C1 0.3947(3) 0.2820(2) 0.4004(2) 0.0462(5) Uani d 1 . .
    H H1 0.4480 0.1960 0.4478 0.055 Uiso calc 1 . .
    C C2 0.3350(4) 0.3854(3) 0.4540(2) 0.0590(7) Uani d 1 . .
    H H2 0.3496 0.3685 0.5394 0.071 Uiso calc 1 . .
    C C3 0.2541(4) 0.5137(3) 0.3848(2) 0.0614(7) Uani d 1 . .
    H H3 0.2148 0.5806 0.4242 0.074 Uiso calc 1 . .
    C C4 0.2317(3) 0.5426(2) 0.2583(2) 0.0478(6) Uani d 1 . .
    H H4 0.1776 0.6287 0.2118 0.057 Uiso calc 1 . .
    C C5 0.2909(3) 0.44110(19) 0.20083(18) 0.0327(4) Uani d 1 . .
    C C6 0.3716(3) 0.31203(19) 0.27287(18) 0.0331(4) Uani d 1 . .
    C C7 0.3683(2) 0.30993(19) 0.06791(17) 0.0313(4) Uani d 1 . .
    C C8 0.2892(2) 0.43910(19) 0.07345(17) 0.0300(4) Uani d 1 . .
    C C9 0.3877(3) 0.2747(2) -0.04358(19) 0.0395(5) Uani d 1 . .
    H H9 0.4417 0.1880 -0.0450 0.047 Uiso calc 1 . .
    C C10 0.3247(3) 0.3722(2) -0.1510(2) 0.0432(5) Uani d 1 . .
    H H10 0.3350 0.3499 -0.2259 0.052 Uiso calc 1 . .
    C C11 0.2454(3) 0.5042(2) -0.15089(19) 0.0378(5) Uani d 1 . .
    C C12 0.2289(2) 0.53705(19) -0.03801(19) 0.0335(4) Uani d 1 . .
    C C13 0.1126(3) 0.7312(2) -0.2176(2) 0.0526(6) Uani d 1 . .
    H H13 0.0633 0.8143 -0.2728 0.063 Uiso calc 1 . .
    C C14 0.1762(3) 0.6197(2) -0.2532(2) 0.0499(6) Uani d 1 . .
    H H14 0.1756 0.6172 -0.3354 0.060 Uiso calc 1 . .
    C C15 0.2718(3) -0.02095(18) 0.26426(18) 0.0318(4) Uani d 1 . .
    C C16 0.2018(3) -0.0612(2) 0.38416(19) 0.0392(5) Uani d 1 . .
    H H16 0.2624 -0.0493 0.4508 0.047 Uiso calc 1 . .
    C C17 0.0401(3) -0.1193(2) 0.4027(2) 0.0458(5) Uani d 1 . .
    H H17 -0.0082 -0.1480 0.4826 0.055 Uiso calc 1 . .
    C C18 -0.0494(3) -0.1347(2) 0.3035(2) 0.0482(6) Uani d 1 . .
    H H18 -0.1589 -0.1727 0.3166 0.058 Uiso calc 1 . .
    C C19 0.0212(3) -0.0946(2) 0.1843(2) 0.0473(5) Uani d 1 . .
    H H19 -0.0408 -0.1052 0.1178 0.057 Uiso calc 1 . .
    C C20 0.1835(3) -0.0388(2) 0.1641(2) 0.0405(5) Uani d 1 . .
    H H20 0.2332 -0.0135 0.0845 0.049 Uiso calc 1 . .
    O O1 0.55980(19) 0.02188(14) 0.13545(14) 0.0426(4) Uani d 1 . .
    O O2 0.56255(19) 0.02622(14) 0.35412(13) 0.0423(4) Uani d 1 . .
    S S1 0.13085(7) 0.70590(5) -0.05968(6) 0.04557(17) Uani d 1 . .
    S S2 0.47505(6) 0.05704(5) 0.23770(5) 0.03323(14) Uani d 1 . .
    N N1 0.4252(2) 0.23071(16) 0.19079(14) 0.0332(4) Uani d 1 . .
loop_
    _atom_site_aniso_label
    _atom_site_aniso_U_11
    _atom_site_aniso_U_22
    _atom_site_aniso_U_33
    _atom_site_aniso_U_12
    _atom_site_aniso_U_13
    _atom_site_aniso_U_23
    C1 0.0662(15) 0.0380(12) 0.0332(12) -0.0017(10) -0.0041(11) -0.0091(9)
    C2 0.094(2) 0.0533(14) 0.0340(12) -0.0060(13) 0.0035(13) -0.0189(11)
    C3 0.095(2) 0.0454(14) 0.0500(15) -0.0002(13) 0.0092(14) -0.0256(12)
    C4 0.0623(15) 0.0344(11) 0.0468(13) 0.0051(10) 0.0037(11) -0.0143(10)
    C5 0.0353(11) 0.0284(9) 0.0352(11) -0.0037(8) 0.0016(8) -0.0105(8)
    C6 0.0376(11) 0.0299(10) 0.0331(10) -0.0034(8) 0.0006(8) -0.0111(8)
    C7 0.0332(10) 0.0278(9) 0.0313(10) -0.0025(7) -0.0018(8) -0.0060(8)
    C8 0.0289(10) 0.0267(9) 0.0345(10) -0.0039(7) 0.0000(8) -0.0091(8)
    C9 0.0520(13) 0.0321(10) 0.0361(11) 0.0008(9) 0.0007(10) -0.0138(9)
    C10 0.0570(14) 0.0434(12) 0.0312(11) -0.0052(10) -0.0007(10) -0.0138(9)
    C11 0.0395(12) 0.0363(11) 0.0349(11) -0.0065(9) -0.0049(9) -0.0053(9)
    C12 0.0315(10) 0.0274(9) 0.0394(11) -0.0043(8) -0.0022(8) -0.0057(8)
    C13 0.0534(15) 0.0415(13) 0.0508(14) 0.0009(10) -0.0151(11) 0.0051(11)
    C14 0.0554(15) 0.0509(14) 0.0369(12) -0.0075(11) -0.0106(11) -0.0012(10)
    C15 0.0354(11) 0.0243(9) 0.0354(11) 0.0050(7) -0.0050(8) -0.0095(8)
    C16 0.0436(12) 0.0368(11) 0.0365(11) 0.0035(9) -0.0044(9) -0.0111(9)
    C17 0.0472(13) 0.0432(12) 0.0455(13) -0.0025(10) 0.0070(11) -0.0116(10)
    C18 0.0366(12) 0.0391(12) 0.0694(16) -0.0011(9) 0.0007(11) -0.0173(11)
    C19 0.0470(13) 0.0443(12) 0.0546(14) -0.0018(10) -0.0144(11) -0.0199(11)
    C20 0.0470(13) 0.0366(11) 0.0373(11) 0.0013(9) -0.0045(10) -0.0106(9)
    O1 0.0446(9) 0.0362(8) 0.0472(9) 0.0064(6) 0.0048(7) -0.0150(6)
    O2 0.0417(8) 0.0387(8) 0.0427(9) 0.0048(6) -0.0145(7) -0.0066(6)
    S1 0.0462(3) 0.0317(3) 0.0526(4) 0.0048(2) -0.0053(3) -0.0043(2)
    S2 0.0342(3) 0.0271(2) 0.0365(3) 0.00447(18) -0.0042(2) -0.0077(2)
    N1 0.0429(10) 0.0271(8) 0.0287(8) 0.0026(7) -0.0039(7) -0.0077(7)
_geom_special_details
;
 All esds (except the esd in the dihedral angle between two l.s. planes)
 are estimated using the full covariance matrix.  The cell esds are taken
 into account individually in the estimation of esds in distances, angles
 and torsion angles; correlations between esds in cell parameters are only
 used when they are defined by crystal symmetry.  An approximate (isotropic)
 treatment of cell esds is used for estimating esds involving l.s. planes.
;
loop_
    _geom_bond_atom_site_label_1
    _geom_bond_atom_site_label_2
    _geom_bond_site_symmetry_2
    _geom_bond_distance
    _geom_bond_publ_flag
    C1 C2 . 1.380(3) ?
    C1 C6 . 1.385(3) ?
    C1 H1 . 0.9300 ?
    C2 C3 . 1.386(4) ?
    C2 H2 . 0.9300 ?
    C3 C4 . 1.374(3) ?
    C3 H3 . 0.9300 ?
    C4 C5 . 1.392(3) ?
    C4 H4 . 0.9300 ?
    C5 C6 . 1.401(3) ?
    C5 C8 . 1.435(3) ?
    C6 N1 . 1.428(2) ?
    C7 C8 . 1.392(3) ?
    C7 C9 . 1.397(3) ?
    C7 N1 . 1.429(2) ?
    C8 C12 . 1.399(3) ?
    C9 C10 . 1.373(3) ?
    C9 H9 . 0.9300 ?
    C10 C11 . 1.401(3) ?
    C10 H10 . 0.9300 ?
    C11 C12 . 1.399(3) ?
    C11 C14 . 1.437(3) ?
    C12 S1 . 1.7323(19) ?
    C13 C14 . 1.338(3) ?
    C13 S1 . 1.722(3) ?
    C13 H13 . 0.9300 ?
    C14 H14 . 0.9300 ?
    C15 C20 . 1.387(3) ?
    C15 C16 . 1.387(3) ?
    C15 S2 . 1.760(2) ?
    C16 C17 . 1.382(3) ?
    C16 H16 . 0.9300 ?
    C17 C18 . 1.374(3) ?
    C17 H17 . 0.9300 ?
    C18 C19 . 1.382(3) ?
    C18 H18 . 0.9300 ?
    C19 C20 . 1.378(3) ?
    C19 H19 . 0.9300 ?
    C20 H20 . 0.9300 ?
    O1 S2 . 1.4233(15) ?
    O2 S2 . 1.4236(15) ?
    S2 N1 . 1.6572(16) ?
loop_
    _geom_angle_atom_site_label_1
    _geom_angle_atom_site_label_2
    _geom_angle_atom_site_label_3
    _geom_angle_site_symmetry_1
    _geom_angle_site_symmetry_3
    _geom_angle
    _geom_angle_publ_flag
    C2 C1 C6 . . 117.0(2) ?
    C2 C1 H1 . . 121.5 ?
    C6 C1 H1 . . 121.5 ?
    C1 C2 C3 . . 122.1(2) ?
    C1 C2 H2 . . 118.9 ?
    C3 C2 H2 . . 118.9 ?
    C4 C3 C2 . . 120.5(2) ?
    C4 C3 H3 . . 119.8 ?
    C2 C3 H3 . . 119.8 ?
    C3 C4 C5 . . 119.1(2) ?
    C3 C4 H4 . . 120.5 ?
    C5 C4 H4 . . 120.5 ?
    C4 C5 C6 . . 119.44(19) ?
    C4 C5 C8 . . 132.60(19) ?
    C6 C5 C8 . . 107.96(16) ?
    C1 C6 C5 . . 121.89(18) ?
    C1 C6 N1 . . 130.16(18) ?
    C5 C6 N1 . . 107.91(17) ?
    C8 C7 C9 . . 122.62(18) ?
    C8 C7 N1 . . 108.02(16) ?
    C9 C7 N1 . . 129.33(17) ?
    C7 C8 C12 . . 118.03(17) ?
    C7 C8 C5 . . 108.38(16) ?
    C12 C8 C5 . . 133.58(18) ?
    C10 C9 C7 . . 117.95(19) ?
    C10 C9 H9 . . 121.0 ?
    C7 C9 H9 . . 121.0 ?
    C9 C10 C11 . . 121.76(19) ?
    C9 C10 H10 . . 119.1 ?
    C11 C10 H10 . . 119.1 ?
    C12 C11 C10 . . 119.05(18) ?
    C12 C11 C14 . . 111.32(19) ?
    C10 C11 C14 . . 129.6(2) ?
    C11 C12 C8 . . 120.57(18) ?
    C11 C12 S1 . . 111.34(15) ?
    C8 C12 S1 . . 128.08(16) ?
    C14 C13 S1 . . 113.43(17) ?
    C14 C13 H13 . . 123.3 ?
    S1 C13 H13 . . 123.3 ?
    C13 C14 C11 . . 112.8(2) ?
    C13 C14 H14 . . 123.6 ?
    C11 C14 H14 . . 123.6 ?
    C20 C15 C16 . . 121.34(19) ?
    C20 C15 S2 . . 119.11(16) ?
    C16 C15 S2 . . 119.55(16) ?
    C17 C16 C15 . . 118.7(2) ?
    C17 C16 H16 . . 120.6 ?
    C15 C16 H16 . . 120.6 ?
    C18 C17 C16 . . 120.2(2) ?
    C18 C17 H17 . . 119.9 ?
    C16 C17 H17 . . 119.9 ?
    C17 C18 C19 . . 120.8(2) ?
    C17 C18 H18 . . 119.6 ?
    C19 C18 H18 . . 119.6 ?
    C20 C19 C18 . . 120.0(2) ?
    C20 C19 H19 . . 120.0 ?
    C18 C19 H19 . . 120.0 ?
    C19 C20 C15 . . 119.0(2) ?
    C19 C20 H20 . . 120.5 ?
    C15 C20 H20 . . 120.5 ?
    C13 S1 C12 . . 91.09(11) ?
    O1 S2 O2 . . 120.14(9) ?
    O1 S2 N1 . . 106.94(8) ?
    O2 S2 N1 . . 106.82(8) ?
    O1 S2 C15 . . 108.46(9) ?
    O2 S2 C15 . . 108.51(9) ?
    N1 S2 C15 . . 104.96(9) ?
    C6 N1 C7 . . 107.66(15) ?
    C6 N1 S2 . . 124.02(13) ?
    C7 N1 S2 . . 124.80(13) ?
loop_
    _geom_torsion_atom_site_label_1
    _geom_torsion_atom_site_label_2
    _geom_torsion_atom_site_label_3
    _geom_torsion_atom_site_label_4
    _geom_torsion_site_symmetry_1
    _geom_torsion_site_symmetry_2
    _geom_torsion_site_symmetry_3
    _geom_torsion_site_symmetry_4
    _geom_torsion
    _geom_torsion_publ_flag
    C6 C1 C2 C3 . . . . 0.5(4) ?
    C1 C2 C3 C4 . . . . -0.5(4) ?
    C2 C3 C4 C5 . . . . 0.2(4) ?
    C3 C4 C5 C6 . . . . 0.1(3) ?
    C3 C4 C5 C8 . . . . -179.2(2) ?
    C2 C1 C6 C5 . . . . -0.2(3) ?
    C2 C1 C6 N1 . . . . 176.9(2) ?
    C4 C5 C6 C1 . . . . -0.1(3) ?
    C8 C5 C6 C1 . . . . 179.39(19) ?
    C4 C5 C6 N1 . . . . -177.79(18) ?
    C8 C5 C6 N1 . . . . 1.7(2) ?
    C9 C7 C8 C12 . . . . -0.6(3) ?
    N1 C7 C8 C12 . . . . 177.62(16) ?
    C9 C7 C8 C5 . . . . -179.87(18) ?
    N1 C7 C8 C5 . . . . -1.6(2) ?
    C4 C5 C8 C7 . . . . 179.3(2) ?
    C6 C5 C8 C7 . . . . 0.0(2) ?
    C4 C5 C8 C12 . . . . 0.2(4) ?
    C6 C5 C8 C12 . . . . -179.1(2) ?
    C8 C7 C9 C10 . . . . -0.4(3) ?
    N1 C7 C9 C10 . . . . -178.23(19) ?
    C7 C9 C10 C11 . . . . 0.9(3) ?
    C9 C10 C11 C12 . . . . -0.5(3) ?
    C9 C10 C11 C14 . . . . 178.4(2) ?
    C10 C11 C12 C8 . . . . -0.6(3) ?
    C14 C11 C12 C8 . . . . -179.65(18) ?
    C10 C11 C12 S1 . . . . 179.00(16) ?
    C14 C11 C12 S1 . . . . -0.1(2) ?
    C7 C8 C12 C11 . . . . 1.1(3) ?
    C5 C8 C12 C11 . . . . -179.87(19) ?
    C7 C8 C12 S1 . . . . -178.41(14) ?
    C5 C8 C12 S1 . . . . 0.6(3) ?
    S1 C13 C14 C11 . . . . 0.0(3) ?
    C12 C11 C14 C13 . . . . 0.1(3) ?
    C10 C11 C14 C13 . . . . -178.9(2) ?
    C20 C15 C16 C17 . . . . -0.4(3) ?
    S2 C15 C16 C17 . . . . 178.53(15) ?
    C15 C16 C17 C18 . . . . -0.8(3) ?
    C16 C17 C18 C19 . . . . 0.9(3) ?
    C17 C18 C19 C20 . . . . 0.2(3) ?
    C18 C19 C20 C15 . . . . -1.4(3) ?
    C16 C15 C20 C19 . . . . 1.6(3) ?
    S2 C15 C20 C19 . . . . -177.40(15) ?
    C14 C13 S1 C12 . . . . 0.00(19) ?
    C11 C12 S1 C13 . . . . 0.04(16) ?
    C8 C12 S1 C13 . . . . 179.58(19) ?
    C20 C15 S2 O1 . . . . -30.91(17) ?
    C16 C15 S2 O1 . . . . 150.12(15) ?
    C20 C15 S2 O2 . . . . -162.97(15) ?
    C16 C15 S2 O2 . . . . 18.06(18) ?
    C20 C15 S2 N1 . . . . 83.12(16) ?
    C16 C15 S2 N1 . . . . -95.86(16) ?
    C1 C6 N1 C7 . . . . 179.9(2) ?
    C5 C6 N1 C7 . . . . -2.7(2) ?
    C1 C6 N1 S2 . . . . 20.2(3) ?
    C5 C6 N1 S2 . . . . -162.32(14) ?
    C8 C7 N1 C6 . . . . 2.7(2) ?
    C9 C7 N1 C6 . . . . -179.27(19) ?
    C8 C7 N1 S2 . . . . 162.11(14) ?
    C9 C7 N1 S2 . . . . -19.8(3) ?
    O1 S2 N1 C6 . . . . -166.71(15) ?
    O2 S2 N1 C6 . . . . -36.89(18) ?
    C15 S2 N1 C6 . . . . 78.21(17) ?
    O1 S2 N1 C7 . . . . 37.08(18) ?
    O2 S2 N1 C7 . . . . 166.91(15) ?
    C15 S2 N1 C7 . . . . -78.00(17) ?
loop_
    _geom_hbond_atom_site_label_D
    _geom_hbond_atom_site_label_H
    _geom_hbond_atom_site_label_A
    _geom_hbond_site_symmetry_A
    _geom_hbond_distance_DH
    _geom_hbond_distance_HA
    _geom_hbond_distance_DA
    _geom_hbond_angle_DHA
    C1 H1 O2 . 0.93 2.34 2.935(3) 121
    C1 H1 O2 2_656 0.93 2.62 3.443(3) 148
    C9 H9 O1 . 0.93 2.35 2.949(3) 122
    C9 H9 O1 2_655 0.93 2.57 3.382(2) 146
    C13 H13 Cg5 2_565 0.93 2.82 3.604(2) 143
_shelx_hkl_file
;
  -1   0   0   55.26    1.15
  -1   0   0   54.71    1.57
  -1   0   0   59.58    2.41
  -1   0   0   48.46    1.15
   1   0   0   54.24    1.15
  -2   0   0    6.40    0.43
  -2   0   0    5.80    0.21
  -2   0   0    6.56    0.30
  -2   0   0    6.51    0.22
   2   0   0    6.12    0.21
   2   0   0    6.19    0.22
   2   0   0    6.26    0.22
   2   0   0    5.71    0.29
   2   0   0    5.61    0.43
  -3   0   0    6.94    0.26
  -3   0   0    7.19    0.28
  -3   0   0    7.19    0.38
  -3   0   0    7.68    0.54
   3   0   0    7.27    0.26
   3   0   0    7.13    0.27
   3   0   0    7.61    0.27
   3   0   0    6.59    0.37
  -4   0   0    1.67    0.15
  -4   0   0    1.68    0.28
  -4   0   0    1.62    0.16
   4   0   0    1.75    0.23
   4   0   0    1.72    0.07
   4   0   0    1.79    0.15
   4   0   0    0.82    0.37
   4   0   0    1.95    0.16
  -5   0   0    0.24    0.16
  -5   0   0    0.30    0.12
   5   0   0    0.22    0.12
   5   0   0    0.18    0.32
   5   0   0    0.23    0.09
  -6   0   0   -0.10    0.11
  -6   0   0    0.00    0.11
  -6   0   0   -0.03    0.11
   6   0   0    0.05    0.13
   6   0   0    0.24    0.12
   6   0   0   -0.20    0.44
  -8   0   0    0.79    0.22
  -8   0   0    0.89    0.21
   8   0   0    0.37    0.19
   8   0   0    0.04    0.66
  -9   0   0    0.32    0.19
  -9   0   0   -0.08    0.15
   9   0   0   -0.01    0.16
 -10   0   0    0.53    0.23
 -10   0   0   -0.05    0.19
  10   0   0    0.08    0.16
  10   0   0   -0.07    0.18
 -11   0   0    0.00    0.19
 -11   1   0    0.25    0.22
  10  -1   0    1.27    0.51
  10  -1   0    2.05    0.32
 -10   1   0    1.73    0.36
 -10   1   0    1.80    0.34
   9  -1   0    0.42    0.18
   9  -1   0   -0.06    0.19
  -9   1   0    0.04    0.18
   8  -1   0    3.58    0.58
   8  -1   0    1.48    0.34
   8  -1   0    2.26    0.30
  -8   1   0    2.45    0.33
  -8   1   0    2.15    0.28
   6  -1   0    6.63    0.52
   6  -1   0    7.33    0.39
  -6   1   0    7.05    0.39
   5  -1   0    3.84    0.26
   5  -1   0    2.82    0.59
   5  -1   0    3.02    0.32
  -5   1   0    3.17    0.24
  -5   1   0    3.21    0.24
  -5   1   0    3.70    0.45
   4  -1   0   16.73    0.55
   4  -1   0   17.27    0.77
  -4   1   0   18.53    1.12
  -4   1   0   18.21    0.56
  -4   1   0   17.03    0.57
   3  -1   0    6.46    0.37
   3  -1   0    6.53    0.27
   3  -1   0    6.69    0.28
   3  -1   0    6.34    0.29
  -3   1   0    6.64    0.36
  -3   1   0    5.28    0.52
  -3   1   0    6.37    0.28
  -3   1   0    6.35    0.27
  -3   1   0    6.53    0.27
   2  -1   0    0.04    0.05
   2  -1   0   -0.02    0.05
   2  -1   0   -0.13    0.12
   2  -1   0   -0.06    0.04
   2  -1   0   -0.03    0.03
   2  -1   0    0.01    0.06
  -2   1   0    0.01    0.06
  -2   1   0   -0.27    0.10
  -2   1   0    0.00    0.04
  -2   1   0   -0.01    0.07
  -2   1   0    0.01    0.05
   1  -1   0    4.03    0.20
   1  -1   0    4.21    0.16
   1  -1   0    4.36    0.16
   1  -1   0    4.25    0.19
   1  -1   0    4.23    0.16
  -1   1   0    4.23    0.16
  -1   1   0    4.43    0.16
  -1   1   0    4.17    0.20
  -1   1   0    4.24    0.20
  -1   1   0    4.42    0.16
  -1   1   0    4.83    0.32
  -1  -1   0   18.11    0.40
   1   1   0   18.69    0.40
   1   1   0   18.43    0.40
  -2  -1   0  973.90   20.09
  -2  -1   0  957.84   42.50
   2   1   0  993.02   20.07
   2   1   0  972.47   42.58
   2   1   0 1000.00   27.65
   2   1   0  939.12   20.05
  -3  -1   0   65.35    2.97
  -3  -1   0   61.10    1.40
   3   1   0   63.25    2.97
   3   1   0   64.43    1.40
   3   1   0   62.68    1.40
   3   1   0   62.78    1.97
  -4  -1   0    5.16    0.27
  -4  -1   0    4.89    0.24
  -4  -1   0    5.17    0.24
  -4  -1   0    5.12    0.48
   4   1   0    5.25    0.51
   4   1   0    5.15    0.23
   4   1   0    4.68    0.22
   4   1   0    4.65    0.34
  -5  -1   0    0.04    0.12
  -5  -1   0    0.02    0.08
  -5  -1   0    0.33    0.11
  -5  -1   0   -0.04    0.09
   5   1   0   -0.06    0.04
   5   1   0    0.06    0.07
   5   1   0    0.01    0.16
   5   1   0   -0.05    0.08
   5   1   0    0.04    0.03
  -6  -1   0    0.83    0.19
  -6  -1   0    0.94    0.17
  -6  -1   0    0.83    0.16
   6   1   0    0.70    0.18
   6   1   0    0.70    0.13
  -8  -1   0    0.97    0.21
  -8  -1   0    0.96    0.24
  -8  -1   0    0.60    0.20
   8   1   0    0.54    0.23
   8   1   0   -0.94    0.69
  -9  -1   0    0.08    0.13
  -9  -1   0   -0.05    0.17
  -9  -1   0   -0.06    0.16
   9   1   0   -0.02    0.15
 -10  -1   0    0.70    0.25
 -10  -1   0    0.47    0.25
  10   1   0    0.69    0.31
  10   1   0    0.72    0.25
 -11  -1   0    0.09    0.21
  10  -2   0    0.04    0.16
 -10   2   0   -0.14    0.21
   9  -2   0    0.85    0.22
  -9   2   0    0.93    0.27
   8  -2   0    5.50    0.65
   8  -2   0    5.30    0.39
   8  -2   0    6.09    0.41
  -8   2   0    6.38    0.48
   7  -2   0    0.06    0.14
  -7   2   0   -0.09    0.14
   6  -2   0    5.63    0.74
   6  -2   0    5.57    0.36
   6  -2   0    6.31    0.57
  -6   2   0    5.51    0.38
   5  -2   0    0.32    0.24
   5  -2   0   -0.01    0.10
   5  -2   0    0.11    0.11
  -5   2   0   -0.03    0.08
  -5   2   0   -0.12    0.08
   4  -2   0   60.81    1.49
   4  -2   0   66.56    3.09
   4  -2   0   60.18    2.00
  -4   2   0   58.34    1.94
  -4   2   0   59.66    1.51
  -4   2   0   57.17    3.04
  -4   2   0   60.56    1.48
   3  -2   0    4.62    0.25
   3  -2   0    4.37    0.24
   3  -2   0    4.66    0.35
   3  -2   0    4.63    0.25
   3  -2   0    4.82    0.49
  -3   2   0    4.13    0.25
  -3   2   0    4.47    0.27
  -3   2   0    4.39    0.23
  -3   2   0    4.40    0.30
   2  -2   0   13.07    0.42
   2  -2   0   12.96    0.40
   2  -2   0   13.05    0.54
   2  -2   0   12.67    0.41
  -2   2   0   13.15    0.53
  -2   2   0   12.62    0.52
  -2   2   0   12.83    0.42
  -2   2   0   12.98    0.41
  -2   2   0   12.94    0.41
  -2   2   0   13.79    0.84
   1  -2   0   71.86    1.58
   1  -2   0   71.12    1.53
   1  -2   0   71.84    1.49
   1  -2   0   70.85    1.57
   1  -2   0   71.86    2.12
  -1   2   0   72.22    1.54
  -1   2   0   77.30    1.59
  -1   2   0   71.45    1.57
  -1   2   0   69.87    2.11
  -1   2   0   72.23    2.28
   0  -2   0   83.89    1.74
   0  -2   0   84.56    1.78
   0  -2   0   84.76    1.78
   0   2   0   85.19    1.78
   0   2   0   85.46    1.78
   0   2   0   82.58    1.74
  -1  -2   0    0.76    0.04
  -1  -2   0    0.78    0.07
  -1  -2   0    0.60    0.04
   1   2   0    0.68    0.04
   1   2   0    0.61    0.03
   1   2   0    0.72    0.07
  -2  -2   0  217.54    4.54
  -2  -2   0  215.58    4.59
   2   2   0  222.93    9.60
   2   2   0  222.04    4.58
   2   2   0  218.77    4.38
   2   2   0  222.43    4.53
  -3  -2   0   14.71    0.46
  -3  -2   0   14.38    0.38
  -3  -2   0   14.51    0.49
   3   2   0   14.00    0.90
   3   2   0   14.06    0.61
   3   2   0   14.26    0.37
   3   2   0   14.43    0.37
  -4  -2   0  234.41    5.25
  -4  -2   0  233.03    4.86
  -4  -2   0  230.14    4.84
   4   2   0  232.00    4.84
   4   2   0  232.68    4.84
   4   2   0  238.85   10.31
   4   2   0  230.44    6.74
  -5  -2   0    2.11    0.22
  -5  -2   0    2.51    0.18
  -5  -2   0    2.58    0.19
   5   2   0    2.22    0.38
   5   2   0    2.72    0.20
   5   2   0    2.60    0.17
   5   2   0    2.88    0.32
  -6  -2   0    1.83    0.24
  -6  -2   0    2.17    0.24
  -6  -2   0    1.91    0.18
  -6  -2   0    1.83    0.20
   6   2   0    2.07    0.17
   6   2   0    1.60    0.39
   6   2   0    1.50    0.18
   6   2   0    1.95    0.16
   6   2   0    1.32    0.23
  -8  -2   0    0.21    0.16
  -8  -2   0    0.05    0.12
  -8  -2   0   -0.02    0.17
   8   2   0    0.04    0.18
  -9  -2   0    0.47    0.21
  -9  -2   0    0.57    0.20
  -9  -2   0    0.64    0.23
   9   2   0    0.71    0.29
 -10  -2   0   -0.13    0.15
 -10  -2   0   -0.09    0.17
  10   2   0   -0.04    0.16
  10   2   0   -0.09    0.19
 -11  -2   0    0.26    0.25
  10  -3   0    0.58    0.23
   9  -3   0    2.49    0.68
   9  -3   0    1.54    0.26
  -9   3   0    1.38    0.33
   8  -3   0    0.14    0.13
   8  -3   0   -0.09    0.39
   8  -3   0    0.10    0.18
  -8   3   0   -0.06    0.19
   7  -3   0    2.91    0.32
   7  -3   0    2.75    0.26
  -7   3   0    2.63    0.36
   6  -3   0    9.94    0.51
   6  -3   0   10.85    0.74
   6  -3   0   10.22    0.43
  -6   3   0    9.34    0.50
  -6   3   0   10.25    0.54
   5  -3   0    3.65    0.30
   5  -3   0    3.16    0.47
  -5   3   0    3.38    0.28
  -5   3   0    3.57    0.28
   4  -3   0    1.07    0.21
   4  -3   0    1.77    0.18
  -4   3   0    1.37    0.19
  -4   3   0    0.59    0.39
  -4   3   0    1.57    0.22
   3  -3   0   11.05    0.42
   3  -3   0   10.31    0.32
   3  -3   0   10.60    0.54
   3  -3   0   10.47    0.40
   3  -3   0   10.80    0.41
  -3   3   0   10.17    0.41
  -3   3   0   10.45    0.41
  -3   3   0   10.45    0.51
  -3   3   0    8.72    0.85
  -3   3   0   10.85    0.51
  -3   3   0   10.14    0.40
   2  -3   0   27.38    0.71
   2  -3   0   26.72    0.74
   2  -3   0   26.86    0.73
   2  -3   0   26.92    0.97
   2  -3   0   25.50    0.61
  -2   3   0   26.98    0.72
  -2   3   0   27.26    0.72
  -2   3   0   26.26    0.95
  -2   3   0   29.34    1.53
  -2   3   0   25.71    1.01
  -2   3   0   27.42    0.74
   1  -3   0  104.19    3.08
   1  -3   0  104.96    2.28
   1  -3   0  105.65    2.28
   1  -3   0  105.56    2.21
  -1   3   0  104.41    3.33
  -1   3   0  104.25    3.07
  -1   3   0  104.67    2.29
  -1   3   0  106.98    2.22
  -1   3   0  104.76    2.27
   0  -3   0  103.55    2.16
   0  -3   0  103.41    2.21
   0  -3   0  103.31    2.11
   0  -3   0  104.56    2.22
   0   3   0  104.61    2.17
   0   3   0  105.74    2.21
   0   3   0  105.37    2.22
  -1  -3   0   25.74    0.60
  -1  -3   0   24.87    0.57
   1   3   0   25.74    0.57
   1   3   0   25.27    0.60
   1   3   0   25.72    0.60
   1   3   0   25.54    0.57
  -2  -3   0   -0.03    0.06
  -2  -3   0   -0.01    0.01
  -2  -3   0    0.00    0.01
   2   3   0   -0.01    0.03
  -3  -3   0   12.85    0.32
  -3  -3   0   13.26    0.32
  -3  -3   0   12.95    0.48
  -3  -3   0   13.79    0.45
   3   3   0   13.81    0.42
   3   3   0   13.16    0.30
   3   3   0   13.71    0.92
   3   3   0   12.87    0.30
  -4  -3   0   96.63    2.09
  -4  -3   0   98.44    2.30
  -4  -3   0   93.90    2.08
  -4  -3   0   99.28    2.39
   4   3   0   98.10    4.64
   4   3   0   97.41    3.04
   4   3   0   99.47    2.07
   4   3   0   98.42    2.07
   4   3   0  101.61    2.21
  -5  -3   0    0.82    0.12
  -5  -3   0    1.03    0.17
  -5  -3   0    0.95    0.19
   5   3   0    0.93    0.10
   5   3   0    0.74    0.13
   5   3   0    0.61    0.17
   5   3   0    0.78    0.25
  -6  -3   0   39.76    1.21
  -6  -3   0   39.01    0.99
  -6  -3   0   38.34    1.00
  -6  -3   0   40.32    1.18
   6   3   0   39.76    1.41
   6   3   0   40.18    1.57
   6   3   0   40.26    0.98
   6   3   0   40.42    2.29
  -7  -3   0    0.06    0.10
  -7  -3   0    0.08    0.15
  -7  -3   0    0.16    0.11
   7   3   0   -0.16    0.15
   7   3   0    0.09    0.16
  -8  -3   0    1.77    0.30
  -8  -3   0    1.60    0.22
  -8  -3   0    1.66    0.28
   8   3   0    1.55    0.31
   8   3   0    1.12    0.51
  -9  -3   0    0.42    0.22
  -9  -3   0    0.64    0.24
  -9  -3   0    0.50    0.17
   9   3   0    0.66    0.24
 -10  -3   0    0.18    0.21
 -10  -3   0    0.20    0.16
  10   3   0    0.49    0.29
 -11  -3   0    0.25    0.20
   9  -4   0    3.07    0.65
   9  -4   0    3.36    0.45
   9  -4   0    3.21    0.35
  -9   4   0    3.28    0.46
   8  -4   0    2.03    0.51
   8  -4   0    1.30    0.29
   8  -4   0    1.32    0.22
  -8   4   0    1.47    0.29
   7  -4   0    2.62    0.25
   7  -4   0    2.89    0.49
   7  -4   0    2.07    0.30
  -7   4   0    2.85    0.38
   6  -4   0    0.56    0.17
   6  -4   0    0.23    0.27
   6  -4   0    0.34    0.10
  -6   4   0    0.00    0.12
  -6   4   0    0.21    0.18
   5  -4   0    1.45    0.32
   5  -4   0    1.96    0.27
   5  -4   0    1.55    0.16
  -5   4   0    1.58    0.26
  -5   4   0    1.81    0.24
   4  -4   0    1.41    0.13
   4  -4   0    1.38    0.25
   4  -4   0    1.55    0.13
   4  -4   0    1.58    0.22
  -4   4   0    1.39    0.23
  -4   4   0    1.34    0.22
   3  -4   0   20.91    0.67
   3  -4   0   19.56    0.51
   3  -4   0   21.47    0.88
   3  -4   0   19.66    0.58
  -3   4   0   21.14    0.90
  -3   4   0   20.46    0.65
  -3   4   0   19.58    0.67
   2  -4   0   46.43    1.12
   2  -4   0   46.29    1.10
   2  -4   0   44.01    1.15
   2  -4   0   45.18    1.53
   2  -4   0   45.35    0.97
   2  -4   0   46.40    1.16
  -2   4   0   46.87    1.12
  -2   4   0   44.12    1.16
  -2   4   0   44.90    1.51
  -2   4   0   44.70    1.64
   1  -4   0   82.86    1.86
   1  -4   0   82.26    1.86
   1  -4   0   81.91    1.88
   1  -4   0   82.31    1.79
  -1   4   0   82.35    2.50
  -1   4   0   81.94    2.75
  -1   4   0   82.99    1.85
  -1   4   0   82.86    1.87
  -1   4   0   83.14    1.81
   0  -4   0   55.42    1.38
   0  -4   0   54.11    1.24
   0  -4   0   55.06    1.32
   0  -4   0   54.76    1.21
   0  -4   0   53.88    1.18
   0  -4   0   54.65    1.25
   0   4   0   54.26    1.22
   0   4   0   55.62    1.24
   0   4   0   56.15    1.26
   0   4   0   54.09    1.92
  -1  -4   0    8.89    0.37
  -1  -4   0    8.86    0.26
  -1  -4   0    8.58    0.33
  -1  -4   0    8.87    0.29
   1   4   0    8.39    0.25
   1   4   0    8.71    0.26
   1   4   0    8.73    0.28
  -2  -4   0   11.66    0.39
  -2  -4   0   10.90    0.45
  -2  -4   0   11.69    0.27
  -2  -4   0   11.24    0.27
  -2  -4   0   12.13    0.41
   2   4   0   11.36    0.37
   2   4   0   11.41    0.25
  -3  -4   0   21.40    0.64
  -3  -4   0   20.32    0.61
  -3  -4   0   21.41    0.70
   3   4   0   20.50    0.59
  -4  -4   0    0.93    0.15
  -4  -4   0    0.48    0.16
  -4  -4   0    0.72    0.12
  -4  -4   0    0.57    0.06
  -4  -4   0    0.62    0.06
   4   4   0    0.72    0.26
  -5  -4   0    0.24    0.07
  -5  -4   0    0.19    0.15
  -5  -4   0    0.33    0.13
  -5  -4   0    0.26    0.07
  -5  -4   0    0.35    0.10
   5   4   0    0.25    0.10
   5   4   0    0.23    0.05
   5   4   0    0.20    0.17
   5   4   0    0.36    0.15
   5   4   0    0.24    0.04
  -6  -4   0   26.73    0.67
  -6  -4   0   26.85    0.89
  -6  -4   0   26.02    0.92
  -6  -4   0   25.39    0.72
  -6  -4   0   25.82    0.67
   6   4   0   25.35    1.16
   6   4   0   25.25    0.64
   6   4   0   24.23    1.67
   6   4   0   25.20    1.06
  -7  -4   0    1.47    0.27
  -7  -4   0    1.56    0.25
  -7  -4   0    1.31    0.16
   7   4   0    0.98    0.35
   7   4   0    0.83    0.22
   7   4   0    1.29    0.21
  -8  -4   0    8.97    0.56
  -8  -4   0    9.03    0.57
  -8  -4   0    8.64    0.39
   8   4   0    9.71    0.78
   8   4   0    9.03    1.00
  -9  -4   0    0.59    0.24
  -9  -4   0    0.23    0.20
  -9  -4   0    0.47    0.15
   9   4   0    0.59    0.27
 -10  -4   0    1.00    0.32
  10   4   0    0.85    0.35
   9  -5   0    0.22    0.24
   9  -5   0   -0.01    0.32
  -9   5   0    0.10    0.25
   8  -5   0    4.04    0.73
   8  -5   0    5.27    0.50
  -8   5   0    5.49    0.49
   7  -5   0    3.68    0.27
   7  -5   0    3.52    0.55
   7  -5   0    3.69    0.40
  -7   5   0    3.52    0.44
   6  -5   0    4.05    0.63
   6  -5   0    5.26    0.42
   6  -5   0    4.32    0.26
  -6   5   0    4.05    0.37
  -6   5   0    4.94    0.42
   5  -5   0    0.44    0.10
   5  -5   0    0.42    0.15
   5  -5   0    0.31    0.19
  -5   5   0    0.42    0.17
  -5   5   0    0.29    0.15
   4  -5   0    3.45    0.44
   4  -5   0    3.57    0.29
   4  -5   0    3.44    0.17
   4  -5   0    3.02    0.21
  -4   5   0    3.88    0.32
  -4   5   0    3.91    0.37
  -4   5   0    3.34    0.27
   3  -5   0    3.02    0.36
   3  -5   0    2.96    0.20
   3  -5   0    2.76    0.13
   3  -5   0    2.93    0.26
  -3   5   0    2.95    0.32
  -3   5   0    3.08    0.25
  -3   5   0    2.86    0.24
   2  -5   0   10.30    0.38
   2  -5   0   10.00    0.42
   2  -5   0   10.11    0.40
   2  -5   0    9.64    0.41
   2  -5   0    9.74    0.56
  -2   5   0    9.81    0.42
  -2   5   0   10.17    0.61
  -2   5   0    9.70    0.39
   1  -5   0   62.18    1.51
   1  -5   0   62.58    1.48
   1  -5   0   61.67    1.48
   1  -5   0   61.46    1.41
  -1   5   0   63.35    2.23
  -1   5   0   61.02    1.43
  -1   5   0   60.69    1.99
  -1   5   0   63.67    1.49
   0  -5   0   21.09    0.65
   0  -5   0   21.61    0.59
   0  -5   0   21.12    0.69
   0  -5   0   20.99    0.54
   0  -5   0   21.11    0.56
   0  -5   0   21.57    0.60
   0   5   0   20.81    0.49
   0   5   0   20.67    0.57
   0   5   0   20.92    0.59
   0   5   0   21.19    0.97
   0   5   0   21.49    0.84
   0   5   0   20.38    0.57
  -1  -5   0    0.38    0.08
  -1  -5   0    0.51    0.11
  -1  -5   0    0.93    0.10
  -1  -5   0    0.37    0.08
  -1  -5   0    0.35    0.13
   1   5   0    0.40    0.07
   1   5   0    0.34    0.12
   1   5   0    0.44    0.08
   1   5   0    0.36    0.07
  -2  -5   0    3.92    0.28
  -2  -5   0    3.77    0.14
  -2  -5   0    3.69    0.24
  -2  -5   0    3.67    0.14
   2   5   0    3.55    0.20
   2   5   0    3.54    0.19
   2   5   0    3.68    0.12
   2   5   0    3.79    0.36
  -3  -5   0    2.17    0.18
  -3  -5   0    1.89    0.18
  -3  -5   0    2.36    0.23
   3   5   0    1.84    0.27
  -4  -5   0    2.18    0.20
  -4  -5   0    2.07    0.28
  -4  -5   0    1.75    0.17
   4   5   0    2.00    0.27
   4   5   0    2.25    0.40
  -5  -5   0    0.93    0.15
  -5  -5   0    0.83    0.17
  -5  -5   0    0.76    0.21
   5   5   0    1.00    0.34
   5   5   0    0.75    0.18
   5   5   0    0.89    0.21
  -6  -5   0    3.19    0.12
  -6  -5   0    3.23    0.12
  -6  -5   0    3.14    0.34
  -6  -5   0    3.20    0.29
  -6  -5   0    2.75    0.22
   6   5   0    3.21    0.35
   6   5   0    3.07    0.54
   6   5   0    2.63    0.39
  -7  -5   0    0.01    0.06
  -7  -5   0    0.13    0.11
  -7  -5   0    0.14    0.19
   7   5   0    0.07    0.12
   7   5   0    0.07    0.19
   7   5   0    0.08    0.14
  -8  -5   0    6.20    0.47
  -8  -5   0    5.48    0.25
  -8  -5   0    6.21    0.49
   8   5   0    6.53    0.85
   8   5   0    6.32    0.64
  -9  -5   0   -0.22    0.17
  -9  -5   0   -0.09    0.14
   9   5   0    0.08    0.20
 -10  -5   0    0.87    0.31
 -10  -5   0    1.16    0.33
   9  -6   0    2.93    0.47
   8  -6   0    0.78    0.45
   8  -6   0    1.27    0.33
  -8   6   0    1.68    0.35
   7  -6   0    0.10    0.20
   7  -6   0    0.16    0.32
  -7   6   0   -0.30    0.18
   6  -6   0   10.04    0.85
   6  -6   0   10.70    0.61
   6  -6   0   10.49    0.40
  -6   6   0   10.35    0.62
  -6   6   0   11.07    0.70
   5  -6   0    0.42    0.20
   5  -6   0    0.03    0.23
   5  -6   0    0.56    0.10
  -5   6   0    0.13    0.18
  -5   6   0    0.35    0.17
   4  -6   0    0.20    0.15
   4  -6   0    0.18    0.11
   4  -6   0    0.29    0.06
   4  -6   0    0.10    0.16
  -4   6   0    0.06    0.13
  -4   6   0    0.24    0.11
  -4   6   0    0.35    0.14
   3  -6   0    1.95    0.25
   3  -6   0    2.01    0.20
   3  -6   0    2.15    0.31
  -3   6   0    1.86    0.23
  -3   6   0    1.66    0.24
  -3   6   0    2.01    0.32
   2  -6   0    2.25    0.23
   2  -6   0    2.03    0.20
   2  -6   0    2.17    0.23
  -2   6   0    1.93    0.22
  -2   6   0    2.27    0.20
  -2   6   0    2.10    0.33
   1  -6   0   -0.01    0.05
   1  -6   0   -0.02    0.08
   1  -6   0    0.19    0.10
   1  -6   0   -0.01    0.07
  -1   6   0    0.00    0.12
  -1   6   0    0.01    0.07
  -1   6   0    0.03    0.08
   0  -6   0    0.40    0.09
   0  -6   0    0.39    0.11
   0  -6   0    0.61    0.12
   0  -6   0    0.49    0.14
   0  -6   0    0.34    0.07
   0  -6   0    0.34    0.11
   0   6   0    0.28    0.08
   0   6   0    0.45    0.10
   0   6   0    0.28    0.13
   0   6   0    0.31    0.05
  -1  -6   0    0.06    0.06
  -1  -6   0    0.02    0.08
  -1  -6   0    0.02    0.07
  -1  -6   0    0.00    0.12
  -1  -6   0   -0.03    0.07
   1   6   0   -0.05    0.05
   1   6   0   -0.08    0.04
   1   6   0   -0.07    0.10
   1   6   0   -0.03    0.05
  -2  -6   0   24.36    0.85
  -2  -6   0   24.80    0.60
  -2  -6   0   23.95    0.60
  -2  -6   0   25.45    0.78
   2   6   0   25.12    0.58
   2   6   0   24.23    0.57
   2   6   0   25.03    1.15
   2   6   0   24.93    0.68
  -3  -6   0    0.19    0.16
  -3  -6   0   -0.10    0.06
   3   6   0    0.06    0.10
   3   6   0   -0.10    0.04
  -4  -6   0    0.29    0.12
  -4  -6   0    0.22    0.12
  -4  -6   0    0.32    0.16
   4   6   0    0.32    0.15
  -5  -6   0    0.33    0.12
  -5  -6   0    0.49    0.15
  -5  -6   0    0.54    0.22
   5   6   0    0.45    0.27
   5   6   0    0.20    0.13
  -6  -6   0    0.95    0.26
  -6  -6   0    0.74    0.16
  -6  -6   0    0.59    0.18
   6   6   0    0.79    0.21
   6   6   0    0.68    0.32
   6   6   0    0.66    0.20
  -7  -6   0    0.08    0.12
  -7  -6   0    0.30    0.23
   7   6   0    0.10    0.13
   7   6   0   -0.01    0.14
   7   6   0    0.07    0.19
  -8  -6   0    1.87    0.32
  -8  -6   0    2.92    0.43
   8   6   0    1.82    0.53
   8   6   0    1.74    0.35
  -9  -6   0    1.04    0.31
  -9  -6   0    2.01    0.37
   9   6   0    1.19    0.34
 -10  -6   0    2.21    0.41
 -10  -6   0    1.62    0.38
   8  -7   0    0.15    0.25
   8  -7   0   -0.07    0.35
  -8   7   0   -0.15    0.25
   7  -7   0    5.30    0.71
   7  -7   0    5.56    0.48
  -7   7   0    5.55    0.50
   6  -7   0    0.59    0.32
   6  -7   0    0.74    0.22
  -6   7   0    0.81    0.24
  -6   7   0    0.82    0.25
   5  -7   0    0.92    0.17
   5  -7   0    0.80    0.21
   5  -7   0    0.45    0.28
  -5   7   0    0.90    0.25
  -5   7   0    0.68    0.22
   4  -7   0    2.93    0.43
   4  -7   0    3.96    0.29
   4  -7   0    3.94    0.37
  -4   7   0    3.27    0.31
  -4   7   0    3.65    0.44
  -4   7   0    3.53    0.32
   3  -7   0    4.38    0.36
   3  -7   0    4.47    0.31
  -3   7   0    4.33    0.35
  -3   7   0    4.09    0.48
  -3   7   0    4.05    0.31
   2  -7   0    0.86    0.17
   2  -7   0    0.86    0.18
  -2   7   0    0.58    0.17
  -2   7   0    0.82    0.16
  -2   7   0    0.49    0.21
   1  -7   0   -0.01    0.05
   1  -7   0   -0.13    0.09
   1  -7   0   -0.07    0.05
   1  -7   0    0.08    0.10
  -1   7   0    0.12    0.08
  -1   7   0    0.19    0.11
  -1   7   0    0.02    0.15
   0  -7   0    4.07    0.21
   0  -7   0    3.86    0.29
   0  -7   0    3.82    0.25
   0  -7   0    4.12    0.26
   0  -7   0    3.66    0.31
   0   7   0    3.93    0.13
   0   7   0    3.97    0.24
   0   7   0    3.88    0.45
   0   7   0    3.92    0.13
   0   7   0    3.90    0.23
  -1  -7   0   20.24    0.77
  -1  -7   0   21.89    0.61
  -1  -7   0   21.91    0.63
  -1  -7   0   21.36    0.74
  -1  -7   0   20.65    0.61
   1   7   0   23.11    1.14
   1   7   0   21.67    0.63
   1   7   0   20.66    0.60
  -2  -7   0    0.66    0.16
  -2  -7   0    0.41    0.08
  -2  -7   0    0.28    0.07
  -2  -7   0    0.41    0.16
   2   7   0    0.23    0.08
   2   7   0    0.08    0.13
   2   7   0    0.20    0.05
  -3  -7   0    0.25    0.11
  -3  -7   0    0.23    0.15
   3   7   0    0.30    0.16
   3   7   0    0.22    0.09
  -4  -7   0   19.26    0.81
  -4  -7   0   21.20    0.74
   4   7   0   20.05    0.65
   4   7   0   20.52    1.09
  -5  -7   0    0.00    0.19
  -5  -7   0    0.14    0.12
  -5  -7   0    0.00    0.11
   5   7   0    0.14    0.14
   5   7   0    0.07    0.20
  -6  -7   0    1.05    0.23
  -6  -7   0    1.06    0.21
  -6  -7   0    0.95    0.28
   6   7   0    0.99    0.37
   6   7   0    0.59    0.20
   6   7   0    0.58    0.21
  -7  -7   0    0.29    0.24
  -7  -7   0    0.52    0.16
  -7  -7   0    0.30    0.19
   7   7   0    0.61    0.37
   7   7   0    0.29    0.18
   7   7   0    0.27    0.19
  -8  -7   0    0.51    0.27
  -8  -7   0    0.03    0.15
   8   7   0    0.26    0.20
   8   7   0    0.03    0.21
  -9  -7   0    0.73    0.28
  -9  -7   0    0.96    0.27
   9   7   0    1.14    0.34
   8  -8   0    1.58    0.39
   7  -8   0    0.38    0.29
   7  -8   0   -0.02    0.23
  -7   8   0    0.22    0.26
   6  -8   0    0.50    0.33
   6  -8   0    0.37    0.24
  -6   8   0    0.65    0.26
  -6   8   0    0.54    0.25
   5  -8   0    4.40    0.44
   5  -8   0    4.66    0.33
   5  -8   0    3.51    0.52
  -5   8   0    4.44    0.44
  -5   8   0    5.29    0.59
   4  -8   0    0.48    0.16
   4  -8   0    0.15    0.18
  -4   8   0    0.34    0.19
  -4   8   0    0.35    0.20
  -4   8   0    0.48    0.18
   3  -8   0    0.61    0.19
   3  -8   0    0.70    0.16
  -3   8   0    0.69    0.24
  -3   8   0    0.50    0.16
  -3   8   0    0.40    0.18
   2  -8   0    3.03    0.28
   2  -8   0    3.23    0.30
   2  -8   0    3.02    0.19
  -2   8   0    3.44    0.47
  -2   8   0    3.16    0.27
  -2   8   0    3.13    0.29
   1  -8   0    0.24    0.13
   1  -8   0    0.20    0.14
   1  -8   0    0.31    0.09
   1  -8   0    0.15    0.13
  -1   8   0    0.24    0.11
  -1   8   0    0.53    0.15
  -1   8   0    0.30    0.17
   0  -8   0    4.07    0.27
   0  -8   0    3.87    0.27
   0  -8   0    3.46    0.31
   0  -8   0    3.72    0.23
   0   8   0    4.24    0.48
   0   8   0    3.15    0.25
   0   8   0    3.79    0.26
  -1  -8   0    6.80    0.31
  -1  -8   0    6.71    0.32
  -1  -8   0    6.34    0.39
  -1  -8   0    7.16    0.45
  -1  -8   0    6.35    0.31
   1   8   0    6.29    0.59
   1   8   0    6.74    0.32
   1   8   0    6.66    0.30
  -2  -8   0    0.93    0.12
  -2  -8   0    0.98    0.19
  -2  -8   0    0.97    0.12
  -2  -8   0    0.93    0.25
   2   8   0    1.14    0.15
   2   8   0    0.93    0.10
   2   8   0    0.76    0.24
  -3  -8   0    8.49    0.22
  -3  -8   0    9.67    0.49
  -3  -8   0    8.80    0.22
  -3  -8   0    9.77    0.57
   3   8   0    9.36    0.40
   3   8   0    8.73    0.72
  -4  -8   0    0.85    0.19
  -4  -8   0    0.68    0.26
   4   8   0    0.53    0.19
   4   8   0    0.60    0.13
  -5  -8   0    0.32    0.23
  -5  -8   0   -0.07    0.12
   5   8   0    0.08    0.17
   5   8   0    0.09    0.14
   5   8   0    0.00    0.07
  -6  -8   0    9.24    0.49
  -6  -8   0    9.47    0.63
   6   8   0    9.36    0.77
   6   8   0    8.63    0.67
   6   8   0    8.30    1.05
  -7  -8   0    0.04    0.16
  -7  -8   0    0.09    0.23
   7   8   0    0.00    0.14
   7   8   0   -0.04    0.13
   7   8   0   -0.09    0.22
  -8  -8   0   -0.05    0.18
  -8  -8   0   -0.21    0.22
   8   8   0    0.61    0.30
   8   8   0    0.29    0.23
  -9  -8   0   -0.39    0.17
  -9  -8   0   -0.07    0.24
   7  -9   0    0.56    0.37
   7  -9   0    0.43    0.24
  -7   9   0    0.43    0.31
   6  -9   0    2.37    0.39
   6  -9   0    1.80    0.41
  -6   9   0    2.34    0.41
   5  -9   0    0.48    0.25
   5  -9   0    0.12    0.13
  -5   9   0    0.25    0.21
  -5   9   0    0.50    0.25
   4  -9   0    2.46    0.36
   4  -9   0    1.65    0.26
  -4   9   0    1.56    0.36
  -4   9   0    2.31    0.35
  -4   9   0    2.45    0.31
   3  -9   0   13.03    0.62
   3  -9   0   13.56    0.65
  -3   9   0   13.00    0.60
  -3   9   0   12.93    0.64
  -3   9   0   13.78    0.96
   2  -9   0    0.94    0.14
   2  -9   0    1.01    0.23
   2  -9   0    0.99    0.20
  -2   9   0    0.88    0.19
  -2   9   0    0.83    0.20
  -2   9   0    0.87    0.30
   1  -9   0    0.01    0.12
   1  -9   0    0.11    0.08
   1  -9   0    0.07    0.14
  -1   9   0   -0.11    0.16
  -1   9   0    0.19    0.11
  -1   9   0    0.04    0.10
   0  -9   0    6.61    0.43
   0  -9   0    6.66    0.37
   0  -9   0    6.57    0.32
   0   9   0    6.02    0.34
   0   9   0    6.53    0.68
  -1  -9   0    4.23    0.36
  -1  -9   0    4.98    0.29
  -1  -9   0    4.70    0.40
  -1  -9   0    4.37    0.27
   1   9   0    4.82    0.29
   1   9   0    4.70    0.20
   1   9   0    4.55    0.59
  -2  -9   0    6.40    0.50
  -2  -9   0    6.63    0.29
  -2  -9   0    6.17    0.43
   2   9   0    7.21    0.35
   2   9   0    7.03    0.68
  -3  -9   0    3.05    0.12
  -3  -9   0    3.86    0.42
  -3  -9   0    2.78    0.32
   3   9   0    3.35    0.25
   3   9   0    3.31    0.47
  -4  -9   0    0.03    0.13
  -4  -9   0   -0.09    0.21
   4   9   0    0.14    0.09
   4   9   0    0.09    0.17
  -5  -9   0    2.31    0.31
  -5  -9   0    2.14    0.40
   5   9   0    2.42    0.66
   5   9   0    1.88    0.39
   5   9   0    2.07    0.22
  -6  -9   0   -0.05    0.19
  -6  -9   0    0.15    0.17
   6   9   0    0.10    0.19
   6   9   0    0.15    0.16
   6   9   0    0.29    0.12
   6   9   0    0.36    0.32
  -7  -9   0    0.23    0.18
  -7  -9   0    0.15    0.29
   7   9   0    0.09    0.11
   7   9   0    0.12    0.20
   7   9   0    0.32    0.22
   7   9   0    0.22    0.27
  -8  -9   0    0.38    0.31
   8   9   0    0.44    0.25
  -6  10   0   -0.24    0.22
   5 -10   0   -0.26    0.20
   5 -10   0   -0.03    0.16
  -5  10   0   -0.20    0.19
  -5  10   0   -0.01    0.19
   4 -10   0    3.30    0.37
   4 -10   0    3.87    0.43
  -4  10   0    3.93    0.42
  -4  10   0    3.71    0.59
  -4  10   0    3.75    0.38
   3 -10   0   -0.11    0.14
   3 -10   0   -0.16    0.17
  -3  10   0    0.06    0.20
  -3  10   0   -0.01    0.13
   2 -10   0    1.00    0.15
   2 -10   0    1.41    0.26
   2 -10   0    0.74    0.22
  -2  10   0    1.46    0.24
  -2  10   0    0.78    0.32
   1 -10   0    5.87    0.41
   1 -10   0    6.12    0.32
   1 -10   0    6.08    0.43
  -1  10   0    5.64    0.70
  -1  10   0    5.87    0.37
   0 -10   0    0.14    0.12
   0 -10   0    0.26    0.11
   0 -10   0   -0.01    0.15
   0  10   0    0.11    0.12
   0  10   0   -0.01    0.20
  -1 -10   0    0.73    0.16
  -1 -10   0    0.83    0.23
   1  10   0    0.88    0.16
   1  10   0    0.77    0.32
  -2 -10   0    3.86    0.40
  -2 -10   0    3.41    0.23
  -2 -10   0    4.38    0.39
   2  10   0    3.43    0.27
   2  10   0    3.93    0.61
  -3 -10   0    2.00    0.32
  -3 -10   0    2.65    0.44
   3  10   0    2.18    0.22
   3  10   0    2.51    0.48
  -4 -10   0    6.40    0.57
  -4 -10   0    5.60    0.45
   4  10   0    4.77    0.33
   4  10   0    5.85    0.69
  -5 -10   0    1.09    0.26
  -5 -10   0    0.68    0.33
   5  10   0    0.92    0.45
   5  10   0    0.94    0.31
   5  10   0    0.59    0.15
  -6 -10   0   -0.15    0.16
  -6 -10   0    0.29    0.30
   6  10   0    0.03    0.18
   6  10   0    0.39    0.37
  -7 -10   0    0.57    0.27
  -7 -10   0    1.42    0.29
   7  10   0    0.44    0.23
   7  10   0    0.81    0.22
   7  10   0    1.53    0.51
  -8 -10   0   -0.07    0.26
   8  10   0    2.33    0.53
   5 -11   0    0.98    0.26
  -5  11   0    0.65    0.33
   4 -11   0    0.21    0.24
   4 -11   0   -0.06    0.16
  -4  11   0    0.18    0.27
   3 -11   0   -0.01    0.20
   3 -11   0    0.12    0.17
  -3  11   0    0.16    0.25
   2 -11   0    3.97    0.41
   2 -11   0    3.53    0.38
  -2  11   0    4.57    0.64
  -2  11   0    4.18    0.38
   1 -11   0    0.26    0.17
   1 -11   0    0.41    0.21
  -1  11   0    0.50    0.29
  -1  11   0    0.19    0.15
   0 -11   0    0.18    0.14
   0 -11   0    0.29    0.17
   0  11   0    0.04    0.24
  -1 -11   0    8.33    0.42
  -1 -11   0    7.46    0.54
   1  11   0    7.32    0.80
  -2 -11   0    0.16    0.19
  -2 -11   0    0.17    0.11
  -2 -11   0    0.14    0.18
   2  11   0    0.09    0.25
  -3 -11   0    1.06    0.35
  -3 -11   0    1.53    0.31
   3  11   0    0.82    0.33
  -4 -11   0    0.51    0.27
  -4 -11   0    0.53    0.23
   4  11   0    0.44    0.29
  -5 -11   0    0.89    0.28
  -5 -11   0    0.68    0.34
   5  11   0    0.47    0.31
   5  11   0    0.41    0.36
  -6 -11   0    2.69    0.41
  -6 -11   0    2.19    0.46
   6  11   0    2.77    0.65
   6  11   0    2.45    0.50
  -7 -11   0    0.80    0.36
  -7 -11   0    1.14    0.29
   4 -12   0    1.10    0.29
  -4  12   0    1.02    0.43
   3 -12   0    0.34    0.22
   3 -12   0    0.40    0.27
  -3  12   0    0.43    0.34
   2 -12   0    0.57    0.25
   2 -12   0    0.99    0.28
  -2  12   0    0.93    0.40
   1 -12   0   -0.11    0.10
   1 -12   0    0.13    0.18
  -1  12   0    0.11    0.30
   0 -12   0    5.73    0.41
   0 -12   0    5.93    0.52
   0  12   0    6.23    0.86
  -1 -12   0   -0.08    0.12
  -1 -12   0   -0.25    0.14
   1  12   0   -0.11    0.23
  -2 -12   0   -0.10    0.17
   2  12   0    0.26    0.25
  -3 -12   0    5.47    0.60
  -3 -12   0    5.03    0.49
   3  12   0    5.58    0.74
  -4 -12   0    0.22    0.33
  -4 -12   0   -0.03    0.19
   4  12   0    0.04    0.23
  -5 -12   0    0.41    0.23
  -5 -12   0    0.32    0.25
  -6 -12   0    0.17    0.31
  -6 -12   0    0.24    0.24
   2 -13   0    1.66    0.36
   1 -13   0    0.35    0.24
   1 -13   0    0.22    0.23
   0 -13   0    0.52    0.20
   0 -13   0    0.41    0.24
  -1 -13   0    0.31    0.22
  -2 -13   0    2.51    0.40
  -3 -13   0   -0.07    0.19
  -4 -13   0    0.13    0.21
  -3 -13   1   -0.04    0.21
  -2 -13   1    1.70    0.38
  -1 -13   1    0.34    0.22
   0 -13   1    0.10    0.17
   0 -13   1    0.27    0.20
   1 -13   1   -0.01    0.21
   2 -13   1    0.46    0.24
  -5 -12   1    0.08    0.32
  -5 -12   1    0.19    0.21
  -4 -12   1    0.11    0.19
  -4 -12   1   -0.01    0.29
   3  12  -1    1.34    0.41
  -3 -12   1    2.53    0.50
  -3 -12   1    1.82    0.35
   2  12  -1   -0.02    0.22
  -2 -12   1    0.23    0.19
   1  12  -1   -0.06    0.27
  -1 -12   1   -0.02    0.13
  -1 -12   1    0.01    0.19
   0  12  -1    2.51    0.59
   0 -12   1    3.40    0.46
   0 -12   1    3.72    0.35
  -1  12  -1    0.98    0.42
   1 -12   1    0.67    0.23
   1 -12   1    0.64    0.25
  -2  12  -1    0.26    0.33
   2 -12   1    0.21    0.21
   2 -12   1    0.19    0.20
  -3  12  -1    0.20    0.33
   3 -12   1    0.21    0.20
   4 -12   1    0.01    0.18
  -7 -11   1    0.26    0.32
   6  11  -1    0.32    0.20
   6  11  -1    1.16    0.38
   6  11  -1   -0.05    0.25
  -6 -11   1    0.48    0.36
  -6 -11   1    0.30    0.22
   5  11  -1    0.55    0.32
  -5 -11   1    0.75    0.25
  -5 -11   1    0.61    0.33
   4  11  -1    0.04    0.22
  -4 -11   1    0.28    0.30
  -4 -11   1    0.29    0.19
   3  11  -1    0.51    0.26
  -3 -11   1    0.70    0.24
  -3 -11   1    1.06    0.35
   2  11  -1    0.58    0.28
   2  11  -1    0.26    0.14
  -2 -11   1    0.69    0.31
  -2 -11   1    0.50    0.22
   1  11  -1    2.04    0.27
   1  11  -1    1.91    0.48
  -1 -11   1    2.39    0.26
  -1 -11   1    3.24    0.36
   0  11  -1   -0.13    0.11
   0  11  -1   -0.17    0.21
   0 -11   1   -0.04    0.11
   0 -11   1    0.09    0.13
   0 -11   1    0.11    0.15
  -1  11  -1    0.08    0.16
  -1  11  -1   -0.24    0.20
   1 -11   1   -0.11    0.16
   1 -11   1   -0.15    0.14
   1 -11   1    0.02    0.11
  -2  11  -1    3.85    0.37
  -2  11  -1    2.13    0.50
   2 -11   1    2.71    0.39
   2 -11   1    3.25    0.37
  -3  11  -1    0.25    0.27
  -3  11  -1    0.62    0.22
   3 -11   1    0.56    0.25
   3 -11   1    0.60    0.25
  -4  11  -1    2.20    0.36
  -4  11  -1    2.68    0.54
   4 -11   1    3.09    0.44
   4 -11   1    2.57    0.38
  -5  11  -1    0.89    0.42
   7  10  -1    0.75    0.30
   7  10  -1   -0.09    0.20
   7  10  -1    0.18    0.13
   7  10  -1    0.00    0.17
  -7 -10   1    0.04    0.18
  -7 -10   1    0.28    0.33
   6  10  -1    1.14    0.22
   6  10  -1    1.01    0.45
   6  10  -1    1.13    0.36
   6  10  -1    0.94    0.22
   6  10  -1    0.96    0.27
  -6 -10   1    0.98    0.27
  -6 -10   1    0.98    0.36
   5  10  -1    0.25    0.13
   5  10  -1    0.01    0.10
   5  10  -1    0.25    0.23
  -5 -10   1    0.08    0.27
  -5 -10   1    0.01    0.15
   4  10  -1    0.20    0.12
   4  10  -1    0.62    0.29
  -4 -10   1    0.09    0.16
  -4 -10   1    0.44    0.24
   3  10  -1    0.19    0.20
   3  10  -1   -0.06    0.08
  -3 -10   1   -0.04    0.16
  -3 -10   1   -0.34    0.19
   2  10  -1    0.04    0.19
   2  10  -1    0.11    0.12
  -2 -10   1    0.04    0.18
  -2 -10   1    0.10    0.12
  -2 -10   1    0.09    0.09
   1  10  -1    2.53    0.27
   1  10  -1    3.90    0.61
  -1 -10   1    2.19    0.32
  -1 -10   1    3.05    0.37
  -1 -10   1    2.81    0.25
  -1 -10   1    2.88    0.24
   0  10  -1    0.03    0.12
   0  10  -1    0.27    0.26
   0 -10   1    0.21    0.11
   0 -10   1    0.04    0.13
   0 -10   1    0.19    0.16
  -1  10  -1    1.57    0.25
  -1  10  -1    1.84    0.41
   1 -10   1    2.35    0.23
   1 -10   1    2.22    0.29
   1 -10   1    2.27    0.33
  -2  10  -1    0.10    0.17
  -2  10  -1    0.16    0.15
   2 -10   1    0.21    0.18
   2 -10   1    0.16    0.10
   2 -10   1    0.20    0.17
  -3  10  -1   -0.18    0.14
  -3  10  -1    0.06    0.22
   3 -10   1   -0.20    0.15
   3 -10   1    0.08    0.16
  -4  10  -1    6.69    0.75
  -4  10  -1    7.00    0.51
   4 -10   1    6.45    0.48
   4 -10   1    7.26    0.52
  -5  10  -1    1.34    0.38
   5 -10   1    1.57    0.37
  -6  10  -1    2.65    0.51
   8   9  -1   -0.09    0.12
   8   9  -1    0.19    0.14
   8   9  -1    0.10    0.17
  -8  -9   1    0.19    0.22
   7   9  -1    0.11    0.14
   7   9  -1    0.04    0.15
   7   9  -1    0.61    0.29
   7   9  -1    0.17    0.23
   7   9  -1    0.28    0.15
  -7  -9   1    0.19    0.25
  -7  -9   1    0.48    0.21
   6   9  -1    0.14    0.10
   6   9  -1    0.16    0.13
   6   9  -1    0.16    0.17
   6   9  -1    0.31    0.20
   6   9  -1    0.35    0.34
  -6  -9   1    0.11    0.28
  -6  -9   1    0.56    0.21
   5   9  -1    0.20    0.19
   5   9  -1    0.23    0.13
   5   9  -1    0.28    0.12
  -5  -9   1    0.33    0.22
  -5  -9   1    0.66    0.21
   4   9  -1    3.94    0.55
   4   9  -1    3.51    0.28
   4   9  -1    4.04    0.28
  -4  -9   1    3.67    0.49
  -4  -9   1    3.85    0.36
   3   9  -1    1.59    0.21
   3   9  -1    1.38    0.34
   3   9  -1    1.43    0.16
  -3  -9   1    1.59    0.35
  -3  -9   1    1.66    0.28
   2   9  -1    0.07    0.08
   2   9  -1   -0.12    0.16
   2   9  -1    0.02    0.06
  -2  -9   1   -0.26    0.18
  -2  -9   1    0.06    0.14
  -2  -9   1    0.02    0.08
  -2  -9   1    0.08    0.10
   1   9  -1   -0.04    0.09
   1   9  -1    0.17    0.21
  -1  -9   1    0.10    0.19
  -1  -9   1    0.16    0.09
  -1  -9   1   -0.12    0.10
  -1  -9   1    0.18    0.11
   0   9  -1    1.42    0.35
   0   9  -1    1.64    0.23
   0  -9   1    1.63    0.27
   0  -9   1    1.65    0.20
   0  -9   1    1.52    0.21
  -1   9  -1    4.92    0.34
  -1   9  -1    5.09    0.62
  -1   9  -1    4.78    0.34
   1  -9   1    4.99    0.39
   1  -9   1    6.20    0.39
   1  -9   1    4.91    0.29
  -2   9  -1    0.30    0.25
  -2   9  -1    0.65    0.19
  -2   9  -1    0.92    0.20
   2  -9   1    0.60    0.19
   2  -9   1    0.86    0.21
   2  -9   1    0.45    0.11
  -3   9  -1    2.83    0.34
  -3   9  -1    2.84    0.46
  -3   9  -1    2.66    0.35
   3  -9   1    3.80    0.38
   3  -9   1    2.89    0.32
  -4   9  -1    0.00    0.14
  -4   9  -1    0.15    0.20
  -4   9  -1    0.00    0.17
   4  -9   1    0.08    0.18
   4  -9   1    0.00    0.14
  -5   9  -1    1.14    0.35
  -5   9  -1    1.02    0.26
  -5   9  -1    1.01    0.25
   5  -9   1    0.64    0.27
  -6   9  -1    2.61    0.44
   6  -9   1    2.75    0.51
   6  -9   1    2.50    0.40
  -7   9  -1    0.65    0.34
   7  -9   1    0.76    0.37
  -9  -8   1   -0.02    0.20
  -9  -8   1   -0.02    0.29
   8   8  -1    0.63    0.22
   8   8  -1    0.70    0.41
   8   8  -1    0.83    0.23
  -8  -8   1    0.92    0.35
  -8  -8   1    0.86    0.28
   7   8  -1    0.91    0.29
   7   8  -1    1.03    0.22
   7   8  -1    0.99    0.43
   7   8  -1    0.68    0.24
  -7  -8   1    0.74    0.32
  -7  -8   1    1.15    0.28
  -7  -8   1    0.96    0.22
   6   8  -1    0.16    0.26
   6   8  -1    0.22    0.16
   6   8  -1   -0.03    0.10
   6   8  -1    0.29    0.20
  -6  -8   1    0.36    0.27
  -6  -8   1    0.21    0.16
   5   8  -1    0.64    0.23
   5   8  -1    0.58    0.14
   5   8  -1    1.03    0.41
  -5  -8   1    1.06    0.32
  -5  -8   1    0.81    0.21
   4   8  -1    0.56    0.14
   4   8  -1    0.63    0.23
  -4  -8   1    1.02    0.29
  -4  -8   1    0.55    0.18
   3   8  -1   -0.01    0.14
   3   8  -1    0.05    0.07
   3   8  -1    0.02    0.06
  -3  -8   1    0.01    0.18
  -3  -8   1   -0.09    0.10
   2   8  -1   12.73    0.43
   2   8  -1   12.48    0.86
   2   8  -1   12.58    0.49
  -2  -8   1   12.55    0.39
  -2  -8   1   12.30    0.39
  -2  -8   1   12.29    0.58
  -2  -8   1   11.91    0.49
  -2  -8   1   12.10    0.64
   1   8  -1    4.12    0.18
   1   8  -1    4.34    0.28
   1   8  -1    4.35    0.52
   1   8  -1    3.93    0.23
  -1  -8   1    4.80    0.26
  -1  -8   1    4.37    0.26
  -1  -8   1    4.45    0.27
  -1  -8   1    4.00    0.32
  -1  -8   1    4.23    0.39
   0   8  -1   -0.15    0.08
   0   8  -1   -0.05    0.15
   0   8  -1   -0.06    0.09
   0  -8   1   -0.02    0.09
   0  -8   1    0.03    0.11
   0  -8   1   -0.13    0.14
   0  -8   1    0.05    0.08
   0  -8   1   -0.14    0.08
  -1   8  -1   -0.02    0.09
  -1   8  -1    0.00    0.09
  -1   8  -1   -0.08    0.15
   1  -8   1   -0.06    0.10
   1  -8   1    0.14    0.14
   1  -8   1   -0.21    0.05
   1  -8   1   -0.14    0.12
  -2   8  -1    0.74    0.18
  -2   8  -1    0.66    0.25
  -2   8  -1    0.73    0.18
   2  -8   1    0.69    0.19
   2  -8   1    0.46    0.16
  -3   8  -1    2.69    0.29
  -3   8  -1    2.01    0.38
  -3   8  -1    1.92    0.29
   3  -8   1    2.49    0.27
   3  -8   1    2.17    0.31
  -4   8  -1    0.12    0.18
  -4   8  -1   -0.02    0.16
  -4   8  -1    0.39    0.18
   4  -8   1    0.40    0.21
   4  -8   1    0.11    0.12
  -5   8  -1    5.18    0.47
  -5   8  -1    5.06    0.56
  -5   8  -1    5.06    0.44
   5  -8   1    5.01    0.64
   5  -8   1    4.74    0.42
  -6   8  -1    0.05    0.22
   6  -8   1   -0.13    0.24
   6  -8   1   -0.01    0.16
  -7   8  -1    0.40    0.29
   7  -8   1    0.56    0.37
   7  -8   1    0.60    0.30
   9   7  -1    0.05    0.20
  -9  -7   1   -0.01    0.15
  -9  -7   1    0.00    0.25
   8   7  -1    1.36    0.31
   8   7  -1    2.42    0.53
   8   7  -1    1.67    0.29
  -8  -7   1    1.58    0.37
  -8  -7   1    1.80    0.34
   7   7  -1    0.40    0.20
   7   7  -1    0.31    0.29
   7   7  -1    0.09    0.14
  -7  -7   1    0.41    0.27
  -7  -7   1    0.40    0.16
  -7  -7   1    0.32    0.16
   6   7  -1    2.26    0.54
   6   7  -1    2.70    0.39
   6   7  -1    2.89    0.43
  -6  -7   1    2.94    0.29
  -6  -7   1    2.23    0.38
  -6  -7   1    2.91    0.30
   5   7  -1    4.11    0.67
   5   7  -1    4.49    0.49
  -5  -7   1    4.82    0.45
  -5  -7   1    4.76    0.33
  -5  -7   1    4.58    0.34
   4   7  -1   -0.11    0.12
   4   7  -1    0.01    0.08
  -4  -7   1   -0.03    0.18
  -4  -7   1   -0.12    0.09
   3   7  -1    6.68    0.34
   3   7  -1    6.98    0.58
  -3  -7   1    7.05    0.48
  -3  -7   1    7.46    0.41
   2   7  -1    3.58    0.41
   2   7  -1    3.73    0.21
   2   7  -1    3.81    0.16
   2   7  -1    4.13    0.26
  -2  -7   1    3.86    0.28
  -2  -7   1    4.30    0.26
  -2  -7   1    4.00    0.37
  -2  -7   1    3.92    0.18
  -2  -7   1    4.07    0.19
   1   7  -1    0.56    0.10
   1   7  -1    0.47    0.07
   1   7  -1    0.41    0.20
   1   7  -1    0.58    0.12
  -1  -7   1    0.33    0.10
  -1  -7   1    0.37    0.10
  -1  -7   1    0.33    0.11
  -1  -7   1    0.54    0.16
  -1  -7   1    0.34    0.10
   0   7  -1   17.16    0.57
   0   7  -1   17.63    0.99
   0   7  -1   16.45    0.36
   0   7  -1   16.88    0.37
   0   7  -1   16.81    0.55
   0  -7   1   16.60    0.55
   0  -7   1   16.39    0.56
   0  -7   1   16.68    0.64
   0  -7   1   16.62    0.68
   0  -7   1   16.66    0.53
  -1   7  -1    2.99    0.24
  -1   7  -1    2.52    0.40
  -1   7  -1    2.88    0.24
   1  -7   1    3.11    0.27
   1  -7   1    2.96    0.20
   1  -7   1    2.77    0.24
   1  -7   1    3.08    0.25
  -2   7  -1    2.15    0.26
  -2   7  -1    2.08    0.23
  -2   7  -1    1.83    0.33
   2  -7   1    2.04    0.25
   2  -7   1    2.54    0.26
  -3   7  -1    2.65    0.27
  -3   7  -1    2.93    0.29
  -3   7  -1    2.63    0.41
   3  -7   1    2.29    0.26
   3  -7   1    3.03    0.27
  -4   7  -1    5.23    0.37
  -4   7  -1    5.45    0.54
  -4   7  -1    5.60    0.40
   4  -7   1    5.48    0.42
   4  -7   1    5.20    0.57
   4  -7   1    5.75    0.35
  -5   7  -1    0.05    0.16
  -5   7  -1   -0.23    0.13
  -5   7  -1   -0.01    0.14
   5  -7   1   -0.03    0.17
   5  -7   1    0.11    0.22
  -6   7  -1    0.13    0.16
  -6   7  -1    0.00    0.19
   6  -7   1   -0.33    0.21
   6  -7   1    0.00    0.19
  -7   7  -1    2.51    0.42
   7  -7   1    2.62    0.42
   7  -7   1    2.51    0.53
  -8   7  -1    0.13    0.29
   8  -7   1   -0.29    0.27
   8  -7   1    0.35    0.29
 -10  -6   1    1.70    0.39
 -10  -6   1    1.96    0.41
   9   6  -1    0.14    0.19
   9   6  -1    0.01    0.18
  -9  -6   1   -0.06    0.19
  -9  -6   1   -0.24    0.21
   8   6  -1    0.03    0.22
   8   6  -1    0.02    0.14
  -8  -6   1    0.07    0.19
  -8  -6   1    0.10    0.22
   7   6  -1    2.39    0.36
   7   6  -1    1.49    0.29
   7   6  -1    2.14    0.51
  -7  -6   1    1.81    0.35
  -7  -6   1    2.07    0.32
   6   6  -1    3.14    0.39
   6   6  -1    3.39    0.41
   6   6  -1    3.52    0.60
  -6  -6   1    3.64    0.32
  -6  -6   1    3.38    0.26
  -6  -6   1    3.64    0.40
   5   6  -1    0.45    0.15
   5   6  -1    0.81    0.30
  -5  -6   1    0.60    0.14
  -5  -6   1    0.73    0.18
  -5  -6   1    0.28    0.18
  -4  -6   1   19.84    0.69
  -4  -6   1   20.37    0.69
  -4  -6   1   19.34    0.81
   3   6  -1   18.06    0.58
  -3  -6   1   17.30    0.73
  -3  -6   1   17.88    0.63
   2   6  -1    5.83    0.29
   2   6  -1    6.09    0.18
   2   6  -1    6.04    0.18
  -2  -6   1    5.94    0.39
  -2  -6   1    6.01    0.20
  -2  -6   1    5.74    0.20
  -2  -6   1    5.90    0.32
  -2  -6   1    5.82    0.29
   1   6  -1   17.39    0.55
   1   6  -1   18.21    0.48
   1   6  -1   17.69    0.50
  -1  -6   1   17.35    0.62
  -1  -6   1   18.16    0.51
  -1  -6   1   17.32    0.67
  -1  -6   1   17.45    0.50
  -1  -6   1   18.17    0.55
   0   6  -1    2.28    0.18
   0   6  -1    1.98    0.17
   0   6  -1    1.82    0.08
   0  -6   1    1.81    0.20
   0  -6   1    1.98    0.18
   0  -6   1    2.17    0.23
   0  -6   1    1.98    0.17
   0  -6   1    1.88    0.15
  -1   6  -1   -0.02    0.08
  -1   6  -1    0.07    0.12
  -1   6  -1    0.01    0.07
   1  -6   1    0.05    0.09
   1  -6   1    0.07    0.09
   1  -6   1    0.05    0.07
  -2   6  -1   33.93    1.46
  -2   6  -1   33.91    1.00
  -2   6  -1   33.47    0.96
   2  -6   1   33.92    0.98
   2  -6   1   34.44    1.00
   2  -6   1   33.59    0.99
  -3   6  -1    0.28    0.16
  -3   6  -1    0.06    0.11
  -3   6  -1   -0.13    0.10
   3  -6   1   -0.10    0.15
   3  -6   1    0.07    0.10
   3  -6   1   -0.26    0.12
  -4   6  -1    0.14    0.13
  -4   6  -1    0.05    0.12
  -4   6  -1   -0.03    0.11
   4  -6   1    0.01    0.17
   4  -6   1    0.08    0.04
   4  -6   1   -0.29    0.12
   4  -6   1    0.05    0.10
   4  -6   1    0.09    0.04
  -5   6  -1    3.25    0.40
  -5   6  -1    3.62    0.33
  -5   6  -1    3.04    0.37
   5  -6   1    2.45    0.42
   5  -6   1    3.61    0.18
   5  -6   1    4.68    0.40
  -6   6  -1    3.15    0.40
  -6   6  -1    3.03    0.38
   6  -6   1    2.86    0.48
   6  -6   1    2.94    0.38
  -7   6  -1    0.18    0.22
   7  -6   1    0.09    0.31
   7  -6   1    0.12    0.19
  -8   6  -1    1.12    0.33
   8  -6   1    0.83    0.44
   8  -6   1    0.42    0.21
   9  -6   1    0.69    0.27
 -10  -5   1    0.14    0.22
 -10  -5   1    0.60    0.28
   9   5  -1    0.09    0.17
   9   5  -1   -0.16    0.12
  -9  -5   1    0.23    0.21
  -9  -5   1   -0.30    0.20
   8   5  -1    1.77    0.35
   8   5  -1    1.40    0.43
  -8  -5   1    1.57    0.29
  -8  -5   1    2.16    0.38
   7   5  -1    0.85    0.33
   7   5  -1    0.66    0.19
   7   5  -1    1.01    0.21
  -7  -5   1    0.88    0.22
  -7  -5   1    0.62    0.24
   6   5  -1    0.32    0.15
   6   5  -1    0.37    0.15
   6   5  -1    0.42    0.24
  -6  -5   1    0.53    0.13
  -6  -5   1    0.72    0.23
  -6  -5   1    0.31    0.14
   5   5  -1    5.94    0.70
   5   5  -1    5.73    0.46
  -5  -5   1    6.39    0.32
  -5  -5   1    6.23    0.44
  -5  -5   1    5.30    0.34
  -4  -5   1   15.09    0.66
  -4  -5   1   15.39    0.54
  -4  -5   1   15.81    0.57
  -3  -5   1    1.13    0.16
  -3  -5   1    1.22    0.17
  -3  -5   1    0.82    0.19
   2   5  -1   89.35    1.84
   2   5  -1   86.32    1.98
   2   5  -1   91.17    1.84
  -2  -5   1   90.61    1.96
  -2  -5   1   88.68    1.87
  -2  -5   1   90.28    1.87
  -2  -5   1   88.93    2.09
  -2  -5   1   88.87    2.24
   1   5  -1   33.31    0.85
   1   5  -1   33.30    0.79
   1   5  -1   32.78    0.78
  -1  -5   1   29.98    0.78
  -1  -5   1   33.39    0.79
  -1  -5   1   34.82    0.99
  -1  -5   1   32.10    0.82
  -1  -5   1   33.84    0.92
   0   5  -1    5.40    0.25
   0   5  -1    5.13    0.24
   0   5  -1    5.18    0.15
   0   5  -1    5.57    0.24
   0   5  -1    5.13    0.34
   0  -5   1    5.19    0.24
   0  -5   1    5.08    0.23
   0  -5   1    4.83    0.27
   0  -5   1    5.00    0.29
   0  -5   1    5.26    0.23
   0  -5   1    5.20    0.24
  -1   5  -1   27.64    0.77
  -1   5  -1   26.26    0.99
  -1   5  -1   26.29    0.75
   1  -5   1   26.74    0.76
   1  -5   1   27.44    0.82
   1  -5   1   27.55    0.79
   1  -5   1   26.71    0.73
   1  -5   1   27.06    0.77
  -2   5  -1    3.96    0.25
  -2   5  -1    3.57    0.26
  -2   5  -1    3.28    0.34
   2  -5   1    3.17    0.25
   2  -5   1    3.76    0.24
   2  -5   1    3.15    0.25
   2  -5   1    3.88    0.35
  -3   5  -1    1.14    0.21
  -3   5  -1    1.55    0.21
  -3   5  -1    1.49    0.20
   3  -5   1    1.82    0.17
   3  -5   1    1.28    0.23
   3  -5   1    1.25    0.19
   3  -5   1    1.50    0.08
  -4   5  -1    5.39    0.35
  -4   5  -1    6.35    0.41
  -4   5  -1    6.19    0.47
   4  -5   1    6.08    0.22
   4  -5   1    5.36    0.29
   4  -5   1    5.62    0.38
   4  -5   1    5.63    0.53
  -5   5  -1    0.33    0.15
  -5   5  -1    0.42    0.20
   5  -5   1    0.37    0.20
   5  -5   1    0.65    0.10
   5  -5   1    0.35    0.19
  -6   5  -1    0.17    0.13
  -6   5  -1    0.17    0.15
   6  -5   1    0.15    0.13
   6  -5   1    0.07    0.08
   6  -5   1    0.13    0.27
  -7   5  -1    2.07    0.36
   7  -5   1    1.43    0.19
   7  -5   1    1.73    0.45
   7  -5   1    1.55    0.28
  -8   5  -1    3.42    0.48
   8  -5   1    2.98    0.43
   8  -5   1    1.70    0.55
  -9   5  -1    0.53    0.31
   9  -5   1   -0.71    0.29
   9  -5   1    0.16    0.19
 -10   5  -1   -0.11    0.13
  10   4  -1    0.61    0.31
 -10  -4   1    1.07    0.31
 -10  -4   1    0.60    0.28
   9   4  -1    0.00    0.17
   9   4  -1    0.16    0.17
  -9  -4   1   -0.03    0.11
  -9  -4   1    0.30    0.21
  -9  -4   1    0.02    0.14
   8   4  -1    7.64    0.66
   8   4  -1    7.03    0.83
  -8  -4   1    6.73    0.31
  -8  -4   1    5.66    0.43
  -8  -4   1    6.55    0.51
   7   4  -1    0.38    0.26
   7   4  -1    0.18    0.16
   7   4  -1    0.34    0.12
  -7  -4   1    0.18    0.09
  -7  -4   1    0.09    0.18
  -7  -4   1    0.41    0.18
   6   4  -1    1.51    0.26
   6   4  -1    2.23    0.44
  -6  -4   1    2.25    0.14
  -6  -4   1    2.39    0.33
  -6  -4   1    2.28    0.25
  -6  -4   1    2.34    0.14
  -6  -4   1    2.07    0.18
   5   4  -1    4.02    0.53
   5   4  -1    3.85    0.38
  -5  -4   1    4.17    0.27
  -5  -4   1    3.54    0.33
  -5  -4   1    3.58    0.13
  -5  -4   1    3.97    0.13
  -5  -4   1    4.02    0.23
   4   4  -1    0.53    0.14
   4   4  -1    0.45    0.21
  -4  -4   1    0.61    0.12
  -4  -4   1    0.66    0.12
  -4  -4   1    0.52    0.18
   3   4  -1   22.02    0.62
  -3  -4   1   21.43    0.65
  -3  -4   1   21.86    0.75
  -3  -4   1   21.36    0.63
   2   4  -1   43.32    1.05
   2   4  -1   44.67    1.06
  -2  -4   1   44.77    1.09
  -2  -4   1   42.73    0.92
  -2  -4   1   44.35    1.22
  -2  -4   1   44.66    0.92
  -2  -4   1   45.23    1.05
  -2  -4   1   45.78    1.12
   1   4  -1   -0.07    0.05
   1   4  -1    0.04    0.04
   1   4  -1    0.06    0.05
  -1  -4   1    0.04    0.05
  -1  -4   1    0.07    0.06
  -1  -4   1    0.00    0.09
  -1  -4   1   -0.02    0.02
  -1  -4   1    0.09    0.07
   0   4  -1   75.40    1.66
   0   4  -1   74.74    2.26
   0   4  -1   75.20    1.57
   0   4  -1   75.66    1.67
   0   4  -1   75.69    1.65
   0  -4   1   75.41    1.64
   0  -4   1   73.81    1.74
   0  -4   1   74.45    1.82
   0  -4   1   74.24    1.66
   0  -4   1   73.82    1.66
  -1   4  -1   50.50    1.19
  -1   4  -1   49.49    1.60
  -1   4  -1   50.62    1.22
   1  -4   1   50.15    1.21
   1  -4   1   49.70    1.17
   1  -4   1   51.37    1.22
   1  -4   1   50.69    1.28
   1  -4   1   49.89    1.23
  -2   4  -1    9.00    0.52
  -2   4  -1    8.74    0.36
  -2   4  -1    9.74    0.40
  -2   4  -1    9.06    0.47
   2  -4   1    8.37    0.37
   2  -4   1    8.98    0.47
   2  -4   1    9.14    0.21
   2  -4   1    8.47    0.34
   2  -4   1    8.92    0.21
   2  -4   1    9.27    0.35
   2  -4   1    9.07    0.38
  -3   4  -1   10.65    0.47
  -3   4  -1   10.76    0.46
  -3   4  -1   11.76    0.61
   3  -4   1   11.34    0.47
   3  -4   1   11.32    0.61
   3  -4   1   11.36    0.40
  -4   4  -1    4.26    0.35
  -4   4  -1    3.98    0.32
  -4   4  -1    4.86    0.33
   4  -4   1    4.67    0.41
   4  -4   1    4.22    0.31
  -5   4  -1   -0.04    0.08
  -5   4  -1   -0.09    0.13
   5  -4   1    0.04    0.16
   5  -4   1   -0.06    0.10
  -6   4  -1    4.44    0.34
  -6   4  -1    3.54    0.38
   6  -4   1    3.68    0.36
   6  -4   1    4.31    0.54
   6  -4   1    4.55    0.27
  -7   4  -1    0.92    0.27
   7  -4   1    1.12    0.40
   7  -4   1    1.15    0.18
   7  -4   1    0.82    0.24
  -8   4  -1    0.24    0.23
   8  -4   1    0.07    0.27
   8  -4   1    0.08    0.19
   8  -4   1    0.09    0.13
  -9   4  -1    0.35    0.27
   9  -4   1    0.57    0.22
   9  -4   1    0.36    0.44
 -10   4  -1    0.32    0.20
  10   3  -1    1.21    0.29
  10   3  -1    1.17    0.36
 -10  -3   1    1.03    0.28
 -10  -3   1    1.17    0.32
 -10  -3   1    1.04    0.22
   9   3  -1    0.04    0.16
   9   3  -1    0.20    0.18
  -9  -3   1    0.06    0.13
  -9  -3   1    0.30    0.23
  -9  -3   1    0.02    0.16
   8   3  -1    0.24    0.20
   8   3  -1    0.09    0.34
  -8  -3   1    0.34    0.21
  -8  -3   1    0.35    0.14
  -8  -3   1    0.37    0.19
   7   3  -1   -0.02    0.13
   7   3  -1    0.03    0.07
   7   3  -1    0.20    0.16
  -7  -3   1   -0.06    0.17
  -7  -3   1    0.10    0.11
  -7  -3   1   -0.07    0.08
   6   3  -1   25.21    1.57
   6   3  -1   24.04    0.64
   6   3  -1   23.34    1.09
  -6  -3   1   24.74    0.90
  -6  -3   1   25.06    0.85
  -6  -3   1   25.40    0.68
   5   3  -1    4.77    0.40
   5   3  -1    5.23    0.56
   5   3  -1    4.78    0.19
   5   3  -1    4.80    0.19
  -5  -3   1    4.78    0.20
  -5  -3   1    4.79    0.32
  -5  -3   1    4.76    0.30
  -5  -3   1    4.81    0.21
   4   3  -1    0.06    0.03
   4   3  -1    0.03    0.03
   4   3  -1    0.04    0.13
   4   3  -1    0.04    0.08
  -4  -3   1   -0.03    0.06
  -4  -3   1    0.01    0.04
  -4  -3   1   -0.06    0.05
  -4  -3   1    0.12    0.14
  -4  -3   1    0.07    0.07
   3   3  -1   23.93    0.64
  -3  -3   1   22.75    0.74
  -3  -3   1   23.54    0.67
   2   3  -1   -0.03    0.03
  -2  -3   1   -0.01    0.04
  -2  -3   1    0.07    0.10
   1   3  -1   47.63    1.07
   1   3  -1   47.41    1.02
   1   3  -1   47.50    1.01
  -1  -3   1   47.83    1.05
  -1  -3   1   46.51    1.02
  -1  -3   1   47.17    1.21
   0   3  -1    0.08    0.05
   0   3  -1    0.01    0.03
   0   3  -1    0.06    0.05
   0   3  -1    0.05    0.05
   0   3  -1    0.05    0.02
   0  -3   1    0.02    0.05
   0  -3   1    0.02    0.04
   0  -3   1    0.00    0.05
  -1   3  -1    1.95    0.15
  -1   3  -1    1.70    0.14
  -1   3  -1    1.55    0.15
   1  -3   1    1.69    0.14
   1  -3   1    1.85    0.15
   1  -3   1    1.98    0.13
   1  -3   1    1.82    0.14
   1  -3   1    2.10    0.19
  -2   3  -1   45.28    1.48
  -2   3  -1   47.04    1.13
  -2   3  -1   48.90    2.42
  -2   3  -1   43.49    1.12
  -2   3  -1   46.14    1.15
   2  -3   1   44.83    1.14
   2  -3   1   45.97    1.11
   2  -3   1   46.20    1.49
   2  -3   1   47.02    1.15
   2  -3   1   46.56    1.11
  -3   3  -1    4.54    0.31
  -3   3  -1    4.49    0.28
  -3   3  -1    4.99    0.33
  -3   3  -1    4.32    0.28
  -3   3  -1    3.23    0.61
   3  -3   1    4.65    0.36
   3  -3   1    4.63    0.28
   3  -3   1    4.76    0.28
  -4   3  -1    0.08    0.08
  -4   3  -1   -0.11    0.09
  -4   3  -1    0.06    0.09
   4  -3   1    0.03    0.11
   4  -3   1   -0.08    0.14
  -5   3  -1   14.35    0.63
  -5   3  -1   13.99    0.60
   5  -3   1   14.33    0.59
   5  -3   1   16.35    0.85
  -6   3  -1    1.27    0.16
  -6   3  -1    1.22    0.23
   6  -3   1    1.52    0.25
   6  -3   1    1.73    0.36
  -7   3  -1    0.12    0.14
   7  -3   1   -0.27    0.12
   7  -3   1   -0.10    0.30
  -8   3  -1    2.10    0.36
   8  -3   1    2.30    0.33
   8  -3   1    1.97    0.53
   8  -3   1    1.86    0.25
  -9   3  -1    1.29    0.33
   9  -3   1    1.34    0.31
   9  -3   1    0.89    0.21
   9  -3   1    1.50    0.49
 -10   3  -1    1.07    0.27
  10  -3   1    0.93    0.25
 -11  -2   1    0.80    0.29
  10   2  -1    1.61    0.31
  10   2  -1    0.92    0.31
 -10  -2   1    1.41    0.31
 -10  -2   1    1.22    0.29
 -10  -2   1    1.15    0.25
   9   2  -1    0.56    0.26
   9   2  -1    0.31    0.17
  -9  -2   1    0.62    0.20
  -9  -2   1    0.26    0.20
  -9  -2   1    0.43    0.23
   8   2  -1    0.67    0.23
   8   2  -1   -0.43    0.56
  -8  -2   1    0.81    0.24
  -8  -2   1    0.53    0.21
  -8  -2   1    0.66    0.18
   6   2  -1    3.15    0.28
   6   2  -1    3.59    0.50
   6   2  -1    3.20    0.21
   6   2  -1    3.58    0.41
  -6  -2   1    3.54    0.24
  -6  -2   1    3.75    0.23
  -6  -2   1    3.79    0.33
   5   2  -1    0.95    0.19
   5   2  -1    1.60    0.29
   5   2  -1    1.40    0.12
  -5  -2   1    1.46    0.22
  -5  -2   1    1.14    0.14
  -5  -2   1    1.45    0.15
   4   2  -1   66.71    1.51
   4   2  -1   66.47    2.15
   4   2  -1   66.84    1.47
   4   2  -1   66.98    3.20
   4   2  -1   67.58    1.47
  -4  -2   1   66.52    1.48
  -4  -2   1   66.96    1.72
   3   2  -1   45.75    1.49
   3   2  -1   44.36    0.98
   3   2  -1   46.34    2.22
   3   2  -1   45.93    0.98
   3   2  -1   44.78    1.04
  -3  -2   1   44.81    1.20
  -3  -2   1   44.54    0.99
   2   2  -1   29.25    0.63
   2   2  -1   30.86    0.63
   2   2  -1   31.11    0.73
  -2  -2   1   30.92    0.85
  -2  -2   1   29.99    0.64
  -2  -2   1   30.63    0.64
  -2  -2   1   30.77    0.73
   1   2  -1   36.95    0.76
   1   2  -1   37.42    0.76
  -1  -2   1   36.32    0.76
  -1  -2   1   32.25    0.76
  -1  -2   1   36.37    0.80
   0   2  -1   76.03    1.59
   0   2  -1   76.61    1.63
   0   2  -1   77.67    1.62
   0   2  -1   75.42    1.62
   0  -2   1   76.05    1.61
   0  -2   1   77.74    1.63
   0  -2   1   74.69    1.62
  -1   2  -1  181.21    7.78
  -1   2  -1  175.78    3.69
  -1   2  -1  177.81    3.62
  -1   2  -1  174.85    4.95
  -1   2  -1  176.25    3.68
   1  -2   1  172.85    3.61
   1  -2   1  172.43    3.75
   1  -2   1  174.38    3.69
   1  -2   1  175.86    4.96
   1  -2   1  177.68    3.69
  -2   2  -1    4.18    0.52
  -2   2  -1    5.24    0.25
  -2   2  -1    5.51    0.25
  -2   2  -1    5.06    0.28
   2  -2   1    5.71    0.30
   2  -2   1    5.05    0.23
   2  -2   1    5.04    0.23
   2  -2   1    4.94    0.24
  -3   2  -1   15.85    0.66
  -3   2  -1   16.56    0.63
  -3   2  -1   15.39    0.53
  -3   2  -1   15.78    0.54
   3  -2   1   15.79    0.52
   3  -2   1   16.70    1.11
   3  -2   1   15.50    0.51
   3  -2   1   16.26    0.53
  -4   2  -1    5.94    0.31
  -4   2  -1    6.47    0.34
  -4   2  -1    6.12    0.32
   4  -2   1    6.29    0.33
   4  -2   1    7.39    0.46
   4  -2   1    6.50    0.71
  -5   2  -1    2.28    0.16
  -5   2  -1    2.49    0.26
   5  -2   1    2.83    0.50
   5  -2   1    2.17    0.33
   5  -2   1    1.95    0.20
  -6   2  -1    1.48    0.25
   6  -2   1    1.77    0.52
   6  -2   1    1.10    0.22
   6  -2   1    1.08    0.26
  -7   2  -1    5.90    0.42
   7  -2   1    5.76    0.39
   7  -2   1    7.56    0.70
   7  -2   1    4.78    0.83
  -8   2  -1    0.31    0.21
   8  -2   1    0.08    0.16
   8  -2   1    0.78    0.41
   8  -2   1    0.10    0.28
  -9   2  -1   -0.33    0.16
   9  -2   1    0.15    0.15
 -10   2  -1    1.98    0.35
  10  -2   1    1.59    0.28
 -11  -1   1    1.04    0.31
  10   1  -1    0.06    0.18
  10   1  -1   -0.01    0.23
 -10  -1   1   -0.02    0.19
 -10  -1   1    0.07    0.19
   9   1  -1    2.80    0.36
   9   1  -1    1.90    0.37
  -9  -1   1    2.81    0.39
  -9  -1   1    3.03    0.32
  -9  -1   1    2.72    0.37
   8   1  -1    0.09    0.14
   8   1  -1   -0.70    0.53
  -8  -1   1   -0.02    0.13
  -8  -1   1    0.21    0.19
   6   1  -1    2.41    0.20
   6   1  -1    1.68    0.27
  -6  -1   1    2.58    0.24
  -6  -1   1    2.10    0.25
   5   1  -1    3.58    0.33
   5   1  -1    2.60    0.18
   5   1  -1    2.89    0.25
   5   1  -1    3.72    0.44
  -5  -1   1    3.59    0.27
  -5  -1   1    3.49    0.22
  -5  -1   1    3.62    0.22
  -5  -1   1    3.81    0.41
   4   1  -1   31.69    0.79
   4   1  -1   31.46    0.78
   4   1  -1   32.15    1.64
   4   1  -1   30.21    1.15
  -4  -1   1   31.30    0.91
  -4  -1   1   31.22    0.78
  -4  -1   1   30.52    0.79
   3   1  -1   16.53    0.91
   3   1  -1   16.07    0.65
   3   1  -1   14.25    0.42
   3   1  -1   16.67    0.43
   3   1  -1   16.92    0.45
  -3  -1   1   16.36    0.44
  -3  -1   1   15.99    0.43
  -3  -1   1   16.65    0.65
  -3  -1   1   16.36    0.53
   2   1  -1  191.71    8.44
   2   1  -1  197.92    3.89
   2   1  -1  196.02    4.17
   2   1  -1  196.21    5.52
   2   1  -1  199.18    4.01
  -2  -1   1  190.07    4.12
   1   1  -1   24.76    0.53
   1   1  -1   25.07    0.55
   1   1  -1   25.38    0.58
   1   1  -1   24.25    0.53
  -1  -1   1   24.30    0.53
  -1  -1   1   24.39    0.55
   0   1  -1    5.80    0.17
   0   1  -1    5.85    0.18
   0   1  -1    5.51    0.15
   0   1  -1    5.58    0.17
   0  -1   1    6.18    0.18
   0  -1   1    5.95    0.15
   0  -1   1    5.82    0.17
   0  -1   1    5.82    0.17
  -1   1  -1  125.99    2.58
  -1   1  -1  122.49    3.51
  -1   1  -1  123.53    2.62
  -1   1  -1  127.92    2.63
  -1   1  -1  112.57    5.50
   1  -1   1  135.17    5.54
   1  -1   1  124.79    2.57
   1  -1   1  124.80    3.52
   1  -1   1  125.53    2.63
  -2   1  -1   37.82    0.90
  -2   1  -1   36.08    0.89
  -2   1  -1   37.46    0.89
  -2   1  -1   37.73    1.17
   2  -1   1   34.17    1.87
   2  -1   1   37.96    0.89
   2  -1   1   36.36    0.90
   2  -1   1   36.94    1.18
   2  -1   1   37.22    0.89
  -3   1  -1    8.80    0.79
  -3   1  -1   11.24    0.40
  -3   1  -1   11.08    0.50
  -3   1  -1   11.21    0.39
  -3   1  -1   11.31    0.41
   3  -1   1   12.09    0.41
   3  -1   1   11.51    0.40
   3  -1   1   11.06    0.39
   3  -1   1   11.48    0.51
  -4   1  -1    3.63    0.23
  -4   1  -1    3.91    0.49
  -4   1  -1    3.55    0.23
   4  -1   1    2.96    0.22
   4  -1   1    4.67    0.71
   4  -1   1    3.36    0.29
  -5   1  -1    1.34    0.18
  -5   1  -1    1.01    0.18
   5  -1   1    0.86    0.19
   5  -1   1    0.65    0.40
   5  -1   1    1.19    0.18
  -6   1  -1    5.92    0.39
   6  -1   1    6.12    0.50
   6  -1   1    6.67    0.38
  -8   1  -1    2.41    0.34
   8  -1   1    2.73    0.61
   8  -1   1    2.69    0.30
   8  -1   1    1.86    0.34
  -9   1  -1    2.47    0.37
  -9   1  -1    2.78    0.31
   9  -1   1    1.78    0.45
   9  -1   1    2.70    0.82
 -10   1  -1   -0.08    0.14
 -10   1  -1    0.20    0.22
  10  -1   1    0.49    0.21
  10  -1   1   -0.11    0.39
 -11   1  -1    0.15    0.22
 -11   0   1    0.93    0.31
  10   0  -1    1.58    0.45
  10   0  -1    1.83    0.32
 -10   0   1    1.05    0.27
 -10   0   1    2.18    0.38
   9   0  -1    0.79    0.22
   9   0  -1    1.12    0.30
  -9   0   1    1.00    0.24
  -9   0   1    0.96    0.27
   8   0  -1    0.70    0.22
   8   0  -1   -0.27    0.59
   8   0  -1    0.48    0.19
  -8   0   1    0.93    0.21
  -8   0   1    0.75    0.21
   7   0  -1    5.48    0.34
   7   0  -1    5.78    0.55
  -7   0   1    4.77    0.36
  -7   0   1    5.54    0.37
   5   0  -1    0.68    0.16
   5   0  -1    0.71    0.10
   5   0  -1    0.88    0.14
   5   0  -1    0.72    0.36
  -5   0   1    0.88    0.15
  -5   0   1    0.74    0.13
  -5   0   1    1.03    0.23
   4   0  -1    7.61    0.31
   4   0  -1    5.97    0.60
   4   0  -1    6.55    0.43
   4   0  -1    7.47    0.34
   4   0  -1    7.56    0.30
  -4   0   1    7.96    0.56
  -4   0   1    7.26    0.31
  -4   0   1    7.49    0.30
   3   0  -1   36.61    1.24
   3   0  -1   35.42    1.22
   3   0  -1   37.22    0.89
   3   0  -1   35.89    0.88
  -3   0   1   36.76    0.88
  -3   0   1   38.08    1.76
  -3   0   1   37.92    1.24
  -3   0   1   35.93    0.89
   2   0  -1   81.54    2.41
   2   0  -1   87.18    3.61
   2   0  -1   80.24    1.75
   2   0  -1   80.52    2.53
   2   0  -1   81.93    1.76
  -2   0   1   83.46    3.59
  -2   0   1   80.47    1.76
  -2   0   1   82.99    2.41
  -2   0   1   79.40    1.75
   1   0  -1   25.50    0.85
   1   0  -1   25.81    0.79
   1   0  -1   25.64    0.58
   1   0  -1   26.21    0.55
   1   0  -1   25.51    1.13
   1   0  -1   26.10    0.58
   1   0  -1   25.33    0.59
  -1   0   1   25.47    0.58
  -1   0   1   26.76    0.79
  -1   0   1   25.20    0.55
  -1   0   1   25.90    0.58
  -1   0   1   25.63    0.59
   0   0  -1    2.97    0.21
  -1   0  -1   30.50    1.41
  -1   0  -1   28.85    0.66
  -1   0  -1   28.59    0.87
  -1   0  -1   28.56    0.65
  -1   0  -1   28.27    0.66
   1   0   1   28.86    0.66
   1   0   1   28.62    0.66
   1   0   1   29.10    0.65
   1   0   1   28.84    0.87
  -2   0  -1   16.18    0.54
  -2   0  -1   17.24    0.47
  -2   0  -1   16.82    0.46
  -2   0  -1   19.40    1.01
  -2   0  -1   17.66    0.62
   2   0   1   16.84    0.46
   2   0   1   17.74    0.48
   2   0   1   17.39    0.62
   2   0   1   17.32    0.46
  -3   0  -1    1.17    0.25
  -3   0  -1    1.25    0.16
  -3   0  -1    1.19    0.13
   3   0   1    1.26    0.12
   3   0   1    1.08    0.15
   3   0   1    1.26    0.13
   3   0   1    1.20    0.12
   3   0   1    0.61    0.26
  -4   0  -1    4.53    0.49
  -4   0  -1    4.10    0.23
  -4   0  -1    4.34    0.25
   4   0   1    4.28    0.23
   4   0   1    4.21    0.32
   4   0   1    3.54    0.56
  -5   0  -1   12.75    0.50
  -5   0  -1   12.54    0.45
  -5   0  -1   12.75    0.48
   5   0   1   12.03    0.65
   5   0   1   13.53    0.48
  -6   0  -1   -0.07    0.10
  -6   0  -1    0.07    0.11
  -6   0  -1   -0.10    0.11
   6   0   1   -0.40    0.53
   6   0   1   -0.02    0.09
   6   0   1   -0.09    0.12
  -8   0  -1    2.98    0.34
  -8   0  -1    2.87    0.31
   8   0   1    3.66    0.51
   8   0   1    1.61    0.98
   8   0   1    3.22    0.31
  -9   0  -1    0.37    0.20
  -9   0  -1    0.08    0.17
   9   0   1    0.17    0.22
 -10   0  -1    1.78    0.34
 -10   0  -1    1.90    0.34
  10   0   1    1.38    0.40
 -11   0  -1    1.55    0.36
 -11   1   1    0.70    0.29
  10  -1  -1    1.98    0.57
  10  -1  -1    1.64    0.31
 -10   1   1    1.64    0.33
   9  -1  -1    0.20    0.26
   9  -1  -1    0.32    0.18
  -9   1   1    0.07    0.19
  -9   1   1    0.28    0.20
   8  -1  -1    4.26    0.35
   8  -1  -1    4.34    0.36
   8  -1  -1    4.87    0.60
  -8   1   1    4.45    0.39
  -8   1   1    3.62    0.34
   7  -1  -1    1.67    0.24
   7  -1  -1    1.31    0.22
   7  -1  -1    1.57    0.55
   7  -1  -1    1.04    0.26
  -7   1   1    1.43    0.24
   6  -1  -1    3.96    0.29
   6  -1  -1    4.18    0.43
  -6   1   1    4.87    0.33
  -6   1   1    4.47    0.30
  -6   1   1    4.72    0.52
   5  -1  -1    6.85    0.67
   5  -1  -1    7.53    0.35
   5  -1  -1    6.95    0.49
   5  -1  -1    6.96    0.32
  -5   1   1    7.11    0.36
  -5   1   1    7.54    0.62
  -5   1   1    7.36    0.35
   4  -1  -1    2.52    0.17
   4  -1  -1    2.09    0.44
   4  -1  -1    1.95    0.23
   4  -1  -1    2.08    0.18
  -4   1   1    2.56    0.32
  -4   1   1    2.30    0.18
  -4   1   1    2.32    0.20
   3  -1  -1   -0.15    0.12
   3  -1  -1   -0.04    0.05
   3  -1  -1   -0.09    0.05
   3  -1  -1    0.02    0.04
   3  -1  -1   -0.03    0.06
  -3   1   1   -0.05    0.08
  -3   1   1   -0.02    0.07
  -3   1   1    0.02    0.07
  -3   1   1   -0.04    0.06
  -3   1   1    0.00    0.06
   2  -1  -1    0.11    0.06
   2  -1  -1    0.15    0.09
   2  -1  -1    0.08    0.06
   2  -1  -1    0.00    0.04
   2  -1  -1   -0.01    0.05
   2  -1  -1    0.04    0.04
  -2   1   1    0.01    0.06
  -2   1   1   -0.12    0.09
  -2   1   1   -0.02    0.05
  -2   1   1   -0.04    0.05
  -2   1   1    0.01    0.05
   1  -1  -1   21.92    0.75
   1  -1  -1   21.28    0.50
   1  -1  -1   22.35    0.70
   1  -1  -1   21.95    0.52
   1  -1  -1   21.17    0.52
  -1   1   1   21.35    0.75
  -1   1   1   21.32    0.52
  -1   1   1   21.97    0.50
  -1   1   1   22.94    0.53
  -1   1   1   20.60    0.69
   0  -1  -1  156.93    3.42
   0  -1  -1  168.71    4.95
   0  -1  -1  178.11    3.47
   0   1   1  152.94    3.44
   0   1   1  171.60    3.45
   0   1   1  136.40    5.02
  -1  -1  -1   12.20    0.30
  -1  -1  -1   12.41    0.30
  -1  -1  -1   11.96    0.44
  -1  -1  -1   12.44    0.67
   1   1   1   11.91    0.30
   1   1   1   12.04    0.30
   1   1   1   12.13    0.67
   1   1   1   12.17    0.44
  -2  -1  -1    8.70    0.27
  -2  -1  -1    9.32    0.60
  -2  -1  -1    8.72    0.26
   2   1   1    8.78    0.26
   2   1   1    9.40    0.27
   2   1   1    8.70    0.33
   2   1   1    8.61    0.39
   2   1   1    9.08    0.61
  -3  -1  -1   37.84    0.95
  -3  -1  -1   36.55    0.90
  -3  -1  -1   37.66    0.89
  -3  -1  -1   40.12    1.95
   3   1   1   36.65    1.17
   3   1   1   37.30    0.90
   3   1   1   37.16    0.89
   3   1   1   36.31    1.26
   3   1   1   39.34    1.95
  -4  -1  -1   12.84    0.42
  -4  -1  -1   11.77    0.42
  -4  -1  -1   13.83    0.92
   4   1   1   12.79    0.42
   4   1   1   13.10    0.42
   4   1   1   12.79    0.93
   4   1   1   12.27    0.61
  -5  -1  -1    0.44    0.12
  -5  -1  -1    0.25    0.10
  -5  -1  -1    0.38    0.12
   5   1   1    0.26    0.26
   5   1   1    0.13    0.10
   5   1   1    0.25    0.09
  -6  -1  -1    0.31    0.13
  -6  -1  -1    0.13    0.12
  -6  -1  -1    0.10    0.12
  -6  -1  -1    0.20    0.11
   6   1   1    0.08    0.09
   6   1   1    0.24    0.12
  -7  -1  -1    7.02    0.38
  -7  -1  -1    7.58    0.43
  -7  -1  -1    6.89    0.40
   7   1   1    7.27    0.38
   7   1   1    7.36    0.61
   7   1   1    9.51    1.20
  -8  -1  -1   -0.03    0.13
  -8  -1  -1    0.11    0.15
  -8  -1  -1   -0.11    0.13
   8   1   1    0.05    0.14
   8   1   1   -0.21    0.72
  -9  -1  -1    0.42    0.21
  -9  -1  -1    0.70    0.22
   9   1   1    0.51    0.26
 -10  -1  -1    1.71    0.35
 -10  -1  -1    1.51    0.31
  10   1   1    1.11    0.36
 -11  -1  -1    0.37    0.26
  10  -2  -1    0.07    0.17
  10  -2  -1    1.23    0.72
 -10   2   1    0.22    0.24
   9  -2  -1    0.16    0.17
   9  -2  -1    1.02    0.48
  -9   2   1   -0.09    0.18
   8  -2  -1    1.92    0.46
   8  -2  -1    2.23    0.28
   8  -2  -1    2.64    0.33
  -8   2   1    2.04    0.32
   7  -2  -1    0.09    0.13
   7  -2  -1    0.02    0.11
  -7   2   1    0.23    0.17
   6  -2  -1    6.12    0.67
   6  -2  -1    5.29    0.35
   6  -2  -1    5.89    0.34
   6  -2  -1    6.83    0.61
  -6   2   1    5.80    0.39
   5  -2  -1    3.72    0.41
   5  -2  -1    3.00    0.22
   5  -2  -1    3.82    0.48
   5  -2  -1    3.07    0.24
   5  -2  -1    3.20    0.22
  -5   2   1    3.90    0.45
  -5   2   1    3.05    0.25
  -5   2   1    3.44    0.28
   4  -2  -1   11.39    0.50
   4  -2  -1   10.80    0.40
   4  -2  -1   12.01    0.45
   4  -2  -1   12.44    0.62
  -4   2   1   11.75    0.44
  -4   2   1   10.31    0.45
  -4   2   1   12.43    0.54
   3  -2  -1    2.05    0.27
   3  -2  -1    1.83    0.17
   3  -2  -1    2.23    0.16
   3  -2  -1    2.07    0.17
   3  -2  -1    1.92    0.14
   3  -2  -1    2.23    0.17
  -3   2   1    1.85    0.19
  -3   2   1    1.79    0.18
  -3   2   1    1.80    0.19
  -3   2   1    1.82    0.16
   2  -2  -1   37.86    0.90
   2  -2  -1   36.94    0.92
   2  -2  -1   36.97    1.23
   2  -2  -1   37.30    0.92
   2  -2  -1   37.40    1.27
   2  -2  -1   37.03    0.86
  -2   2   1   37.35    0.91
  -2   2   1   40.89    1.84
  -2   2   1   37.49    1.29
  -2   2   1   37.60    1.22
  -2   2   1   36.45    0.93
   1  -2  -1  209.56    4.41
   1  -2  -1  211.23    5.99
   1  -2  -1  215.68    4.39
   1  -2  -1  217.97    4.42
   1  -2  -1  212.70    6.44
   1  -2  -1  210.59    4.51
  -1   2   1  207.61    6.44
  -1   2   1  213.80    4.36
  -1   2   1  208.94    5.98
  -1   2   1  216.34    4.41
  -1   2   1  212.37    4.42
   0  -2  -1    8.12    0.24
   0  -2  -1    8.03    0.19
   0  -2  -1    8.00    0.22
   0  -2  -1    7.91    0.37
   0  -2  -1    8.17    0.24
   0   2   1    8.28    0.19
   0   2   1    8.04    0.24
   0   2   1    8.29    0.19
   0   2   1    8.22    0.38
   0   2   1    8.64    0.24
   0   2   1    8.46    0.23
  -1  -2  -1    1.10    0.07
  -1  -2  -1    1.11    0.12
  -1  -2  -1    0.99    0.07
   1   2   1    1.02    0.07
   1   2   1    1.10    0.13
   1   2   1    1.12    0.07
  -2  -2  -1  190.30    3.87
  -2  -2  -1  176.21    3.86
   2   2   1  189.28    3.86
   2   2   1  193.49    5.69
   2   2   1  187.70    8.25
   2   2   1  188.06    3.86
  -3  -2  -1   53.43    2.54
  -3  -2  -1   49.80    1.15
  -3  -2  -1   50.81    1.25
  -3  -2  -1   51.31    1.15
   3   2   1   51.32    1.66
   3   2   1   51.58    1.15
   3   2   1   50.18    1.14
   3   2   1   52.31    1.66
   3   2   1   50.20    2.53
  -4  -2  -1    2.24    0.17
  -4  -2  -1    2.83    0.39
  -4  -2  -1    2.28    0.16
  -4  -2  -1    2.38    0.19
  -4  -2  -1    2.48    0.19
   4   2   1    2.08    0.36
   4   2   1    2.38    0.27
   4   2   1    2.20    0.15
   4   2   1    2.41    0.18
   4   2   1    2.14    0.16
  -5  -2  -1    5.62    0.31
  -5  -2  -1    5.66    0.27
  -5  -2  -1    6.07    0.32
  -5  -2  -1    6.21    0.29
   5   2   1    6.47    0.27
   5   2   1    5.96    0.64
   5   2   1    5.86    0.43
   5   2   1    6.13    0.28
  -6  -2  -1    3.28    0.26
  -6  -2  -1    3.43    0.26
  -6  -2  -1    3.29    0.27
  -6  -2  -1    3.06    0.23
   6   2   1    3.55    0.24
   6   2   1    3.42    0.39
  -8  -2  -1   -0.22    0.10
  -8  -2  -1   -0.01    0.11
  -8  -2  -1   -0.07    0.14
   8   2   1   -0.01    0.18
  -9  -2  -1    3.04    0.33
  -9  -2  -1    3.40    0.35
   9   2   1    3.89    0.59
 -10  -2  -1    0.09    0.18
 -10  -2  -1    0.24    0.21
  10   2   1    0.05    0.17
 -11  -2  -1    0.54    0.24
  10  -3  -1    1.08    0.25
   9  -3  -1    1.99    0.54
   9  -3  -1    1.24    0.25
  -9   3   1    1.53    0.33
   8  -3  -1    0.03    0.39
   8  -3  -1    0.18    0.14
   8  -3  -1    0.35    0.18
  -8   3   1    0.13    0.20
   7  -3  -1    1.91    0.45
   7  -3  -1    0.86    0.20
   7  -3  -1    0.77    0.17
  -7   3   1    0.70    0.20
   6  -3  -1    0.25    0.16
   6  -3  -1    0.46    0.27
   6  -3  -1    0.47    0.12
  -6   3   1    0.51    0.19
  -6   3   1    0.59    0.18
   5  -3  -1    2.00    0.25
   5  -3  -1    2.03    0.33
   5  -3  -1    2.07    0.19
  -5   3   1    2.32    0.26
  -5   3   1    2.11    0.25
   4  -3  -1   14.28    0.61
   4  -3  -1   14.57    0.71
   4  -3  -1   13.42    0.44
   4  -3  -1   13.84    0.53
  -4   3   1   13.69    0.53
  -4   3   1   13.45    0.64
   3  -3  -1    0.13    0.10
   3  -3  -1   -0.01    0.04
   3  -3  -1   -0.02    0.08
   3  -3  -1    0.05    0.06
   3  -3  -1    0.03    0.05
   3  -3  -1   -0.09    0.06
  -3   3   1    0.00    0.06
  -3   3   1   -0.05    0.09
  -3   3   1   -0.01    0.08
  -3   3   1    0.01    0.08
   2  -3  -1   12.32    0.39
   2  -3  -1   12.83    0.57
   2  -3  -1   12.90    0.56
   2  -3  -1   12.27    0.34
   2  -3  -1   12.97    0.43
   2  -3  -1   12.67    0.43
  -2   3   1   12.12    0.41
  -2   3   1   12.66    0.43
  -2   3   1   12.43    0.55
  -2   3   1   12.41    0.58
   1  -3  -1  144.55    4.49
   1  -3  -1  142.57    4.17
   1  -3  -1  143.45    2.99
   1  -3  -1  143.00    3.07
   1  -3  -1  144.12    3.08
   1  -3  -1  145.55    2.97
  -1   3   1  144.91    4.16
  -1   3   1  144.18    2.97
  -1   3   1  143.96    3.08
  -1   3   1  147.43    2.98
  -1   3   1  145.88    3.07
  -1   3   1  142.62    4.50
   0  -3  -1   55.48    1.14
   0  -3  -1   54.34    1.85
   0  -3  -1   55.68    1.24
   0  -3  -1   54.61    1.15
   0  -3  -1   56.16    1.23
   0   3   1   55.43    1.16
   0   3   1   55.75    1.20
   0   3   1   55.23    1.23
   0   3   1   54.71    1.86
   0   3   1   55.95    1.23
  -1  -3  -1   60.41    1.31
  -1  -3  -1   60.05    1.31
   1   3   1   61.13    2.02
   1   3   1   61.33    1.30
   1   3   1   61.15    1.31
   1   3   1   60.80    1.28
  -2  -3  -1    7.83    0.23
   2   3   1    8.07    0.42
   2   3   1    7.85    0.22
   2   3   1    8.62    0.64
   2   3   1    7.94    0.22
  -3  -3  -1   12.35    0.42
  -3  -3  -1   11.43    0.33
  -3  -3  -1   12.68    0.45
   3   3   1   11.88    0.55
   3   3   1   12.04    0.32
   3   3   1   12.09    0.87
  -4  -3  -1   42.68    1.02
  -4  -3  -1   44.60    1.17
  -4  -3  -1   44.40    1.19
  -4  -3  -1   43.21    1.03
   4   3   1   44.54    1.01
   4   3   1   44.11    2.35
   4   3   1   43.51    1.55
   4   3   1   44.26    1.01
   4   3   1   45.42    1.53
  -5  -3  -1    3.95    0.21
  -5  -3  -1    3.85    0.27
  -5  -3  -1    3.96    0.22
  -5  -3  -1    3.70    0.27
   5   3   1    3.84    0.37
   5   3   1    3.91    0.20
   5   3   1    3.82    0.51
   5   3   1    3.85    0.27
  -6  -3  -1    0.08    0.13
  -6  -3  -1    0.09    0.09
  -6  -3  -1    0.00    0.09
  -6  -3  -1    0.10    0.10
   6   3   1   -0.07    0.07
   6   3   1    0.00    0.06
   6   3   1    0.02    0.15
   6   3   1    0.01    0.08
  -7  -3  -1    0.50    0.14
  -7  -3  -1    0.65    0.20
  -7  -3  -1    0.47    0.17
   7   3   1    0.55    0.21
   7   3   1    0.09    0.24
  -8  -3  -1    0.80    0.23
  -8  -3  -1    0.55    0.17
  -8  -3  -1    0.89    0.21
   8   3   1   -0.07    0.47
   8   3   1    0.75    0.24
  -9  -3  -1    0.03    0.15
  -9  -3  -1    0.27    0.21
  -9  -3  -1    0.39    0.20
   9   3   1    0.04    0.15
 -10  -3  -1    0.34    0.21
 -10  -3  -1    0.09    0.17
  10   3   1    0.01    0.23
 -11  -3  -1    0.48    0.23
 -11  -3  -1    0.50    0.27
   9  -4  -1   -0.17    0.39
   9  -4  -1    0.24    0.23
   9  -4  -1    0.11    0.15
  -9   4   1    0.32    0.24
   8  -4  -1    2.26    0.53
   8  -4  -1    1.96    0.26
   8  -4  -1    2.84    0.38
  -8   4   1    2.15    0.34
   7  -4  -1    3.82    0.37
   7  -4  -1    2.82    0.52
   7  -4  -1    3.59    0.29
  -7   4   1    3.67    0.40
   6  -4  -1    4.91    0.36
   6  -4  -1    3.85    0.50
   6  -4  -1    4.49    0.28
  -6   4   1    4.92    0.41
   5  -4  -1    5.80    0.29
   5  -4  -1    6.08    0.37
   5  -4  -1    6.44    0.54
  -5   4   1    5.68    0.40
  -5   4   1    5.67    0.42
   4  -4  -1    0.23    0.14
   4  -4  -1    0.00    0.11
   4  -4  -1    0.07    0.06
   4  -4  -1    0.20    0.07
  -4   4   1    0.18    0.10
  -4   4   1    0.31    0.12
   3  -4  -1    0.08    0.05
   3  -4  -1    0.07    0.13
   3  -4  -1    0.10    0.05
   3  -4  -1    0.18    0.09
   3  -4  -1    0.09    0.10
  -3   4   1    0.20    0.16
  -3   4   1    0.20    0.11
  -3   4   1    0.10    0.10
   2  -4  -1   70.50    1.54
   2  -4  -1   73.94    1.61
   2  -4  -1   74.25    2.42
   2  -4  -1   71.27    2.27
   2  -4  -1   72.52    1.70
   2  -4  -1   68.92    1.68
   2  -4  -1   72.47    1.65
  -2   4   1   70.48    1.69
  -2   4   1   70.82    2.43
  -2   4   1   73.55    2.26
  -2   4   1   70.55    1.67
  -2   4   1   72.03    1.62
   1  -4  -1   49.17    1.19
   1  -4  -1   47.89    1.10
   1  -4  -1   49.43    1.18
   1  -4  -1   49.74    1.19
   1  -4  -1   48.92    1.06
  -1   4   1   49.50    1.05
  -1   4   1   48.92    1.17
  -1   4   1   49.65    1.19
  -1   4   1   49.21    1.76
  -1   4   1   50.38    1.60
  -1   4   1   48.64    1.11
   0  -4  -1    1.44    0.09
   0  -4  -1    1.49    0.12
   0  -4  -1    1.32    0.08
   0  -4  -1    1.56    0.12
   0  -4  -1    1.29    0.12
   0   4   1    1.15    0.09
   0   4   1    1.28    0.11
   0   4   1    1.33    0.12
   0   4   1    1.01    0.18
   0   4   1    1.35    0.09
  -1  -4  -1   28.03    0.80
  -1  -4  -1   27.16    0.67
  -1  -4  -1   28.74    0.68
   1   4   1   27.68    0.67
   1   4   1   28.77    1.12
   1   4   1   28.17    0.67
   1   4   1   29.16    0.65
   1   4   1   28.98    0.67
  -2  -4  -1    3.42    0.22
  -2  -4  -1    3.42    0.14
   2   4   1    3.37    0.13
   2   4   1    3.56    0.17
   2   4   1    3.45    0.30
   2   4   1    3.26    0.13
  -3  -4  -1   32.05    0.74
  -3  -4  -1   32.71    0.74
  -3  -4  -1   34.32    0.91
  -3  -4  -1   32.39    0.95
   3   4   1   34.61    1.28
   3   4   1   32.85    0.83
   3   4   1   33.22    0.73
   3   4   1   32.96    0.73
   3   4   1   32.47    1.87
  -4  -4  -1    0.17    0.07
  -4  -4  -1    0.04    0.12
  -4  -4  -1    0.22    0.06
  -4  -4  -1    0.13    0.10
   4   4   1    0.23    0.10
   4   4   1    0.17    0.05
   4   4   1    0.11    0.15
   4   4   1    0.25    0.05
  -5  -4  -1    0.38    0.10
  -5  -4  -1    0.30    0.08
  -5  -4  -1    0.34    0.11
  -5  -4  -1    0.07    0.13
   5   4   1    0.32    0.13
   5   4   1    0.38    0.07
   5   4   1    0.49    0.13
   5   4   1    0.42    0.22
  -6  -4  -1   12.86    0.43
  -6  -4  -1   12.44    0.56
  -6  -4  -1   13.09    0.46
  -6  -4  -1   12.84    0.57
   6   4   1   12.74    0.64
   6   4   1   12.36    0.40
   6   4   1   12.04    1.08
   6   4   1   13.36    0.79
  -7  -4  -1    0.00    0.14
  -7  -4  -1    0.01    0.10
  -7  -4  -1    0.13    0.11
   7   4   1   -0.02    0.16
   7   4   1   -0.06    0.13
  -8  -4  -1    0.03    0.13
  -8  -4  -1    0.01    0.14
  -8  -4  -1    0.24    0.20
   8   4   1    0.23    0.19
   8   4   1   -0.03    0.17
 -10  -4  -1    1.24    0.30
 -10  -4  -1    0.70    0.19
  10   4   1    0.80    0.33
   9  -5  -1    1.03    0.28
   9  -5  -1    0.88    0.50
  -9   5   1    1.00    0.34
   8  -5  -1   -0.31    0.26
   8  -5  -1    0.22    0.21
   8  -5  -1   -0.01    0.12
  -8   5   1    0.14    0.22
   7  -5  -1    2.81    0.51
   7  -5  -1    2.61    0.25
   7  -5  -1    2.77    0.37
  -7   5   1    4.14    0.43
   6  -5  -1    3.49    0.52
   6  -5  -1    3.63    0.26
   6  -5  -1    3.67    0.37
  -6   5   1    2.96    0.37
  -6   5   1    3.33    0.37
   5  -5  -1    9.52    0.73
   5  -5  -1    8.80    0.36
   5  -5  -1    9.95    0.52
   5  -5  -1    9.45    0.36
  -5   5   1    9.90    0.62
  -5   5   1    9.13    0.52
   4  -5  -1    7.30    0.40
   4  -5  -1    7.16    0.31
   4  -5  -1    6.92    0.53
   4  -5  -1    6.88    0.27
  -4   5   1    6.92    0.51
  -4   5   1    7.16    0.42
   3  -5  -1    0.23    0.12
   3  -5  -1    0.06    0.05
   3  -5  -1    0.07    0.13
   3  -5  -1    0.15    0.07
  -3   5   1    0.14    0.11
  -3   5   1   -0.12    0.07
   2  -5  -1   17.19    0.59
   2  -5  -1   16.72    0.55
   2  -5  -1   16.99    0.58
   2  -5  -1   17.83    0.80
   2  -5  -1   17.21    0.52
   2  -5  -1   16.84    0.42
  -2   5   1   17.69    0.60
  -2   5   1   17.58    0.54
  -2   5   1   17.49    0.85
   1  -5  -1   14.94    0.50
   1  -5  -1   15.11    0.50
   1  -5  -1   14.91    0.43
   1  -5  -1   14.99    0.51
   1  -5  -1   15.04    0.39
  -1   5   1   15.15    0.45
  -1   5   1   15.94    0.51
  -1   5   1   15.32    0.78
  -1   5   1   14.56    0.67
  -1   5   1   14.91    0.36
   0  -5  -1   77.34    1.65
   0  -5  -1   74.91    1.82
   0  -5  -1   78.11    1.75
   0  -5  -1   76.43    1.75
   0  -5  -1   78.82    1.62
   0   5   1   75.65    2.41
   0   5   1   82.32    1.76
   0   5   1   76.19    2.67
   0   5   1   77.27    1.73
   0   5   1   76.86    1.66
   0   5   1   77.27    1.66
  -1  -5  -1    7.07    0.26
  -1  -5  -1    7.28    0.27
  -1  -5  -1    7.12    0.34
  -1  -5  -1    7.11    0.32
   1   5   1    7.37    0.26
   1   5   1    7.40    0.25
   1   5   1    7.45    0.26
   1   5   1    6.64    0.48
   1   5   1    7.20    0.24
  -2  -5  -1   35.89    1.05
  -2  -5  -1   35.70    0.83
  -2  -5  -1   36.82    0.99
   2   5   1   36.65    0.82
   2   5   1   37.10    0.89
   2   5   1   36.84    0.86
   2   5   1   37.40    0.83
   2   5   1   36.24    1.44
  -3  -5  -1   16.83    0.56
  -3  -5  -1   16.80    0.62
  -3  -5  -1   15.97    0.40
  -3  -5  -1   16.50    0.40
   3   5   1   17.21    0.82
   3   5   1   16.72    0.52
   3   5   1   16.09    0.37
   3   5   1   15.78    0.37
  -4  -5  -1    0.09    0.04
  -4  -5  -1    0.14    0.05
  -4  -5  -1    0.21    0.12
  -4  -5  -1    0.16    0.09
  -4  -5  -1    0.08    0.08
   4   5   1    0.09    0.16
   4   5   1    0.08    0.09
  -5  -5  -1    7.80    0.41
  -5  -5  -1    7.77    0.44
  -5  -5  -1    8.24    0.36
  -5  -5  -1    7.30    0.24
  -5  -5  -1    7.62    0.24
   5   5   1    7.99    0.83
   5   5   1    7.29    0.20
   5   5   1    7.27    0.20
   5   5   1    7.88    0.52
   5   5   1    7.32    0.53
  -6  -5  -1    1.21    0.13
  -6  -5  -1    1.31    0.13
  -6  -5  -1    1.75    0.28
  -6  -5  -1    1.69    0.19
  -6  -5  -1    1.17    0.23
   6   5   1    1.15    0.25
   6   5   1    1.13    0.21
   6   5   1    1.08    0.36
  -7  -5  -1    0.11    0.18
  -7  -5  -1   -0.07    0.07
  -7  -5  -1    0.07    0.13
   7   5   1    0.11    0.11
   7   5   1    0.05    0.12
   7   5   1    0.10    0.16
  -8  -5  -1    2.79    0.33
  -8  -5  -1    3.39    0.39
  -8  -5  -1    3.08    0.23
   8   5   1    3.42    0.47
   8   5   1    4.08    0.72
  -9  -5  -1   -0.20    0.18
  -9  -5  -1   -0.08    0.17
   9   5   1    0.41    0.32
   9   5   1    0.08    0.21
 -10  -5  -1   -0.08    0.18
   9  -6  -1    0.05    0.25
   8  -6  -1    0.08    0.37
   8  -6  -1    0.70    0.25
  -8   6   1    0.23    0.26
   7  -6  -1    3.43    0.43
   7  -6  -1    3.13    0.52
  -7   6   1    2.98    0.42
   6  -6  -1   -0.19    0.15
   6  -6  -1    0.00    0.08
   6  -6  -1   -0.16    0.15
  -6   6   1    0.02    0.13
  -6   6   1    0.11    0.19
   5  -6  -1    6.81    0.46
   5  -6  -1    7.05    0.68
   5  -6  -1    6.28    0.28
   5  -6  -1    6.06    0.31
  -5   6   1    6.19    0.54
  -5   6   1    5.38    0.41
   4  -6  -1    7.77    0.64
   4  -6  -1    8.27    0.37
   4  -6  -1    8.85    0.48
   4  -6  -1    9.01    0.31
  -4   6   1    8.87    0.62
  -4   6   1    8.74    0.49
   3  -6  -1    0.94    0.09
   3  -6  -1    1.03    0.16
   3  -6  -1    0.80    0.19
   3  -6  -1    0.98    0.20
  -3   6   1    1.12    0.20
  -3   6   1    1.08    0.17
  -3   6   1    0.89    0.22
   2  -6  -1    2.44    0.18
   2  -6  -1    2.67    0.24
   2  -6  -1    2.19    0.20
   2  -6  -1    2.99    0.25
  -2   6   1    2.40    0.20
  -2   6   1    2.32    0.34
  -2   6   1    2.41    0.23
   1  -6  -1    8.66    0.28
   1  -6  -1    9.45    0.40
   1  -6  -1    9.27    0.32
   1  -6  -1    8.99    0.39
   1  -6  -1    8.91    0.40
  -1   6   1    9.39    0.35
  -1   6   1    8.92    0.23
  -1   6   1    9.09    0.39
  -1   6   1    9.75    0.64
   0  -6  -1    2.42    0.19
   0  -6  -1    2.71    0.15
   0  -6  -1    2.51    0.21
   0  -6  -1    2.69    0.15
   0  -6  -1    2.73    0.20
   0   6   1    2.78    0.16
   0   6   1    2.54    0.13
   0   6   1    2.68    0.19
   0   6   1    2.17    0.33
  -1  -6  -1    5.21    0.33
  -1  -6  -1    5.13    0.29
  -1  -6  -1    5.45    0.25
  -1  -6  -1    4.99    0.23
   1   6   1    4.99    0.24
   1   6   1    5.14    0.44
   1   6   1    5.24    0.23
   1   6   1    4.77    0.21
  -2  -6  -1   92.30    2.37
  -2  -6  -1   96.76    2.27
  -2  -6  -1   94.12    2.05
   2   6   1   95.64    2.04
   2   6   1   96.01    2.03
   2   6   1   96.45    2.06
   2   6   1   95.68    2.05
   2   6   1   94.79    3.29
  -3  -6  -1    2.81    0.12
  -3  -6  -1    2.79    0.29
  -3  -6  -1    2.76    0.23
  -3  -6  -1    2.52    0.12
   3   6   1    2.68    0.09
   3   6   1    2.70    0.34
  -4  -6  -1    8.37    0.40
  -4  -6  -1    8.57    0.46
   4   6   1    8.66    0.60
   4   6   1    8.51    0.89
  -5  -6  -1    6.43    0.38
  -5  -6  -1    7.06    0.37
  -5  -6  -1    6.55    0.44
   5   6   1    7.12    0.55
   5   6   1    6.32    0.77
  -6  -6  -1    0.13    0.17
  -6  -6  -1    0.00    0.01
  -6  -6  -1    0.03    0.13
  -6  -6  -1   -0.12    0.09
   6   6   1   -0.03    0.18
   6   6   1    0.03    0.10
   6   6   1   -0.21    0.11
  -7  -6  -1    2.02    0.31
  -7  -6  -1    2.84    0.38
  -7  -6  -1    2.36    0.12
  -7  -6  -1    2.54    0.25
   7   6   1    2.70    0.40
   7   6   1    2.62    0.59
   7   6   1    3.04    0.36
  -8  -6  -1    0.70    0.24
  -8  -6  -1    0.61    0.26
   8   6   1    0.70    0.37
   8   6   1    0.64    0.23
  -9  -6  -1    0.06    0.19
  -9  -6  -1   -0.22    0.17
   9   6   1   -0.19    0.16
 -10  -6  -1    0.07    0.21
 -10  -6  -1    0.39    0.24
   9  -7  -1    0.72    0.36
   8  -7  -1    0.92    0.28
   8  -7  -1    1.35    0.48
  -8   7   1    0.56    0.29
   7  -7  -1   -0.26    0.19
   7  -7  -1   -0.83    0.27
  -7   7   1   -0.09    0.21
   6  -7  -1    0.52    0.24
   6  -7  -1    0.16    0.26
  -6   7   1    0.53    0.22
  -6   7   1    0.85    0.26
   5  -7  -1    1.17    0.18
   5  -7  -1    1.09    0.33
   5  -7  -1    1.12    0.24
  -5   7   1    1.35    0.28
  -5   7   1    0.87    0.25
   4  -7  -1    0.36    0.23
   4  -7  -1    0.45    0.20
   4  -7  -1    0.39    0.13
   4  -7  -1    0.37    0.07
  -4   7   1    0.47    0.20
  -4   7   1    0.69    0.21
   3  -7  -1   25.82    1.14
   3  -7  -1   22.91    0.82
   3  -7  -1   23.84    0.79
  -3   7   1   23.98    0.78
  -3   7   1   23.93    0.84
  -3   7   1   24.17    1.21
   2  -7  -1   49.41    1.10
   2  -7  -1   49.23    1.34
   2  -7  -1   51.14    1.35
  -2   7   1   50.00    1.26
  -2   7   1   50.12    2.02
  -2   7   1   47.53    1.34
   1  -7  -1    7.84    0.37
   1  -7  -1    7.61    0.38
   1  -7  -1    7.69    0.31
   1  -7  -1    7.21    0.39
   1  -7  -1    7.33    0.27
  -1   7   1    8.16    0.38
  -1   7   1    8.09    0.61
  -1   7   1    7.56    0.33
   0  -7  -1    0.00    0.08
   0  -7  -1    0.12    0.06
   0  -7  -1   -0.01    0.08
   0  -7  -1    0.03    0.07
   0  -7  -1    0.08    0.05
   0   7   1    0.04    0.06
   0   7   1    0.24    0.09
   0   7   1    0.03    0.04
   0   7   1    0.06    0.11
  -1  -7  -1    9.25    0.35
  -1  -7  -1    8.52    0.34
  -1  -7  -1    8.25    0.44
  -1  -7  -1    8.38    0.42
   1   7   1    9.08    0.33
   1   7   1    9.15    0.67
   1   7   1    9.00    0.33
   1   7   1    8.59    0.33
  -2  -7  -1    4.77    0.34
  -2  -7  -1    4.85    0.32
  -2  -7  -1    4.70    0.22
   2   7   1    4.68    0.20
   2   7   1    4.66    0.23
   2   7   1    5.71    0.50
  -3  -7  -1    2.34    0.26
  -3  -7  -1    2.10    0.21
  -3  -7  -1    1.91    0.11
  -3  -7  -1    2.13    0.12
   3   7   1    1.52    0.29
   3   7   1    1.96    0.16
   3   7   1    1.98    0.08
  -4  -7  -1   20.04    0.83
  -4  -7  -1   21.76    0.75
   4   7   1   20.80    1.59
   4   7   1   21.74    1.12
  -5  -7  -1    0.97    0.23
  -5  -7  -1    1.04    0.19
   5   7   1    0.86    0.37
   5   7   1    0.62    0.20
  -6  -7  -1    0.99    0.20
  -6  -7  -1    1.23    0.26
  -6  -7  -1    1.20    0.29
   6   7   1    1.28    0.44
   6   7   1    1.01    0.24
   6   7   1    0.70    0.20
  -7  -7  -1    1.96    0.36
  -7  -7  -1    2.56    0.36
  -7  -7  -1    2.28    0.25
   7   7   1    1.74    0.32
   7   7   1    1.94    0.37
   7   7   1    1.97    0.55
  -8  -7  -1   -0.11    0.23
  -8  -7  -1    0.44    0.21
   8   7   1    0.47    0.33
   8   7   1    0.37    0.23
  -9  -7  -1    0.28    0.23
  -9  -7  -1    0.71    0.28
   9   7   1    0.76    0.37
   9   7   1    0.26    0.19
 -10  -7  -1    0.46    0.27
 -10  -7  -1    0.21    0.24
   8  -8  -1   -0.03    0.18
  -8   8   1    0.19    0.27
   7  -8  -1    2.24    0.40
   7  -8  -1    1.76    0.42
  -7   8   1    3.14    0.44
   6  -8  -1    1.02    0.26
   6  -8  -1    0.62    0.33
  -6   8   1    0.92    0.28
  -6   8   1    0.93    0.29
   5  -8  -1    0.21    0.25
   5  -8  -1    0.67    0.25
   5  -8  -1    0.73    0.18
  -5   8   1    0.83    0.23
  -5   8   1    0.59    0.24
   4  -8  -1    2.43    0.33
   4  -8  -1    2.02    0.37
   4  -8  -1    2.32    0.24
  -4   8   1    1.63    0.35
  -4   8   1    2.72    0.30
   3  -8  -1    0.74    0.21
   3  -8  -1    0.55    0.16
  -3   8   1    0.54    0.19
  -3   8   1    0.53    0.15
  -3   8   1    0.27    0.19
   2  -8  -1    1.79    0.14
   2  -8  -1    2.14    0.24
   2  -8  -1    2.14    0.24
  -2   8   1    2.58    0.25
  -2   8   1    1.49    0.24
  -2   8   1    2.23    0.37
   1  -8  -1   13.18    0.54
   1  -8  -1   12.91    0.56
   1  -8  -1   12.66    0.41
   1  -8  -1   13.35    0.54
  -1   8   1   13.00    0.48
  -1   8   1   14.32    0.91
  -1   8   1   12.96    0.53
   0  -8  -1   15.77    0.64
   0  -8  -1   15.90    0.57
   0  -8  -1   15.58    0.56
   0  -8  -1   16.04    0.49
   0   8   1   15.94    0.41
   0   8   1   15.08    0.95
   0   8   1   15.85    0.52
   0   8   1   15.54    0.56
  -1  -8  -1    8.78    0.51
  -1  -8  -1    8.85    0.47
  -1  -8  -1    9.18    0.38
  -1  -8  -1    8.84    0.37
   1   8   1    9.18    0.36
   1   8   1    8.96    0.35
   1   8   1    9.18    0.72
   1   8   1    8.71    0.33
  -2  -8  -1    1.45    0.15
  -2  -8  -1    1.47    0.23
  -2  -8  -1    1.34    0.25
   2   8   1    1.35    0.15
   2   8   1    1.31    0.29
   2   8   1    1.53    0.13
  -3  -8  -1    3.10    0.15
  -3  -8  -1    3.27    0.36
  -3  -8  -1    3.51    0.31
  -3  -8  -1    2.93    0.15
   3   8   1    2.61    0.42
   3   8   1    3.03    0.20
  -4  -8  -1   -0.03    0.14
  -4  -8  -1    0.11    0.12
   4   8   1    0.05    0.15
   4   8   1   -0.06    0.05
  -5  -8  -1    0.79    0.19
  -5  -8  -1    0.82    0.28
   5   8   1    0.89    0.39
   5   8   1    0.75    0.24
  -6  -8  -1    4.06    0.44
  -6  -8  -1    3.71    0.34
   6   8   1    3.24    0.65
   6   8   1    3.71    0.50
  -7  -8  -1    0.44    0.27
  -7  -8  -1   -0.03    0.14
   7   8   1    0.00    0.12
   7   8   1    0.15    0.16
   7   8   1    0.22    0.25
  -8  -8  -1    1.09    0.33
   8   8   1    0.46    0.22
   8   8   1    1.05    0.46
  -9  -8  -1   -0.34    0.25
   9   8   1    0.62    0.31
   7  -9  -1    2.37    0.55
   7  -9  -1    3.25    0.47
  -7   9   1    2.58    0.46
   6  -9  -1    0.24    0.24
   6  -9  -1    0.03    0.27
  -6   9   1   -0.08    0.20
   5  -9  -1    1.96    0.27
   5  -9  -1    2.41    0.35
  -5   9   1    2.63    0.39
  -5   9   1    1.60    0.38
   4  -9  -1    4.65    0.37
   4  -9  -1    4.56    0.40
  -4   9   1    4.50    0.58
  -4   9   1    4.66    0.42
   3  -9  -1    2.69    0.34
   3  -9  -1    2.35    0.27
   3  -9  -1    2.57    0.17
  -3   9   1    1.97    0.40
  -3   9   1    2.11    0.30
  -3   9   1    1.77    0.25
   2  -9  -1    0.15    0.08
   2  -9  -1    0.18    0.14
   2  -9  -1    0.23    0.17
  -2   9   1    0.22    0.12
  -2   9   1    0.05    0.13
  -2   9   1    0.28    0.23
   1  -9  -1    1.36    0.22
   1  -9  -1    1.56    0.15
   1  -9  -1    1.21    0.22
  -1   9   1    1.56    0.20
  -1   9   1    1.23    0.20
  -1   9   1    1.40    0.35
   0  -9  -1    1.41    0.23
   0  -9  -1    1.37    0.15
   0  -9  -1    1.33    0.21
   0   9   1    1.18    0.17
   0   9   1    1.12    0.29
   0   9   1    1.40    0.19
  -1  -9  -1    4.09    0.35
  -1  -9  -1    3.76    0.27
   1   9   1    4.11    0.24
   1   9   1    3.91    0.51
  -2  -9  -1   11.24    0.41
  -2  -9  -1   12.08    0.59
  -2  -9  -1   11.44    0.62
   2   9   1   11.42    0.43
   2   9   1   11.84    0.91
  -3  -9  -1    1.59    0.13
  -3  -9  -1    1.34    0.32
  -3  -9  -1    1.20    0.25
   3   9   1    1.42    0.34
   3   9   1    1.73    0.18
  -4  -9  -1    0.49    0.19
  -4  -9  -1    0.36    0.24
   4   9   1    0.65    0.13
   4   9   1    0.72    0.26
  -5  -9  -1    0.68    0.24
  -5  -9  -1    0.54    0.20
   5   9   1    0.38    0.23
   5   9   1    0.50    0.13
   5   9   1    0.43    0.36
  -6  -9  -1    0.51    0.24
  -6  -9  -1    0.65    0.21
   6   9   1    0.50    0.13
   6   9   1    0.39    0.23
   6   9   1    0.96    0.45
  -7  -9  -1   -0.26    0.23
  -7  -9  -1    0.12    0.18
   7   9   1    0.07    0.27
   7   9   1    0.26    0.22
   7   9   1    0.07    0.13
  -8  -9  -1    1.74    0.41
   8   9   1    1.20    0.32
  -9  -9  -1    0.21    0.32
  -7  10   1    0.53    0.27
   6 -10  -1    2.35    0.41
  -6  10   1    2.64    0.44
   5 -10  -1    2.57    0.40
   5 -10  -1    3.01    0.34
  -5  10   1    2.50    0.41
  -5  10   1    2.20    0.47
   4 -10  -1    0.81    0.22
   4 -10  -1    0.86    0.27
  -4  10   1    0.54    0.28
  -4  10   1    0.50    0.23
   3 -10  -1    1.81    0.29
   3 -10  -1    1.44    0.29
  -3  10   1    1.07    0.26
  -3  10   1    1.29    0.23
  -3  10   1    1.35    0.36
   2 -10  -1    0.32    0.17
   2 -10  -1    0.04    0.16
  -2  10   1    0.22    0.13
  -2  10   1    0.12    0.16
  -2  10   1    0.25    0.23
   1 -10  -1    2.71    0.29
   1 -10  -1    2.26    0.19
   1 -10  -1    2.83    0.32
  -1  10   1    2.84    0.26
  -1  10   1    1.84    0.42
   0 -10  -1    0.84    0.20
   0 -10  -1    0.30    0.17
   0  10   1    0.50    0.14
   0  10   1    0.61    0.25
  -1 -10  -1    6.11    0.44
  -1 -10  -1    5.85    0.34
   1  10   1    5.54    0.64
   1  10   1    6.09    0.32
  -2 -10  -1    0.33    0.12
  -2 -10  -1    0.81    0.25
  -2 -10  -1    0.85    0.22
   2  10   1    0.30    0.26
   2  10   1    0.37    0.12
  -3 -10  -1    5.02    0.50
  -3 -10  -1    4.40    0.20
  -3 -10  -1    4.75    0.41
   3  10   1    5.40    0.66
   3  10   1    4.69    0.28
  -4 -10  -1    4.10    0.48
  -4 -10  -1    3.56    0.38
   4  10   1    4.07    0.31
   4  10   1    3.69    0.56
  -5 -10  -1    0.02    0.22
  -5 -10  -1    0.35    0.19
   5  10   1    0.07    0.15
   5  10   1   -0.24    0.19
  -6 -10  -1    0.44    0.32
  -6 -10  -1    0.21    0.20
   6  10   1    0.39    0.32
   6  10   1    0.17    0.23
  -7 -10  -1    0.35    0.20
  -7 -10  -1    0.41    0.31
   7  10   1    0.17    0.30
   7  10   1    0.27    0.22
  -8 -10  -1   -0.14    0.27
   8  10   1    2.38    0.50
   5 -11  -1    0.24    0.18
  -5  11   1    0.20    0.28
   4 -11  -1    8.11    0.56
   4 -11  -1    9.21    0.63
  -4  11   1    9.29    0.91
   3 -11  -1    1.11    0.28
   3 -11  -1    0.72    0.21
  -3  11   1    0.80    0.36
   2 -11  -1    0.10    0.17
   2 -11  -1   -0.22    0.16
  -2  11   1   -0.04    0.23
   1 -11  -1    3.54    0.39
   1 -11  -1    3.73    0.36
  -1  11   1    4.26    0.67
   0 -11  -1    1.42    0.28
   0 -11  -1    1.57    0.25
   0  11   1    1.04    0.37
  -1 -11  -1    1.62    0.31
  -1 -11  -1    2.01    0.25
   1  11   1    1.73    0.44
  -2 -11  -1    0.03    0.10
  -2 -11  -1    0.08    0.17
   2  11   1    0.12    0.19
  -3 -11  -1    1.76    0.40
  -3 -11  -1    1.88    0.34
   3  11   1    1.72    0.40
  -4 -11  -1    0.15    0.19
  -4 -11  -1   -0.23    0.24
   4  11   1    0.21    0.23
  -5 -11  -1    3.57    0.40
  -5 -11  -1    2.93    0.50
   5  11   1    3.61    0.82
   5  11   1    2.46    0.50
  -6 -11  -1    0.91    0.26
  -6 -11  -1    0.74    0.35
   6  11   1    0.23    0.24
   6  11   1    0.44    0.45
  -7 -11  -1    0.33    0.26
  -7 -11  -1   -0.02    0.20
   5 -12  -1   -0.07    0.16
  -5  12   1    0.47    0.37
   4 -12  -1    3.05    0.42
  -4  12   1    2.14    0.55
   3 -12  -1   -0.08    0.17
   3 -12  -1   -0.06    0.21
  -3  12   1   -0.18    0.25
   2 -12  -1    2.06    0.33
   2 -12  -1    2.74    0.37
  -2  12   1    2.51    0.54
   1 -12  -1    2.28    0.35
   1 -12  -1    2.24    0.33
  -1  12   1    2.18    0.50
   0 -12  -1    0.14    0.17
   0 -12  -1    0.04    0.18
   0  12   1   -0.05    0.25
  -1 -12  -1    3.08    0.29
  -1 -12  -1    2.33    0.38
   1  12   1    1.74    0.49
  -2 -12  -1    0.83    0.26
   2  12   1    0.56    0.33
  -3 -12  -1    0.15    0.20
   3  12   1    0.03    0.22
  -4 -12  -1   -0.05    0.25
  -4 -12  -1    0.24    0.22
   4  12   1    0.06    0.25
  -5 -12  -1    0.06    0.21
  -5 -12  -1    0.08    0.30
   5  12   1    0.41    0.30
   5  12   1    0.45    0.48
  -6 -12  -1    0.38    0.24
  -6 -12  -1    1.34    0.43
   6  12   1    0.19    0.26
   3 -13  -1   -0.05    0.19
   2 -13  -1   -0.05    0.18
   1 -13  -1    0.01    0.21
   1 -13  -1   -0.22    0.13
   0 -13  -1    1.80    0.28
   0 -13  -1    2.30    0.39
  -1 -13  -1    0.48    0.18
  -1 -13  -1    0.65    0.25
  -2 -13  -1   -0.07    0.20
  -3 -13  -1    1.99    0.40
  -4 -13  -1    0.58    0.28
  -2 -13   2   -0.10    0.19
  -1 -13   2    0.50    0.28
   0 -13   2    0.29    0.24
  -5 -12   2    1.71    0.48
  -4 -12   2    1.39    0.44
  -4 -12   2    1.02    0.31
  -3 -12   2   -0.13    0.28
  -3 -12   2   -0.16    0.19
  -2 -12   2    0.18    0.31
  -2 -12   2    0.19    0.18
   1  12  -2    0.25    0.35
  -1 -12   2    0.35    0.25
   0  12  -2    0.08    0.33
   0 -12   2    0.67    0.21
   0 -12   2    0.17    0.22
  -1  12  -2   -0.14    0.30
   1 -12   2   -0.15    0.16
   1 -12   2   -0.04    0.16
   2 -12   2    0.35    0.23
   2 -12   2    0.21    0.23
   3 -12   2    0.12    0.21
  -6 -11   2    0.21    0.31
   5  11  -2    0.13    0.24
  -5 -11   2    0.21    0.23
  -5 -11   2   -0.10    0.21
   4  11  -2    0.26    0.28
  -4 -11   2    0.38    0.32
  -4 -11   2    0.28    0.22
   3  11  -2    1.73    0.43
   3  11  -2    1.94    0.27
  -3 -11   2    2.07    0.44
  -3 -11   2    2.55    0.38
   2  11  -2    5.40    0.39
   2  11  -2    4.47    0.67
  -2 -11   2    5.50    0.52
  -2 -11   2    5.55    0.49
   1  11  -2    0.43    0.19
   1  11  -2    0.05    0.27
  -1 -11   2    0.33    0.21
  -1 -11   2    0.26    0.27
  -1 -11   2    0.23    0.14
  -1 -11   2    0.55    0.16
   0  11  -2    1.04    0.40
   0  11  -2    1.29    0.25
   0 -11   2    1.25    0.21
   0 -11   2    1.00    0.28
   0 -11   2    1.18    0.23
  -1  11  -2   -0.17    0.16
  -1  11  -2   -0.03    0.27
   1 -11   2   -0.06    0.10
   1 -11   2   -0.13    0.16
   1 -11   2   -0.22    0.15
  -2  11  -2    0.27    0.28
  -2  11  -2    0.12    0.18
   2 -11   2   -0.04    0.18
   2 -11   2   -0.17    0.16
  -3  11  -2    0.27    0.28
  -3  11  -2    0.05    0.19
   3 -11   2    0.17    0.18
   3 -11   2    0.04    0.22
  -4  11  -2    0.53    0.33
  -4  11  -2    0.51    0.24
  -5  11  -2    0.00    0.24
   7  10  -2   -0.07    0.23
   7  10  -2   -0.02    0.18
  -7 -10   2    0.20    0.20
  -7 -10   2    0.11    0.31
   6  10  -2    3.80    0.75
   6  10  -2    2.89    0.44
   6  10  -2    2.87    0.31
   6  10  -2    1.83    0.44
  -6 -10   2    2.38    0.48
  -6 -10   2    3.01    0.41
   5  10  -2    1.28    0.36
   5  10  -2    1.40    0.24
  -5 -10   2    1.76    0.42
  -5 -10   2    1.58    0.32
   4  10  -2   -0.04    0.11
   4  10  -2    0.07    0.19
  -4 -10   2    0.11    0.26
  -4 -10   2   -0.01    0.15
   3  10  -2   -0.02    0.10
   3  10  -2    0.10    0.21
  -3 -10   2    0.12    0.16
  -3 -10   2    0.10    0.25
   2  10  -2    0.38    0.15
   2  10  -2    0.52    0.24
  -2 -10   2    1.31    0.28
  -2 -10   2    0.59    0.15
  -2 -10   2    0.69    0.12
  -2 -10   2    0.67    0.30
   1  10  -2    5.67    0.39
   1  10  -2    6.06    0.73
  -1 -10   2    5.74    0.37
  -1 -10   2    5.89    0.45
  -1 -10   2    6.26    0.35
  -1 -10   2    5.79    0.52
   0  10  -2    6.07    0.41
   0  10  -2    6.81    0.77
   0 -10   2    6.34    0.40
   0 -10   2    6.32    0.37
   0 -10   2    6.99    0.50
  -1  10  -2   -0.01    0.23
  -1  10  -2   -0.01    0.14
   1 -10   2    0.31    0.18
   1 -10   2   -0.03    0.16
   1 -10   2   -0.11    0.08
  -2  10  -2    4.38    0.39
  -2  10  -2    4.31    0.67
   2 -10   2    4.50    0.42
   2 -10   2    4.03    0.39
  -3  10  -2    0.23    0.21
  -3  10  -2    0.17    0.19
   3 -10   2    0.45    0.22
   3 -10   2    0.36    0.19
  -4  10  -2    0.25    0.26
  -4  10  -2    0.09    0.18
   4 -10   2    0.08    0.21
  -5  10  -2    0.39    0.27
  -5  10  -2    0.14    0.24
   5 -10   2   -0.19    0.23
   8   9  -2   -0.01    0.14
   8   9  -2   -0.01    0.17
  -8  -9   2    0.10    0.29
   7   9  -2    0.86    0.20
   7   9  -2    0.57    0.28
   7   9  -2    0.78    0.21
   7   9  -2    0.51    0.23
   7   9  -2    1.00    0.46
  -7  -9   2    0.79    0.25
  -7  -9   2    1.30    0.39
   6   9  -2    0.07    0.18
   6   9  -2   -0.01    0.14
   6   9  -2    0.18    0.13
   6   9  -2    0.16    0.25
   6   9  -2    0.12    0.12
  -6  -9   2    0.30    0.29
  -6  -9   2   -0.21    0.16
   5   9  -2    0.10    0.16
   5   9  -2    0.03    0.09
   5   9  -2    0.02    0.11
  -5  -9   2   -0.18    0.12
  -5  -9   2   -0.10    0.24
   4   9  -2    8.36    0.45
   4   9  -2    9.46    0.80
   4   9  -2    7.69    0.41
  -4  -9   2    8.40    0.52
  -4  -9   2    6.92    0.56
   3   9  -2    1.54    0.18
   3   9  -2    1.09    0.20
   3   9  -2    1.24    0.35
  -3  -9   2    1.74    0.29
  -3  -9   2    0.93    0.31
   2   9  -2    0.43    0.14
   2   9  -2    0.20    0.23
  -2  -9   2    0.32    0.14
  -2  -9   2    0.42    0.10
  -2  -9   2    0.57    0.20
  -2  -9   2    0.75    0.24
   1   9  -2   -0.04    0.09
   1   9  -2    0.09    0.16
  -1  -9   2    0.04    0.11
  -1  -9   2   -0.08    0.13
  -1  -9   2    0.09    0.10
  -1  -9   2   -0.06    0.09
   0   9  -2    0.04    0.16
   0   9  -2   -0.03    0.10
   0  -9   2   -0.25    0.13
   0  -9   2   -0.03    0.13
   0  -9   2   -0.02    0.12
   0  -9   2    0.02    0.09
  -1   9  -2    3.23    0.30
  -1   9  -2    2.37    0.44
   1  -9   2    3.22    0.25
   1  -9   2    2.49    0.33
   1  -9   2    2.86    0.29
  -2   9  -2    7.10    0.45
  -2   9  -2    6.85    0.73
   2  -9   2    7.35    0.48
   2  -9   2    6.58    0.44
   2  -9   2    6.97    0.36
  -3   9  -2    0.17    0.23
  -3   9  -2    0.38    0.18
  -3   9  -2    0.34    0.19
   3  -9   2    0.53    0.20
   3  -9   2    0.25    0.16
  -4   9  -2    4.92    0.45
  -4   9  -2    4.55    0.44
  -4   9  -2    3.92    0.59
   4  -9   2    5.89    0.48
  -5   9  -2    0.21    0.21
  -5   9  -2    0.44    0.24
  -5   9  -2    0.68    0.27
   5  -9   2    0.63    0.23
  -6   9  -2    0.20    0.26
   6  -9   2   -0.03    0.17
  -7   9  -2    0.51    0.34
   7  -9   2    0.27    0.33
  -9  -8   2    0.09    0.21
  -9  -8   2    0.16    0.31
   8   8  -2    0.13    0.13
   8   8  -2   -0.05    0.14
  -8  -8   2   -0.09    0.15
  -8  -8   2    0.21    0.24
   7   8  -2    0.41    0.23
   7   8  -2    0.07    0.15
   7   8  -2    0.06    0.12
   7   8  -2    0.27    0.14
   7   8  -2    0.05    0.16
  -7  -8   2    0.05    0.16
  -7  -8   2   -0.24    0.23
  -7  -8   2    0.01    0.16
   6   8  -2    0.74    0.37
   6   8  -2    0.51    0.16
   6   8  -2    0.51    0.21
   6   8  -2    0.55    0.16
   6   8  -2    0.71    0.26
  -6  -8   2    1.03    0.31
  -6  -8   2    0.67    0.20
  -6  -8   2    0.41    0.19
   5   8  -2    3.86    0.43
   5   8  -2    4.21    0.54
   5   8  -2    4.14    0.32
   5   8  -2    4.45    0.32
  -5  -8   2    4.92    0.37
  -5  -8   2    4.25    0.48
   4   8  -2   -0.06    0.06
   4   8  -2    0.00    0.09
  -4  -8   2    0.08    0.17
  -4  -8   2    0.15    0.13
   3   8  -2    0.17    0.08
   3   8  -2    0.19    0.11
  -3  -8   2    0.33    0.22
  -3  -8   2    0.10    0.13
  -3  -8   2    0.32    0.11
   2   8  -2   22.16    0.75
   2   8  -2   22.69    0.65
  -2  -8   2   21.73    0.83
  -2  -8   2   23.86    0.94
  -2  -8   2   22.19    0.73
  -2  -8   2   21.75    0.60
   1   8  -2    5.80    0.23
   1   8  -2    5.71    0.34
  -1  -8   2    5.99    0.33
  -1  -8   2    6.40    0.47
  -1  -8   2    6.31    0.31
  -1  -8   2    5.88    0.40
   0   8  -2   -0.14    0.07
   0   8  -2   -0.03    0.11
   0   8  -2   -0.05    0.08
   0  -8   2    0.04    0.12
   0  -8   2   -0.08    0.06
   0  -8   2   -0.23    0.12
   0  -8   2   -0.09    0.10
  -1   8  -2    0.03    0.10
  -1   8  -2    0.26    0.12
  -1   8  -2    0.13    0.18
   1  -8   2   -0.03    0.11
   1  -8   2    0.08    0.09
   1  -8   2   -0.19    0.10
  -2   8  -2    0.22    0.20
  -2   8  -2    0.35    0.15
  -2   8  -2    0.37    0.15
   2  -8   2    0.60    0.18
   2  -8   2    0.28    0.15
  -3   8  -2    4.24    0.37
  -3   8  -2    4.13    0.36
  -3   8  -2    4.62    0.56
   3  -8   2    4.03    0.34
   3  -8   2    4.80    0.40
  -4   8  -2    3.41    0.53
  -4   8  -2    3.78    0.39
  -4   8  -2    3.73    0.36
   4  -8   2    3.75    0.36
  -5   8  -2    0.22    0.22
  -5   8  -2   -0.13    0.17
  -5   8  -2    0.19    0.18
   5  -8   2    0.09    0.21
   5  -8   2    0.47    0.27
  -6   8  -2    3.26    0.46
   6  -8   2    2.47    0.38
   6  -8   2    2.66    0.49
  -7   8  -2    0.20    0.26
   7  -8   2    0.77    0.33
   7  -8   2    0.49    0.34
   9   7  -2    0.14    0.21
  -9  -7   2   -0.08    0.18
  -9  -7   2    0.02    0.25
   8   7  -2    0.14    0.14
   8   7  -2    0.09    0.15
  -8  -7   2   -0.06    0.17
  -8  -7   2    0.10    0.26
   7   7  -2    0.32    0.20
   7   7  -2    0.32    0.14
   7   7  -2    0.09    0.16
   7   7  -2    0.25    0.26
  -7  -7   2    0.54    0.29
  -7  -7   2    0.26    0.20
   6   7  -2    0.61    0.23
   6   7  -2    0.61    0.32
   6   7  -2    0.77    0.18
   6   7  -2    0.70    0.21
  -6  -7   2    0.71    0.19
  -6  -7   2    0.90    0.27
  -6  -7   2    1.00    0.22
   5   7  -2    0.23    0.14
   5   7  -2    0.27    0.12
   5   7  -2    0.17    0.10
  -5  -7   2    0.38    0.15
  -5  -7   2    0.25    0.13
  -5  -7   2    0.30    0.25
   4   7  -2    0.14    0.10
   4   7  -2    0.13    0.08
  -4  -7   2   -0.09    0.18
  -4  -7   2    0.42    0.14
   3   7  -2   11.31    0.47
   3   7  -2   10.68    0.43
  -3  -7   2   10.49    0.51
  -3  -7   2   10.87    0.46
  -3  -7   2    9.54    0.58
   2   7  -2   -0.10    0.06
   2   7  -2    0.03    0.04
   2   7  -2   -0.05    0.04
  -2  -7   2   -0.13    0.08
  -2  -7   2   -0.05    0.16
  -2  -7   2    0.02    0.06
  -2  -7   2    0.04    0.06
  -2  -7   2    0.05    0.09
   1   7  -2    0.00    0.07
   1   7  -2    0.09    0.08
   1   7  -2    0.45    0.07
  -1  -7   2    0.46    0.19
  -1  -7   2    0.25    0.13
  -1  -7   2    0.13    0.09
  -1  -7   2    0.38    0.11
  -1  -7   2    0.14    0.09
   0   7  -2   21.86    0.66
   0   7  -2   20.60    0.46
   0   7  -2   20.47    0.69
   0  -7   2   20.25    0.74
   0  -7   2   20.85    0.66
   0  -7   2   20.68    0.66
   0  -7   2   21.23    0.65
   0  -7   2   21.21    0.79
  -1   7  -2    6.81    0.60
  -1   7  -2    5.93    0.36
  -1   7  -2    6.45    0.35
   1  -7   2    6.67    0.36
   1  -7   2    5.83    0.39
   1  -7   2    5.98    0.35
   1  -7   2    6.02    0.38
  -2   7  -2    0.65    0.17
  -2   7  -2    0.86    0.25
  -2   7  -2    0.61    0.17
   2  -7   2    0.85    0.18
   2  -7   2    0.81    0.19
  -3   7  -2    0.17    0.12
  -3   7  -2   -0.06    0.13
  -3   7  -2    0.01    0.13
   3  -7   2    0.15    0.16
   3  -7   2    0.11    0.12
  -4   7  -2    0.44    0.20
  -4   7  -2    0.26    0.18
  -4   7  -2    0.11    0.17
   4  -7   2    0.14    0.19
   4  -7   2    0.24    0.18
  -5   7  -2    1.44    0.30
  -5   7  -2    1.79    0.29
  -5   7  -2    1.72    0.33
   5  -7   2    1.89    0.32
   5  -7   2    1.66    0.35
  -6   7  -2    0.95    0.29
   6  -7   2    1.27    0.27
   6  -7   2    0.77    0.33
  -7   7  -2   -0.19    0.22
   7  -7   2    0.03    0.21
   7  -7   2   -0.05    0.22
  -8   7  -2    3.73    0.54
   8  -7   2    3.16    0.48
   8  -7   2    3.27    0.60
 -10  -6   2    0.08    0.18
 -10  -6   2    0.05    0.28
   9   6  -2    0.20    0.20
   9   6  -2    0.06    0.18
  -9  -6   2   -0.02    0.18
  -9  -6   2    0.00    0.24
   8   6  -2    0.76    0.26
   8   6  -2    0.89    0.21
  -8  -6   2    1.29    0.29
  -8  -6   2    0.83    0.33
   7   6  -2   -0.05    0.08
   7   6  -2   -0.04    0.13
   7   6  -2    0.00    0.18
   7   6  -2    0.08    0.11
  -7  -6   2   -0.03    0.14
  -7  -6   2   -0.10    0.22
   6   6  -2    0.27    0.24
   6   6  -2    0.32    0.14
   6   6  -2    0.16    0.13
  -6  -6   2    0.32    0.13
  -6  -6   2    0.12    0.24
  -6  -6   2    0.09    0.13
   5   6  -2    0.68    0.15
   5   6  -2    0.76    0.32
   5   6  -2    0.43    0.15
  -5  -6   2    0.46    0.23
  -5  -6   2    0.82    0.17
  -5  -6   2    0.59    0.17
   4   6  -2   -0.06    0.07
   4   6  -2   -0.18    0.05
  -4  -6   2    0.09    0.19
  -4  -6   2   -0.05    0.09
  -4  -6   2    0.06    0.11
   3   6  -2   -0.01    0.05
   3   6  -2    0.02    0.06
  -3  -6   2   -0.06    0.15
  -3  -6   2    0.02    0.08
  -3  -6   2    0.10    0.10
  -3  -6   2   -0.05    0.08
   2   6  -2    1.24    0.08
   2   6  -2    1.31    0.13
   2   6  -2    1.30    0.09
   2   6  -2    1.40    0.17
  -2  -6   2    1.55    0.17
  -2  -6   2    1.18    0.22
  -2  -6   2    1.21    0.10
  -2  -6   2    1.52    0.21
  -2  -6   2    1.33    0.11
   1   6  -2   28.69    0.74
   1   6  -2   28.58    0.71
   1   6  -2   29.36    0.82
  -1  -6   2   28.72    0.74
  -1  -6   2   27.85    0.87
  -1  -6   2   26.89    0.93
  -1  -6   2   28.57    0.79
  -1  -6   2   28.31    0.74
   0   6  -2    5.58    0.36
   0   6  -2    4.91    0.26
   0   6  -2    5.38    0.29
   0   6  -2    5.12    0.16
   0  -6   2    4.94    0.33
   0  -6   2    4.66    0.31
   0  -6   2    4.93    0.26
   0  -6   2    5.73    0.29
   0  -6   2    5.36    0.27
  -1   6  -2    0.02    0.09
  -1   6  -2   -0.01    0.06
   1  -6   2    0.13    0.11
   1  -6   2    0.03    0.09
   1  -6   2    0.11    0.12
   1  -6   2   -0.05    0.08
  -2   6  -2   31.07    0.95
  -2   6  -2   32.31    1.41
  -2   6  -2   30.83    0.94
   2  -6   2   29.38    0.93
   2  -6   2   31.94    0.95
  -3   6  -2    7.85    0.43
  -3   6  -2    6.96    0.57
  -3   6  -2    6.87    0.41
   3  -6   2    7.42    0.39
   3  -6   2    7.70    0.55
   3  -6   2    7.72    0.42
  -4   6  -2    4.58    0.38
  -4   6  -2    5.11    0.49
  -4   6  -2    4.91    0.39
   4  -6   2    5.79    0.54
   4  -6   2    5.23    0.40
   4  -6   2    5.19    0.14
  -5   6  -2   -0.09    0.13
  -5   6  -2   -0.12    0.10
  -5   6  -2   -0.03    0.15
   5  -6   2   -0.13    0.18
   5  -6   2   -0.05    0.16
  -6   6  -2    0.07    0.14
  -6   6  -2   -0.09    0.18
   6  -6   2    0.03    0.14
   6  -6   2    0.05    0.19
  -7   6  -2    1.75    0.33
   7  -6   2    2.28    0.35
   7  -6   2    1.95    0.45
  -8   6  -2    1.46    0.36
   8  -6   2    1.28    0.34
   8  -6   2    1.52    0.50
   9  -6   2    0.02    0.26
 -10  -5   2   -0.10    0.25
 -10  -5   2   -0.31    0.19
   9   5  -2    0.62    0.25
   9   5  -2    0.94    0.25
  -9  -5   2    1.08    0.35
  -9  -5   2    0.92    0.29
   8   5  -2    0.55    0.21
   8   5  -2    0.60    0.23
  -8  -5   2    0.38    0.20
  -8  -5   2    0.91    0.31
   7   5  -2    0.27    0.22
   7   5  -2    0.26    0.15
   7   5  -2    0.06    0.11
  -7  -5   2    0.14    0.22
  -7  -5   2    0.07    0.11
   6   5  -2    2.59    0.48
   6   5  -2    2.01    0.26
   6   5  -2    3.01    0.36
  -6  -5   2    2.38    0.22
  -6  -5   2    2.89    0.28
  -6  -5   2    2.24    0.36
   5   5  -2    0.17    0.23
   5   5  -2    0.15    0.11
   5   5  -2    0.18    0.12
  -5  -5   2    0.06    0.19
  -5  -5   2    0.21    0.10
  -5  -5   2    0.23    0.12
   4   5  -2    0.07    0.09
   4   5  -2   -0.04    0.07
  -4  -5   2   -0.11    0.08
  -4  -5   2    0.02    0.09
  -4  -5   2   -0.03    0.16
   3   5  -2    2.89    0.21
   3   5  -2    2.85    0.20
  -3  -5   2    3.03    0.22
  -3  -5   2    2.67    0.21
  -3  -5   2    3.07    0.30
  -3  -5   2    2.96    0.20
   2   5  -2    0.24    0.07
   2   5  -2    0.23    0.07
   2   5  -2    0.15    0.04
   2   5  -2    0.15    0.04
  -2  -5   2    0.12    0.05
  -2  -5   2    0.15    0.08
  -2  -5   2    0.21    0.06
  -2  -5   2    0.35    0.13
  -2  -5   2    0.23    0.10
  -2  -5   2    0.23    0.08
   1   5  -2    1.31    0.10
   1   5  -2    1.53    0.16
   1   5  -2    1.34    0.11
   1   5  -2    1.23    0.11
  -1  -5   2    1.28    0.13
  -1  -5   2    1.49    0.14
  -1  -5   2    1.35    0.15
  -1  -5   2    1.40    0.13
  -1  -5   2    1.72    0.19
   0   5  -2    0.01    0.03
   0   5  -2   -0.08    0.05
   0   5  -2    0.00    0.06
   0   5  -2   -0.03    0.05
   0  -5   2   -0.02    0.07
   0  -5   2   -0.06    0.06
   0  -5   2    0.10    0.10
   0  -5   2    0.02    0.07
  -1   5  -2   24.51    0.72
  -1   5  -2   24.51    0.90
  -1   5  -2   23.37    0.72
   1  -5   2   24.03    0.76
   1  -5   2   23.43    0.71
   1  -5   2   23.05    0.73
   1  -5   2   24.60    0.72
  -2   5  -2    3.62    0.35
  -2   5  -2    3.72    0.25
  -2   5  -2    3.93    0.28
   2  -5   2    3.48    0.24
   2  -5   2    3.32    0.26
   2  -5   2    3.92    0.33
   2  -5   2    3.57    0.25
  -3   5  -2    0.08    0.09
  -3   5  -2    0.01    0.10
  -3   5  -2   -0.08    0.08
   3  -5   2    0.09    0.08
   3  -5   2   -0.04    0.12
   3  -5   2    0.05    0.12
   3  -5   2   -0.04    0.03
   3  -5   2    0.02    0.02
  -4   5  -2   30.44    1.28
  -4   5  -2   29.21    0.99
  -4   5  -2   29.91    0.97
   4  -5   2   28.52    0.73
   4  -5   2   29.86    0.71
   4  -5   2   31.66    1.27
   4  -5   2   28.87    0.96
  -5   5  -2    3.13    0.35
  -5   5  -2    3.40    0.32
  -5   5  -2    3.17    0.35
   5  -5   2    2.92    0.43
   5  -5   2    3.20    0.34
   5  -5   2    3.62    0.20
  -6   5  -2    5.57    0.47
  -6   5  -2    5.83    0.45
   6  -5   2    5.17    0.64
   6  -5   2    5.84    0.46
   6  -5   2    5.16    0.27
  -7   5  -2    1.36    0.32
   7  -5   2    1.58    0.42
   7  -5   2    1.23    0.29
  -8   5  -2    0.22    0.20
   8  -5   2    0.21    0.40
   8  -5   2    0.07    0.22
  -9   5  -2    0.53    0.19
   9  -5   2    0.09    0.33
   9  -5   2    0.39    0.27
 -10  -4   2    0.79    0.31
 -10  -4   2    0.47    0.23
   9   4  -2    0.39    0.25
   9   4  -2    1.00    0.25
  -9  -4   2    0.54    0.28
  -9  -4   2    0.69    0.25
   8   4  -2   -0.09    0.15
   8   4  -2    0.13    0.13
  -8  -4   2    0.27    0.27
  -8  -4   2    0.08    0.17
  -8  -4   2    0.07    0.09
   7   4  -2    1.15    0.26
   7   4  -2    1.91    0.26
   7   4  -2    1.80    0.41
  -7  -4   2    1.94    0.33
  -7  -4   2    1.99    0.29
  -7  -4   2    1.84    0.14
   6   4  -2    0.16    0.17
   6   4  -2    0.02    0.08
   6   4  -2    0.11    0.10
  -6  -4   2    0.06    0.09
  -6  -4   2    0.14    0.06
  -6  -4   2    0.29    0.06
  -6  -4   2    0.10    0.19
  -6  -4   2    0.38    0.13
   5   4  -2    0.26    0.18
   5   4  -2    0.20    0.10
  -5  -4   2    0.22    0.18
  -5  -4   2    0.50    0.11
  -5  -4   2    0.28    0.11
   4   4  -2    9.89    0.55
  -4  -4   2   10.24    0.39
  -4  -4   2   10.56    0.51
  -4  -4   2    9.73    0.41
   3   4  -2    0.53    0.10
  -3  -4   2    0.13    0.14
  -3  -4   2    0.39    0.10
  -3  -4   2    0.29    0.09
  -3  -4   2    0.43    0.10
   2   4  -2    0.18    0.06
   2   4  -2    0.11    0.03
   2   4  -2    0.19    0.08
   2   4  -2    0.13    0.03
  -2  -4   2    0.19    0.07
  -2  -4   2    0.04    0.04
  -2  -4   2    0.03    0.07
  -2  -4   2    0.15    0.12
  -2  -4   2    0.09    0.04
   1   4  -2    6.96    0.29
   1   4  -2    6.72    0.23
   1   4  -2    7.14    0.23
   1   4  -2    6.76    0.24
  -1  -4   2    7.30    0.35
  -1  -4   2    6.61    0.27
  -1  -4   2    7.03    0.31
  -1  -4   2    6.31    0.23
  -1  -4   2    6.52    0.23
   0   4  -2    1.22    0.15
   0   4  -2    1.04    0.13
   0   4  -2    1.00    0.11
   0   4  -2    1.00    0.07
   0   4  -2    1.07    0.11
   0  -4   2    1.15    0.12
   0  -4   2    0.83    0.13
   0  -4   2    1.14    0.16
   0  -4   2    1.22    0.14
   0  -4   2    0.90    0.12
  -1   4  -2   22.03    0.65
  -1   4  -2   22.56    0.81
  -1   4  -2   21.88    0.65
   1  -4   2   22.85    0.64
   1  -4   2   22.35    0.65
   1  -4   2   22.41    0.67
   1  -4   2   22.15    0.65
   1  -4   2   22.83    0.67
  -2   4  -2    1.82    0.17
  -2   4  -2    1.35    0.19
  -2   4  -2    1.47    0.19
   2  -4   2    1.64    0.19
   2  -4   2    1.55    0.22
   2  -4   2    1.66    0.07
   2  -4   2    1.75    0.21
   2  -4   2    1.49    0.15
  -3   4  -2   18.73    0.66
  -3   4  -2   18.27    0.66
   3  -4   2   18.99    0.66
   3  -4   2   20.61    0.85
   3  -4   2   18.87    0.49
  -4   4  -2    2.61    0.25
  -4   4  -2    2.75    0.29
  -4   4  -2    2.57    0.28
   4  -4   2    3.07    0.39
   4  -4   2    2.59    0.27
  -5   4  -2    0.08    0.10
  -5   4  -2    0.16    0.17
  -5   4  -2    0.06    0.12
   5  -4   2    0.08    0.15
   5  -4   2    0.07    0.16
  -6   4  -2   11.95    0.63
  -6   4  -2   11.19    0.59
   6  -4   2   11.37    0.59
   6  -4   2   11.93    0.81
  -7   4  -2    6.77    0.52
   7  -4   2    6.53    0.76
   7  -4   2    5.91    0.44
  -8   4  -2    4.59    0.49
   8  -4   2    4.73    0.70
   8  -4   2    5.07    0.48
   8  -4   2    5.33    0.37
  -9   4  -2   -0.11    0.13
  -9   4  -2    0.24    0.21
   9  -4   2   -0.16    0.42
   9  -4   2    0.23    0.24
 -10   4  -2    0.00    0.15
  10   3  -2    0.59    0.27
 -10  -3   2    0.30    0.24
 -10  -3   2    0.47    0.27
   9   3  -2   -0.15    0.16
   9   3  -2    0.02    0.16
  -9  -3   2   -0.11    0.18
  -9  -3   2    0.08    0.12
  -9  -3   2   -0.10    0.15
   8   3  -2    3.52    0.48
   8   3  -2    2.85    0.32
  -8  -3   2    2.93    0.34
  -8  -3   2    3.38    0.26
  -8  -3   2    2.91    0.42
   7   3  -2    0.36    0.14
   7   3  -2    0.37    0.21
   7   3  -2    0.17    0.12
  -7  -3   2    0.26    0.19
  -7  -3   2    0.24    0.11
  -7  -3   2    0.43    0.17
   6   3  -2    0.00    0.09
   6   3  -2    0.07    0.09
   6   3  -2    0.01    0.05
   6   3  -2   -0.02    0.12
  -6  -3   2   -0.05    0.07
  -6  -3   2    0.07    0.09
  -6  -3   2    0.12    0.17
   5   3  -2   13.04    0.68
   5   3  -2   13.53    0.35
   5   3  -2   12.30    0.34
   5   3  -2   12.51    0.92
  -5  -3   2   12.52    0.58
  -5  -3   2   12.27    0.36
  -5  -3   2   12.68    0.41
  -5  -3   2   12.73    0.37
   4   3  -2    0.19    0.03
   4   3  -2    0.23    0.04
   4   3  -2    0.37    0.16
   4   3  -2    0.18    0.09
  -4  -3   2    0.32    0.16
  -4  -3   2    0.20    0.08
  -4  -3   2    0.29    0.05
  -4  -3   2    0.11    0.05
   3   3  -2    0.46    0.09
   3   3  -2    0.51    0.09
   3   3  -2    0.45    0.11
  -3  -3   2    0.43    0.14
  -3  -3   2    0.50    0.05
  -3  -3   2    0.56    0.05
  -3  -3   2    0.80    0.12
  -3  -3   2    0.34    0.08
   2   3  -2   11.20    0.36
   2   3  -2   10.08    0.25
   2   3  -2   10.56    0.25
  -2  -3   2   10.22    0.26
  -2  -3   2   11.00    0.37
  -2  -3   2   10.12    0.35
  -2  -3   2   10.34    0.26
  -2  -3   2   10.75    0.44
   1   3  -2    0.40    0.08
   1   3  -2    0.44    0.06
   1   3  -2    0.50    0.06
   1   3  -2    0.46    0.07
  -1  -3   2    0.36    0.07
  -1  -3   2    0.52    0.13
  -1  -3   2    0.46    0.09
  -1  -3   2    0.50    0.07
  -1  -3   2    0.20    0.05
   0   3  -2    0.62    0.09
   0   3  -2    0.56    0.09
   0   3  -2    0.71    0.10
   0   3  -2    0.62    0.09
   0   3  -2    0.52    0.06
   0  -3   2    0.56    0.10
   0  -3   2    0.52    0.12
   0  -3   2    0.46    0.09
   0  -3   2    0.57    0.09
   0  -3   2    0.94    0.09
  -1   3  -2   14.70    0.98
  -1   3  -2   13.73    0.43
  -1   3  -2   12.57    0.50
  -1   3  -2   12.97    0.43
  -1   3  -2   13.03    0.43
   1  -3   2   13.25    0.43
   1  -3   2   12.73    0.32
   1  -3   2   13.76    0.43
   1  -3   2   12.63    0.52
   1  -3   2   13.90    0.44
   1  -3   2   13.43    0.43
  -2   3  -2   -0.05    0.06
  -2   3  -2    0.05    0.09
  -2   3  -2   -0.06    0.06
  -2   3  -2    0.04    0.06
   2  -3   2   -0.09    0.08
   2  -3   2   -0.06    0.08
   2  -3   2    0.02    0.06
   2  -3   2    0.05    0.07
   2  -3   2   -0.07    0.08
   2  -3   2    0.07    0.04
  -3   3  -2   13.06    0.51
  -3   3  -2   13.41    0.60
  -3   3  -2   13.55    0.51
   3  -3   2   14.19    0.65
   3  -3   2   13.78    0.51
  -4   3  -2    0.51    0.12
  -4   3  -2    0.51    0.16
  -4   3  -2    0.54    0.14
   4  -3   2    0.52    0.14
   4  -3   2    0.42    0.16
  -5   3  -2    7.37    0.45
  -5   3  -2    7.80    0.43
   5  -3   2    7.89    0.44
   5  -3   2    8.41    0.92
  -6   3  -2    3.36    0.24
  -6   3  -2    3.83    0.37
   6  -3   2    3.40    0.31
  -7   3  -2    1.16    0.25
   7  -3   2    1.40    0.41
   7  -3   2    1.45    0.28
  -8   3  -2    3.06    0.43
   8  -3   2    3.20    0.56
   8  -3   2    2.76    0.38
  -9   3  -2    1.31    0.31
  -9   3  -2    1.36    0.26
   9  -3   2    1.00    0.29
   9  -3   2    1.25    0.23
   9  -3   2    0.80    0.44
 -10   3  -2    0.96    0.26
  10   2  -2    0.30    0.27
  10   2  -2    0.68    0.26
 -10  -2   2    0.94    0.30
 -10  -2   2    0.35    0.19
 -10  -2   2    0.65    0.27
   9   2  -2    0.15    0.17
   9   2  -2    0.31    0.23
  -9  -2   2   -0.06    0.21
  -9  -2   2    0.68    0.24
  -9  -2   2    0.49    0.18
   8   2  -2    1.96    0.35
   8   2  -2    2.29    0.30
  -8  -2   2    2.33    0.25
  -8  -2   2    2.68    0.40
   7   2  -2    0.39    0.30
   7   2  -2   -0.06    0.08
   7   2  -2    0.06    0.11
  -7  -2   2   -0.08    0.09
  -7  -2   2    0.29    0.19
   6   2  -2    3.66    0.22
   6   2  -2    4.37    0.49
   6   2  -2    3.94    0.34
   6   2  -2    4.35    0.43
   6   2  -2    3.88    0.30
  -6  -2   2    3.82    0.36
  -6  -2   2    4.21    0.25
   5   2  -2    1.25    0.26
   5   2  -2    1.07    0.12
   5   2  -2    0.87    0.18
  -5  -2   2    1.14    0.22
  -5  -2   2    0.93    0.13
  -5  -2   2    1.02    0.12
   4   2  -2    1.48    0.14
   4   2  -2    1.65    0.11
   4   2  -2    1.68    0.12
   4   2  -2    1.80    0.27
   4   2  -2    1.57    0.21
  -4  -2   2    1.63    0.13
  -4  -2   2    2.08    0.23
   3   2  -2   61.99    1.47
   3   2  -2   64.00    1.40
   3   2  -2   62.23    1.34
   3   2  -2   62.04    1.33
   3   2  -2   62.34    1.95
  -3  -2   2   61.65    1.60
  -3  -2   2   62.30    1.35
   2   2  -2    0.73    0.11
   2   2  -2    0.58    0.09
   2   2  -2    0.51    0.08
   2   2  -2    0.69    0.06
   2   2  -2    0.63    0.05
  -2  -2   2    0.57    0.05
  -2  -2   2    0.42    0.08
  -2  -2   2    0.74    0.14
  -2  -2   2    0.63    0.06
   1   2  -2    9.44    0.29
   1   2  -2    9.44    0.26
   1   2  -2    9.29    0.26
   1   2  -2    8.74    0.30
  -1  -2   2    9.22    0.29
  -1  -2   2    9.47    0.26
   0   2  -2   45.05    1.00
   0   2  -2   44.30    0.97
   0   2  -2   44.01    1.00
   0   2  -2   43.57    1.29
   0   2  -2   43.34    1.01
   0  -2   2   44.23    0.96
   0  -2   2   44.43    1.01
   0  -2   2   42.87    1.00
   0  -2   2   44.20    1.01
  -1   2  -2   -0.09    0.05
  -1   2  -2    0.01    0.04
  -1   2  -2   -0.01    0.03
  -1   2  -2    0.23    0.11
  -1   2  -2    0.01    0.05
   1  -2   2    0.05    0.03
   1  -2   2   -0.03    0.06
   1  -2   2    0.02    0.04
   1  -2   2    0.05    0.05
   1  -2   2    0.04    0.05
  -2   2  -2    0.12    0.08
  -2   2  -2    0.07    0.08
  -2   2  -2   -0.30    0.17
  -2   2  -2    0.08    0.06
  -2   2  -2    0.18    0.08
   2  -2   2    0.06    0.09
   2  -2   2    0.12    0.09
   2  -2   2    0.23    0.20
   2  -2   2    0.09    0.06
   2  -2   2    0.01    0.08
  -3   2  -2    0.35    0.11
  -3   2  -2    0.21    0.11
  -3   2  -2    0.23    0.09
  -3   2  -2    0.23    0.08
  -3   2  -2   -0.17    0.24
   3  -2   2    0.30    0.11
   3  -2   2    0.28    0.24
   3  -2   2    0.20    0.10
   3  -2   2    0.10    0.09
  -4   2  -2   -0.01    0.06
  -4   2  -2   -0.05    0.10
  -4   2  -2    0.05    0.11
   4  -2   2   -0.05    0.10
   4  -2   2   -0.01    0.09
   4  -2   2   -0.01    0.25
  -5   2  -2    7.72    0.43
  -5   2  -2    7.15    0.34
   5  -2   2    7.50    0.39
   5  -2   2    8.94    0.91
   5  -2   2    7.23    0.51
  -6   2  -2    0.39    0.15
   6  -2   2    0.03    0.17
   6  -2   2    0.68    0.42
   6  -2   2    0.20    0.16
  -7   2  -2    8.62    0.54
   7  -2   2    9.11    0.52
   7  -2   2    9.28    1.12
   7  -2   2    9.17    0.70
  -8   2  -2    2.20    0.31
  -8   2  -2    1.70    0.33
   8  -2   2    2.24    0.33
   8  -2   2    0.90    0.72
   8  -2   2    1.61    0.40
  -9   2  -2    0.05    0.14
  -9   2  -2   -0.07    0.14
   9  -2   2    1.80    0.50
   9  -2   2    0.35    0.46
 -10   2  -2    0.63    0.23
  10  -2   2    0.48    0.45
  10  -2   2    0.82    0.23
 -11  -1   2   -0.04    0.22
  10   1  -2    0.09    0.27
  10   1  -2    0.18    0.19
 -10  -1   2   -0.15    0.17
 -10  -1   2    0.27    0.19
 -10  -1   2    0.10    0.21
   9   1  -2    1.29    0.34
   9   1  -2    1.63    0.29
  -9  -1   2    2.19    0.36
  -9  -1   2    1.53    0.26
   8   1  -2    0.38    0.21
   8   1  -2    0.58    0.17
  -8  -1   2    0.74    0.19
  -8  -1   2    0.58    0.23
   7   1  -2   -0.01    0.50
   7   1  -2    0.58    0.22
   7   1  -2    0.93    0.16
   7   1  -2    0.73    0.18
  -7  -1   2    0.77    0.22
  -7  -1   2    0.75    0.17
   6   1  -2    3.83    0.25
   6   1  -2    4.17    0.30
   6   1  -2    4.46    0.44
   6   1  -2    5.03    0.70
   6   1  -2    3.71    0.36
  -6  -1   2    3.97    0.34
  -6  -1   2    4.58    0.28
  -6  -1   2    4.52    0.26
   5   1  -2    1.29    0.21
   5   1  -2    0.86    0.17
   5   1  -2    1.25    0.15
   5   1  -2    1.24    0.24
   5   1  -2    1.06    0.17
  -5  -1   2    1.02    0.13
  -5  -1   2    1.20    0.15
  -5  -1   2    1.55    0.23
   4   1  -2   15.64    0.47
   4   1  -2   14.88    0.52
   4   1  -2   14.89    0.88
   4   1  -2   15.59    0.45
   4   1  -2   14.94    0.68
   4   1  -2   15.31    0.45
  -4  -1   2   14.86    0.45
  -4  -1   2   15.83    0.58
  -4  -1   2   14.97    0.46
   3   1  -2    0.16    0.08
   3   1  -2    0.27    0.07
   3   1  -2    0.23    0.08
   3   1  -2    0.33    0.06
   3   1  -2    0.29    0.10
   3   1  -2    0.36    0.07
  -3  -1   2    0.27    0.08
  -3  -1   2    0.23    0.07
  -3  -1   2    0.25    0.07
  -3  -1   2    0.20    0.10
   2   1  -2    5.03    0.17
   2   1  -2    4.98    0.21
   2   1  -2    4.85    0.26
   2   1  -2    5.12    0.20
   2   1  -2    4.85    0.17
  -2  -1   2    5.00    0.18
  -2  -1   2    5.02    0.26
  -2  -1   2    4.96    0.26
  -2  -1   2    4.81    0.19
  -2  -1   2    4.79    0.17
   1   1  -2  135.94    2.86
   1   1  -2  138.51    2.90
   1   1  -2  138.08    3.86
   1   1  -2  140.39    2.86
  -1  -1   2  137.06    2.86
  -1  -1   2  139.26    2.89
  -1  -1   2  138.18    2.86
  -1  -1   2  135.58    2.77
   0   1  -2   15.48    0.82
   0   1  -2   13.64    0.36
   0   1  -2   13.68    0.37
   0   1  -2   13.95    0.37
   0   1  -2   13.85    0.41
   0   1  -2   13.99    0.38
   0  -1   2   14.27    0.36
   0  -1   2   13.90    0.37
   0  -1   2   14.24    0.38
   0  -1   2   14.56    0.38
  -1   1  -2   20.65    0.53
  -1   1  -2   20.54    0.53
  -1   1  -2   19.58    0.64
  -1   1  -2   20.17    0.54
   1  -1   2   20.29    0.65
   1  -1   2   19.87    0.50
   1  -1   2   20.30    0.54
   1  -1   2   19.99    0.54
   1  -1   2   20.33    0.52
   1  -1   2   23.29    1.20
  -2   1  -2   37.35    0.93
  -2   1  -2   37.43    0.92
  -2   1  -2   36.79    1.17
  -2   1  -2   37.64    0.91
   2  -1   2   32.36    1.95
   2  -1   2   39.09    0.91
   2  -1   2   38.33    1.19
   2  -1   2   37.35    0.92
   2  -1   2   37.52    0.92
  -3   1  -2    5.65    0.26
  -3   1  -2    4.86    0.27
  -3   1  -2    5.10    0.31
  -3   1  -2    5.35    0.29
   3  -1   2    5.71    0.27
   3  -1   2    4.90    0.25
   3  -1   2    5.36    0.27
   3  -1   2    5.14    0.33
  -5   1  -2   -0.04    0.11
   5  -1   2    0.12    0.10
   5  -1   2    0.14    0.38
   5  -1   2    0.09    0.09
  -6   1  -2    0.15    0.15
   6  -1   2    0.85    0.62
   6  -1   2   -0.03    0.12
   6  -1   2    0.14    0.16
  -7   1  -2    0.54    0.20
  -7   1  -2    0.71    0.18
   7  -1   2    0.15    0.20
   7  -1   2    0.41    0.17
  -8   1  -2    0.22    0.20
  -8   1  -2    0.25    0.15
   8  -1   2    0.07    0.52
   8  -1   2    0.19    0.21
   8  -1   2    0.24    0.17
  -9   1  -2    0.70    0.22
  -9   1  -2    1.20    0.29
   9  -1   2    0.39    0.31
   9  -1   2    0.64    0.65
 -10   1  -2    0.01    0.24
 -10   1  -2    0.49    0.23
  10  -1   2   -0.08    0.33
 -11   0   2    0.07    0.23
  10   0  -2    0.63    0.25
  10   0  -2    0.00    0.30
 -10   0   2    0.70    0.24
 -10   0   2    0.70    0.26
   9   0  -2   -0.08    0.16
   9   0  -2    0.00    0.17
  -9   0   2   -0.03    0.16
  -9   0   2   -0.27    0.16
   8   0  -2    0.87    0.27
   8   0  -2    1.19    0.24
  -8   0   2    0.76    0.23
  -8   0   2    0.94    0.23
   7   0  -2    3.98    0.30
   7   0  -2    4.31    0.35
   7   0  -2    3.29    0.46
  -7   0   2    3.90    0.35
  -7   0   2    3.42    0.30
   6   0  -2    0.19    0.08
   6   0  -2    0.52    0.13
   6   0  -2    0.20    0.17
   6   0  -2    0.28    0.11
  -6   0   2    0.33    0.12
  -6   0   2    0.42    0.18
  -6   0   2    0.32    0.15
   5   0  -2    2.50    0.23
   5   0  -2    2.65    0.21
   5   0  -2    2.34    0.27
   5   0  -2    2.29    0.22
   5   0  -2    2.04    0.41
   5   0  -2    2.85    0.19
  -5   0   2    2.50    0.30
  -5   0   2    2.70    0.20
  -5   0   2    2.78    0.21
   4   0  -2   19.60    0.83
   4   0  -2   21.71    0.57
   4   0  -2   21.38    0.60
   4   0  -2   21.15    0.63
  -4   0   2   21.06    1.08
  -4   0   2   19.85    0.60
  -4   0   2   20.51    0.59
   3   0  -2   10.45    0.37
   3   0  -2   10.44    0.32
   3   0  -2   10.67    0.59
   3   0  -2   10.56    0.34
   3   0  -2    9.72    0.48
   3   0  -2   10.52    0.48
   3   0  -2   10.54    0.34
  -3   0   2   10.63    0.49
  -3   0   2   10.25    0.34
  -3   0   2   10.48    0.35
   2   0  -2   29.26    0.66
   2   0  -2   27.97    0.69
   2   0  -2   29.78    0.70
   2   0  -2   29.48    1.29
   2   0  -2   28.49    0.72
   2   0  -2   28.32    1.03
   2   0  -2   28.01    0.94
  -2   0   2   28.42    0.70
  -2   0   2   28.75    0.66
  -2   0   2   29.63    0.70
  -2   0   2   29.03    0.95
   1   0  -2   14.88    0.75
   1   0  -2   16.57    0.63
   1   0  -2   16.45    0.41
   1   0  -2   16.30    0.41
   1   0  -2   16.15    0.42
   1   0  -2   16.31    0.52
  -1   0   2   16.20    0.41
  -1   0   2   16.49    0.52
  -1   0   2   16.22    0.38
  -1   0   2   15.57    0.41
  -1   0   2   16.22    0.42
   0   0  -2   95.01    2.03
   0   0  -2   98.73    2.02
   0   0  -2   97.14    1.98
   0   0  -2   96.95    2.02
   0   0   2   97.79    1.97
   0   0   2   87.95    2.02
   0   0   2   97.80    2.02
   0   0   2   96.00    2.02
  -1   0  -2  110.19    3.39
  -1   0  -2  112.03    2.35
  -1   0  -2  110.96    2.29
  -1   0  -2  112.43    2.34
  -1   0  -2   96.85    4.91
   1   0   2  112.68    2.34
   1   0   2  113.96    2.29
   1   0   2  111.51    3.12
   1   0   2  108.92    2.34
   1   0   2  114.27    2.35
  -2   0  -2    2.73    0.19
  -2   0  -2    2.63    0.15
  -2   0  -2    2.66    0.16
  -2   0  -2    2.99    0.17
  -2   0  -2    3.10    0.19
  -2   0  -2    3.34    0.37
   2   0   2    2.94    0.16
   2   0   2    1.90    0.38
   2   0   2    2.80    0.17
   2   0   2    2.58    0.19
   2   0   2    2.63    0.15
  -3   0  -2    6.17    0.25
  -3   0  -2    5.91    0.27
  -3   0  -2    6.60    0.58
  -3   0  -2    5.60    0.28
  -3   0  -2    6.19    0.35
  -3   0  -2    6.19    0.28
   3   0   2    6.04    0.27
   3   0   2    6.44    0.28
   3   0   2    6.07    0.36
  -4   0  -2   23.70    0.69
  -4   0  -2   23.63    0.68
  -4   0  -2   21.92    0.69
  -4   0  -2   25.40    1.49
   4   0   2   23.43    0.93
   4   0   2   23.27    0.69
  -5   0  -2    0.00    0.07
  -5   0  -2   -0.02    0.10
  -5   0  -2    0.02    0.08
   5   0   2    0.05    0.10
   5   0   2   -0.07    0.31
   5   0   2    0.04    0.10
  -6   0  -2    0.11    0.11
  -6   0  -2    0.32    0.13
   6   0   2    0.43    0.55
   6   0   2    0.28    0.18
   6   0   2    0.37    0.14
  -8   0  -2   -0.07    0.12
  -8   0  -2   -0.08    0.14
   8   0   2    0.18    0.20
   8   0   2   -1.16    0.82
   8   0   2    0.03    0.14
  -9   0  -2    1.67    0.30
  -9   0  -2    1.17    0.25
   9   0   2    0.85    1.08
   9   0   2    1.11    0.33
 -10   0  -2    0.59    0.27
 -10   0  -2    0.73    0.25
  10   0   2    0.18    0.24
 -11   0  -2    0.63    0.26
  10  -1  -2    0.14    0.15
  10  -1  -2    0.63    0.51
 -10   1   2   -0.08    0.19
   9  -1  -2    0.24    0.29
   9  -1  -2    0.13    0.17
  -9   1   2   -0.11    0.16
  -9   1   2    0.09    0.18
   8  -1  -2    1.07    0.33
   8  -1  -2    1.24    0.24
  -8   1   2    1.37    0.27
   7  -1  -2    1.16    0.39
   7  -1  -2    0.97    0.19
   7  -1  -2    1.29    0.22
   7  -1  -2    1.57    0.32
  -7   1   2    1.32    0.23
   6  -1  -2    1.90    0.18
   6  -1  -2    1.71    0.22
   6  -1  -2    1.32    0.20
   6  -1  -2    3.33    0.44
   6  -1  -2    1.74    0.42
  -6   1   2    2.22    0.23
  -6   1   2    1.92    0.31
  -6   1   2    1.74    0.24
   5  -1  -2    5.91    0.44
   5  -1  -2    7.24    0.57
   5  -1  -2    6.11    0.33
   5  -1  -2    6.38    0.32
   5  -1  -2    5.83    0.35
  -5   1   2    6.24    0.51
  -5   1   2    5.79    0.33
  -5   1   2    6.00    0.31
   4  -1  -2    4.21    0.39
   4  -1  -2    3.89    0.27
   4  -1  -2    4.11    0.24
   4  -1  -2    3.53    0.31
   4  -1  -2    3.99    0.23
  -4   1   2    4.01    0.25
  -4   1   2    3.96    0.34
  -4   1   2    4.15    0.23
   3  -1  -2    7.02    0.29
   3  -1  -2    7.02    0.39
   3  -1  -2    7.34    0.38
   3  -1  -2    6.82    0.28
   3  -1  -2    6.56    0.28
   3  -1  -2    7.33    0.44
   3  -1  -2    7.24    0.24
  -3   1   2    6.74    0.29
  -3   1   2    6.65    0.37
  -3   1   2    6.97    0.40
  -3   1   2    6.86    0.28
  -3   1   2    7.34    0.44
   2  -1  -2   32.22    0.79
   2  -1  -2   31.49    1.07
   2  -1  -2   33.68    1.16
   2  -1  -2   32.69    0.80
   2  -1  -2   33.73    0.71
   2  -1  -2   32.94    0.81
  -2   1   2   32.62    1.07
  -2   1   2   34.06    1.17
  -2   1   2   33.32    0.79
  -2   1   2   31.85    0.80
  -2   1   2   32.14    0.80
   1  -1  -2   18.75    0.48
   1  -1  -2   19.43    0.49
   1  -1  -2   20.11    0.64
   1  -1  -2   18.94    0.49
   1  -1  -2   19.46    0.73
  -1   1   2   19.05    0.49
  -1   1   2   18.88    0.48
  -1   1   2   18.95    0.49
  -1   1   2   18.58    0.73
  -1   1   2   18.69    0.87
  -1   1   2   18.83    0.63
  -1   1   2   18.58    0.41
   0  -1  -2  173.34    3.49
   0  -1  -2  172.73    3.49
   0  -1  -2  168.50    7.26
   0  -1  -2  166.80    3.49
   0  -1  -2  170.76    5.12
   0  -1  -2  160.71    3.49
   0   1   2  161.39    3.49
   0   1   2  170.03    3.48
   0   1   2  163.63    7.26
   0   1   2  172.46    3.49
  -1  -1  -2   20.41    0.49
  -1  -1  -2   20.87    0.52
  -1  -1  -2   20.89    0.52
  -1  -1  -2   21.35    0.75
  -1  -1  -2   21.98    1.11
   1   1   2   20.90    0.75
   1   1   2   20.54    0.49
   1   1   2   21.04    1.11
   1   1   2   21.13    0.53
   1   1   2   20.64    0.52
   1   1   2   20.82    0.52
  -2  -1  -2   18.42    0.50
  -2  -1  -2   18.04    0.49
  -2  -1  -2   17.97    0.49
  -2  -1  -2   19.22    1.08
  -2  -1  -2   17.91    0.65
   2   1   2   17.43    0.65
   2   1   2   18.29    0.49
   2   1   2   18.95    1.08
   2   1   2   18.35    0.49
   2   1   2   18.46    0.49
  -3  -1  -2   40.04    1.02
  -3  -1  -2   40.75    1.30
  -3  -1  -2   41.77    1.00
  -3  -1  -2   44.04    2.17
  -3  -1  -2   39.98    1.01
   3   1   2   41.96    1.00
   3   1   2   40.20    1.37
   3   1   2   40.38    1.00
   3   1   2   40.98    1.31
   3   1   2   41.66    1.02
   3   1   2   44.23    2.20
  -4  -1  -2    1.01    0.13
  -4  -1  -2    1.09    0.14
  -4  -1  -2    1.19    0.13
  -4  -1  -2    0.97    0.27
   4   1   2    1.08    0.33
   4   1   2    1.15    0.14
   4   1   2    0.74    0.16
  -5  -1  -2    9.60    0.40
  -5  -1  -2    9.19    0.38
  -5  -1  -2    8.18    0.38
   5   1   2    8.57    0.37
   5   1   2    8.53    0.53
   5   1   2    6.09    0.83
  -6  -1  -2    4.45    0.31
  -6  -1  -2    4.25    0.26
  -6  -1  -2    4.16    0.29
  -6  -1  -2    4.24    0.29
   6   1   2    4.53    0.29
   6   1   2    4.64    0.42
  -8  -1  -2    0.65    0.21
  -8  -1  -2    0.48    0.19
   8   1   2    0.59    0.87
   8   1   2    0.23    0.21
  -9  -1  -2   -0.11    0.13
  -9  -1  -2   -0.12    0.14
   9   1   2    0.03    0.20
 -10  -1  -2    0.15    0.19
 -10  -1  -2   -0.10    0.19
  10   1   2    0.07    0.19
 -11  -1  -2    0.22    0.24
  10  -2  -2    0.62    0.55
  10  -2  -2    0.47    0.24
 -10   2   2    0.47    0.26
   9  -2  -2   -0.03    0.14
  -9   2   2    0.10    0.18
   8  -2  -2    0.89    0.21
   8  -2  -2    0.32    0.40
   8  -2  -2    1.00    0.23
  -8   2   2    1.25    0.26
   7  -2  -2    0.19    0.11
   7  -2  -2    0.16    0.15
  -7   2   2    0.27    0.15
   6  -2  -2    7.25    0.40
   6  -2  -2    7.51    0.39
   6  -2  -2    7.13    0.39
   6  -2  -2    7.54    0.66
  -6   2   2    7.48    0.64
  -6   2   2    7.68    0.42
   5  -2  -2    8.38    0.44
   5  -2  -2    8.40    0.40
   5  -2  -2    7.65    0.55
   5  -2  -2    8.73    0.39
  -5   2   2    8.70    0.48
  -5   2   2    8.81    0.40
  -5   2   2    8.23    0.42
  -5   2   2    9.12    0.66
   4  -2  -2    0.19    0.11
   4  -2  -2    0.05    0.06
   4  -2  -2    0.02    0.05
   4  -2  -2   -0.05    0.05
  -4   2   2    0.12    0.09
  -4   2   2    0.02    0.09
  -4   2   2    0.16    0.17
   3  -2  -2   14.40    0.47
   3  -2  -2   13.66    0.60
   3  -2  -2   13.90    0.46
   3  -2  -2   13.89    0.63
   3  -2  -2   13.46    0.42
  -3   2   2   11.60    0.81
  -3   2   2   14.05    0.61
  -3   2   2   13.13    0.47
  -3   2   2   14.16    0.46
   2  -2  -2    0.05    0.06
   2  -2  -2    0.05    0.05
   2  -2  -2    0.07    0.03
   2  -2  -2    0.01    0.05
   2  -2  -2    0.20    0.07
   2  -2  -2   -0.01    0.06
  -2   2   2    0.01    0.03
  -2   2   2    0.09    0.06
  -2   2   2   -0.04    0.05
  -2   2   2    0.08    0.07
  -2   2   2    0.16    0.06
   1  -2  -2    9.84    0.46
   1  -2  -2    9.69    0.32
   1  -2  -2    9.66    0.41
   1  -2  -2    9.81    0.29
   1  -2  -2    9.46    0.31
  -1   2   2    9.42    0.40
  -1   2   2    9.36    0.46
  -1   2   2    9.93    0.32
  -1   2   2    9.58    0.28
  -1   2   2   10.01    0.32
   0  -2  -2   95.40    2.04
   0  -2  -2   99.09    2.05
   0  -2  -2   96.03    3.01
   0  -2  -2   93.74    2.04
   0   2   2   92.31    3.01
   0   2   2   96.53    2.04
   0   2   2   95.92    2.04
   0   2   2   93.99    2.03
  -1  -2  -2   37.48    0.87
  -1  -2  -2   38.43    0.87
  -1  -2  -2   37.59    1.29
  -1  -2  -2   38.88    1.86
   1   2   2   38.43    0.86
   1   2   2   38.38    1.30
   1   2   2   37.48    0.80
   1   2   2   37.18    1.86
   1   2   2   37.73    0.86
  -2  -2  -2   24.87    0.60
  -2  -2  -2   24.22    0.86
  -2  -2  -2   23.24    0.60
  -2  -2  -2   23.71    1.32
   2   2   2   23.88    0.87
   2   2   2   24.16    0.59
   2   2   2   23.63    0.59
   2   2   2   23.89    0.59
   2   2   2   23.88    1.33
  -3  -2  -2    1.22    0.12
  -3  -2  -2    1.35    0.12
  -3  -2  -2    1.25    0.13
  -3  -2  -2    1.40    0.26
  -3  -2  -2    1.20    0.13
   3   2   2    1.31    0.26
   3   2   2    1.30    0.11
   3   2   2    1.24    0.14
   3   2   2    1.27    0.12
   3   2   2    1.05    0.13
  -4  -2  -2    9.63    0.79
  -4  -2  -2    9.54    0.38
  -4  -2  -2    9.28    0.34
  -4  -2  -2    9.38    0.36
   4   2   2    9.80    0.34
   4   2   2    9.28    0.40
   4   2   2    9.10    0.51
   4   2   2    9.73    0.81
   4   2   2    9.18    0.38
  -5  -2  -2   19.29    0.59
  -5  -2  -2   18.35    0.65
  -5  -2  -2   19.10    0.61
  -5  -2  -2   19.64    0.61
   5   2   2   18.68    0.65
   5   2   2   19.31    0.59
   5   2   2   19.52    0.88
   5   2   2   20.27    1.37
  -7  -2  -2    3.36    0.29
  -7  -2  -2    3.26    0.26
  -7  -2  -2    3.12    0.30
   7   2   2    3.18    0.40
   7   2   2    3.08    0.26
  -8  -2  -2    2.02    0.28
  -8  -2  -2    2.39    0.32
   8   2   2    0.11    0.78
   8   2   2    1.70    0.33
  -9  -2  -2    0.45    0.21
  -9  -2  -2    1.03    0.25
   9   2   2    0.63    0.28
 -10  -2  -2    0.28    0.22
 -10  -2  -2    0.12    0.20
  10   2   2    0.40    0.30
 -11  -2  -2    0.21    0.23
  10  -3  -2    0.54    0.22
   9  -3  -2    0.41    0.18
  -9   3   2    0.22    0.21
   8  -3  -2    1.66    0.29
   8  -3  -2    2.73    0.53
   8  -3  -2    2.40    0.29
  -8   3   2    2.25    0.33
   7  -3  -2    0.22    0.32
   7  -3  -2    0.04    0.12
   7  -3  -2   -0.08    0.13
  -7   3   2    0.21    0.18
   6  -3  -2    3.41    0.28
   6  -3  -2    4.17    0.59
   6  -3  -2    3.86    0.28
   6  -3  -2    3.37    0.31
  -6   3   2    4.27    0.50
  -6   3   2    3.54    0.31
  -6   3   2    3.78    0.38
   5  -3  -2    0.26    0.20
   5  -3  -2    0.26    0.13
   5  -3  -2    0.20    0.09
   5  -3  -2    0.06    0.07
  -5   3   2   -0.26    0.24
  -5   3   2    0.24    0.14
  -5   3   2    0.06    0.16
   4  -3  -2   34.16    1.32
   4  -3  -2   35.59    1.30
   4  -3  -2   34.07    0.91
   4  -3  -2   35.53    0.99
  -4   3   2   35.75    1.33
  -4   3   2   35.16    1.01
   3  -3  -2   14.72    0.44
   3  -3  -2   14.80    0.67
   3  -3  -2   13.87    0.50
   3  -3  -2   15.10    0.49
   3  -3  -2   14.55    0.69
  -3   3   2   15.97    0.95
  -3   3   2   14.80    0.50
  -3   3   2   13.88    0.51
  -3   3   2   14.69    0.69
   2  -3  -2   11.00    0.33
   2  -3  -2   10.78    0.39
   2  -3  -2   11.07    0.40
   2  -3  -2   10.94    0.53
   2  -3  -2   11.29    0.36
   2  -3  -2   11.16    0.54
  -2   3   2   10.98    0.51
  -2   3   2   10.75    0.33
  -2   3   2   10.88    0.40
  -2   3   2   10.95    0.39
  -2   3   2   10.71    0.55
   1  -3  -2   42.22    0.93
   1  -3  -2   41.51    1.37
   1  -3  -2   42.64    1.02
   1  -3  -2   41.43    0.96
   1  -3  -2   41.73    1.48
   1  -3  -2   42.12    1.01
  -1   3   2   42.22    0.95
  -1   3   2   41.38    1.50
  -1   3   2   41.33    1.36
  -1   3   2   43.45    1.03
  -1   3   2   42.39    1.01
   0  -3  -2    4.31    0.11
   0  -3  -2    4.00    0.29
   0  -3  -2    4.49    0.19
   0  -3  -2    4.20    0.19
   0  -3  -2    4.45    0.19
   0   3   2    4.03    0.13
   0   3   2    4.17    0.30
   0   3   2    4.19    0.17
   0   3   2    3.95    0.19
   0   3   2    4.49    0.19
  -1  -3  -2   14.69    0.40
  -1  -3  -2   14.09    0.40
  -1  -3  -2   14.79    0.63
   1   3   2   14.63    0.39
   1   3   2   14.50    0.64
   1   3   2   14.28    0.40
  -2  -3  -2    1.37    0.11
  -2  -3  -2    1.39    0.11
  -2  -3  -2    1.41    0.16
   2   3   2    1.28    0.10
   2   3   2    1.42    0.28
   2   3   2    1.44    0.18
   2   3   2    1.29    0.10
  -3  -3  -2   21.24    0.63
  -3  -3  -2   20.53    0.55
  -3  -3  -2   21.06    0.62
  -3  -3  -2   21.46    0.55
   3   3   2   20.90    0.54
   3   3   2   19.79    1.29
   3   3   2   21.88    0.84
   3   3   2   21.23    0.54
  -4  -3  -2   14.71    0.53
  -4  -3  -2   14.49    0.44
  -4  -3  -2   15.23    0.46
  -4  -3  -2   14.91    0.51
   4   3   2   14.88    1.09
   4   3   2   14.63    0.64
   4   3   2   14.68    0.70
   4   3   2   14.19    0.44
  -5  -3  -2   -0.02    0.09
  -5  -3  -2   -0.01    0.09
  -5  -3  -2    0.14    0.12
  -5  -3  -2    0.06    0.09
   5   3   2    0.05    0.15
   5   3   2    0.04    0.06
   5   3   2   -0.03    0.10
   5   3   2    0.00    0.06
  -6  -3  -2    1.90    0.22
  -6  -3  -2    1.67    0.18
  -6  -3  -2    1.68    0.20
  -6  -3  -2    2.14    0.25
   6   3   2    1.19    0.24
   6   3   2    1.83    0.16
   6   3   2    1.69    0.40
   6   3   2    1.69    0.17
  -7  -3  -2    4.03    0.31
  -7  -3  -2    4.85    0.31
  -7  -3  -2    4.33    0.35
   7   3   2    6.60    0.86
   7   3   2    4.76    0.51
  -8  -3  -2    0.17    0.15
  -8  -3  -2    0.06    0.14
  -8  -3  -2    0.07    0.14
   8   3   2   -1.03    0.49
   8   3   2    0.12    0.15
  -9  -3  -2    1.43    0.29
  -9  -3  -2    1.68    0.27
   9   3   2    2.22    1.26
   9   3   2    1.11    0.31
 -10  -3  -2    0.57    0.21
 -10  -3  -2    0.50    0.22
  10   3   2    0.26    0.22
 -11  -3  -2    0.15    0.23
  10  -4  -2    0.19    0.23
   9  -4  -2    5.81    0.86
   9  -4  -2    5.64    0.43
  -9   4   2    5.69    0.54
   8  -4  -2    0.21    0.20
   8  -4  -2    0.63    0.18
   8  -4  -2    0.57    0.38
  -8   4   2    0.66    0.25
   7  -4  -2   -0.22    0.14
   7  -4  -2    0.17    0.29
   7  -4  -2    0.14    0.12
  -7   4   2    0.21    0.16
   6  -4  -2    5.05    0.31
   6  -4  -2    5.06    0.39
   6  -4  -2    5.61    0.63
  -6   4   2    4.96    0.41
   5  -4  -2    0.69    0.23
   5  -4  -2    0.94    0.20
   5  -4  -2    0.80    0.14
   5  -4  -2    0.93    0.17
  -5   4   2    0.01    0.46
  -5   4   2    0.86    0.21
  -5   4   2    0.65    0.19
   4  -4  -2    4.79    0.37
   4  -4  -2    5.59    0.34
   4  -4  -2    5.64    0.45
   4  -4  -2    5.61    0.26
  -4   4   2    5.14    0.41
  -4   4   2    5.22    0.33
  -4   4   2    3.67    0.61
   3  -4  -2    2.20    0.15
   3  -4  -2    1.83    0.17
   3  -4  -2    2.08    0.15
   3  -4  -2    1.79    0.23
   3  -4  -2    2.32    0.20
   3  -4  -2    1.87    0.25
  -3   4   2    2.06    0.35
  -3   4   2    1.86    0.19
  -3   4   2    1.94    0.26
   2  -4  -2   16.91    0.49
   2  -4  -2   17.17    0.77
   2  -4  -2   15.80    0.53
   2  -4  -2   16.51    0.45
   2  -4  -2   16.66    0.50
   2  -4  -2   16.60    0.74
   2  -4  -2   16.90    0.56
  -2   4   2   16.32    0.44
  -2   4   2   15.74    0.70
  -2   4   2   16.83    0.54
  -2   4   2   16.63    0.79
  -2   4   2   17.46    0.56
   1  -4  -2    2.20    0.12
   1  -4  -2    2.20    0.13
   1  -4  -2    2.11    0.16
   1  -4  -2    2.08    0.24
   1  -4  -2    2.26    0.16
  -1   4   2    2.23    0.15
  -1   4   2    2.30    0.22
  -1   4   2    2.15    0.11
  -1   4   2    2.07    0.27
  -1   4   2    2.14    0.16
   0  -4  -2    0.37    0.04
   0  -4  -2    0.37    0.11
   0  -4  -2    0.33    0.08
   0  -4  -2    0.47    0.09
   0   4   2    0.50    0.12
   0   4   2    0.43    0.05
   0   4   2    0.49    0.05
   0   4   2    0.36    0.06
   0   4   2    0.49    0.09
   0   4   2    0.46    0.09
  -1  -4  -2   17.91    0.49
  -1  -4  -2   18.81    0.50
  -1  -4  -2   18.72    0.80
  -1  -4  -2   18.18    0.57
   1   4   2   18.57    0.42
   1   4   2   18.24    0.49
   1   4   2   18.45    0.49
   1   4   2   17.64    0.80
   1   4   2   18.18    0.46
  -2  -4  -2    4.08    0.24
  -2  -4  -2    3.47    0.28
  -2  -4  -2    3.67    0.17
  -2  -4  -2    3.39    0.16
   2   4   2    3.45    0.15
   2   4   2    3.61    0.16
   2   4   2    3.57    0.31
   2   4   2    3.05    0.41
  -3  -4  -2   10.64    0.33
  -3  -4  -2   12.04    0.43
  -3  -4  -2   10.73    0.34
  -3  -4  -2   11.26    0.44
   3   4   2   11.18    0.33
   3   4   2   11.05    0.89
   3   4   2   11.01    0.58
   3   4   2   10.88    0.32
  -4  -4  -2    1.18    0.12
  -4  -4  -2    1.33    0.19
  -4  -4  -2    1.43    0.19
  -4  -4  -2    1.21    0.13
   4   4   2    1.00    0.29
   4   4   2    1.30    0.11
   4   4   2    1.14    0.11
   4   4   2    1.20    0.19
  -5  -4  -2    5.02    0.24
  -5  -4  -2    5.40    0.32
  -5  -4  -2    4.92    0.32
  -5  -4  -2    4.46    0.24
   5   4   2    5.26    0.43
   5   4   2    4.59    0.62
   5   4   2    5.22    0.37
   5   4   2    4.68    0.22
  -6  -4  -2    4.08    0.31
  -6  -4  -2    4.46    0.25
  -6  -4  -2    3.96    0.25
  -6  -4  -2    4.05    0.32
   6   4   2    3.77    0.31
   6   4   2    3.88    0.43
   6   4   2    3.94    0.23
   6   4   2    4.21    0.63
  -7  -4  -2   -0.15    0.09
  -7  -4  -2    0.06    0.14
  -7  -4  -2    0.04    0.10
   7   4   2    0.09    0.15
   7   4   2    0.02    0.21
  -8  -4  -2    2.66    0.27
  -8  -4  -2    2.68    0.37
  -8  -4  -2    2.32    0.32
   8   4   2    2.78    0.66
   8   4   2    1.83    0.36
 -10  -4  -2    0.01    0.20
 -10  -4  -2    0.05    0.14
  10   4   2    0.31    0.27
   9  -5  -2    0.67    0.39
   9  -5  -2    0.78    0.30
  -9   5   2    0.88    0.27
   8  -5  -2    1.96    0.34
   8  -5  -2    1.50    0.51
   8  -5  -2    1.50    0.23
  -8   5   2    1.29    0.31
   7  -5  -2   14.52    0.58
   7  -5  -2   14.64    0.97
   7  -5  -2   14.23    0.69
  -7   5   2   13.81    0.73
   6  -5  -2    2.07    0.30
   6  -5  -2    2.89    0.25
   6  -5  -2    2.35    0.43
  -6   5   2    2.33    0.34
   5  -5  -2    0.20    0.17
   5  -5  -2   -0.01    0.15
   5  -5  -2    0.22    0.10
   5  -5  -2   -0.06    0.07
  -5   5   2    0.01    0.16
  -5   5   2    0.01    0.13
   4  -5  -2    3.16    0.29
   4  -5  -2    3.71    0.44
   4  -5  -2    3.39    0.21
   4  -5  -2    3.69    0.21
  -4   5   2    3.47    0.31
  -4   5   2    3.99    0.40
   3  -5  -2    2.63    0.16
   3  -5  -2    2.40    0.18
   3  -5  -2    2.69    0.35
   3  -5  -2    2.68    0.25
   3  -5  -2    2.91    0.21
  -3   5   2    2.53    0.32
  -3   5   2    2.45    0.25
   2  -5  -2   51.81    1.19
   2  -5  -2   50.75    1.75
   2  -5  -2   51.00    1.15
   2  -5  -2   50.23    1.30
   2  -5  -2   51.00    1.30
   2  -5  -2   50.56    1.26
  -2   5   2   49.59    1.30
  -2   5   2   51.25    1.90
  -2   5   2   49.84    1.13
   1  -5  -2   26.56    0.75
   1  -5  -2   25.29    0.57
   1  -5  -2   26.04    0.74
   1  -5  -2   25.82    0.64
   1  -5  -2   26.46    0.63
   1  -5  -2   25.69    0.75
   1  -5  -2   27.17    1.18
  -1   5   2   25.28    0.74
  -1   5   2   26.24    0.65
  -1   5   2   25.78    1.13
  -1   5   2   25.36    0.62
   0  -5  -2   36.90    0.81
   0  -5  -2   37.79    0.94
   0  -5  -2   36.92    1.44
   0  -5  -2   37.92    0.95
   0   5   2   38.26    0.95
   0   5   2   38.45    0.93
   0   5   2   37.87    0.88
   0   5   2   37.56    1.47
   0   5   2   33.89    0.82
  -1  -5  -2   12.48    0.47
  -1  -5  -2   11.98    0.39
  -1  -5  -2   12.79    0.40
   1   5   2   12.16    0.39
   1   5   2   12.27    0.38
   1   5   2   12.41    0.67
   1   5   2   12.46    0.36
   1   5   2   11.63    0.31
   1   5   2   11.87    0.38
  -2  -5  -2    1.67    0.21
  -2  -5  -2    1.64    0.13
  -2  -5  -2    1.36    0.12
   2   5   2    1.58    0.11
   2   5   2    1.45    0.12
   2   5   2    0.96    0.20
   2   5   2    1.40    0.11
  -3  -5  -2    6.28    0.24
  -3  -5  -2    6.35    0.35
   3   5   2    6.15    0.45
   3   5   2    6.21    0.67
   3   5   2    6.25    0.22
   3   5   2    6.05    0.28
   3   5   2    6.47    0.22
  -4  -5  -2   -0.09    0.08
  -4  -5  -2   -0.08    0.11
  -4  -5  -2   -0.07    0.06
  -4  -5  -2   -0.01    0.04
   4   5   2   -0.03    0.04
   4   5   2    0.03    0.09
   4   5   2    0.01    0.04
   4   5   2   -0.10    0.12
  -5  -5  -2    2.90    0.18
  -5  -5  -2    2.59    0.24
  -5  -5  -2    3.27    0.29
   5   5   2    3.07    0.32
   5   5   2    3.06    0.51
   5   5   2    2.90    0.15
  -6  -5  -2    0.17    0.15
  -6  -5  -2    0.03    0.08
  -6  -5  -2   -0.02    0.03
  -6  -5  -2    0.11    0.14
   6   5   2    0.13    0.17
   6   5   2    0.14    0.11
   6   5   2    0.28    0.17
  -7  -5  -2    0.51    0.13
  -7  -5  -2    0.55    0.19
  -7  -5  -2    0.53    0.21
  -7  -5  -2    0.38    0.13
   7   5   2    0.34    0.17
   7   5   2    0.57    0.32
  -8  -5  -2    2.78    0.25
  -8  -5  -2    2.89    0.34
  -8  -5  -2    2.61    0.38
   8   5   2    3.32    0.67
   8   5   2    2.91    0.45
  -9  -5  -2    0.03    0.14
  -9  -5  -2   -0.11    0.17
  -9  -5  -2    0.01    0.12
   9   5   2   -0.05    0.33
   9   5   2   -0.12    0.20
 -10  -5  -2    0.32    0.24
   9  -6  -2   -0.02    0.21
   8  -6  -2    1.31    0.32
   8  -6  -2    1.54    0.46
  -8   6   2    1.75    0.37
   7  -6  -2    0.09    0.12
   7  -6  -2    0.09    0.21
   7  -6  -2   -0.14    0.29
  -7   6   2    0.19    0.20
   6  -6  -2    5.11    0.43
   6  -6  -2    4.84    0.30
   6  -6  -2    5.12    0.68
  -6   6   2    5.52    0.51
  -6   6   2    5.22    0.45
   5  -6  -2   22.34    0.85
   5  -6  -2   23.07    0.67
   5  -6  -2   21.92    0.68
   5  -6  -2   22.32    1.14
  -5   6   2   22.54    1.12
  -5   6   2   22.16    0.87
   4  -6  -2    0.91    0.26
   4  -6  -2    1.18    0.16
   4  -6  -2    0.86    0.21
   4  -6  -2    0.86    0.13
  -4   6   2    0.81    0.23
  -4   6   2    0.89    0.22
   3  -6  -2    1.82    0.29
   3  -6  -2    1.98    0.19
   3  -6  -2    2.10    0.23
   3  -6  -2    2.30    0.15
  -3   6   2    2.39    0.35
  -3   6   2    1.94    0.25
   2  -6  -2   15.66    0.55
   2  -6  -2   15.59    0.48
   2  -6  -2   15.41    0.43
   2  -6  -2   15.59    0.58
   2  -6  -2   15.63    0.38
  -2   6   2   16.01    0.86
  -2   6   2   16.26    0.59
  -2   6   2   15.60    0.51
  -2   6   2   16.19    0.41
   1  -6  -2    8.66    0.39
   1  -6  -2    9.42    0.27
   1  -6  -2    9.64    0.31
   1  -6  -2    9.46    0.40
   1  -6  -2    9.29    0.39
  -1   6   2    9.16    0.62
  -1   6   2    9.64    0.28
  -1   6   2    9.99    0.41
  -1   6   2    9.50    0.33
   0  -6  -2   26.56    0.75
   0  -6  -2   26.30    0.75
   0  -6  -2   26.62    0.63
   0  -6  -2   25.46    0.79
   0   6   2   26.12    0.75
   0   6   2   26.73    0.67
   0   6   2   27.48    0.65
   0   6   2   26.76    1.20
  -1  -6  -2    1.82    0.17
  -1  -6  -2    1.59    0.15
  -1  -6  -2    1.59    0.16
   1   6   2    1.89    0.15
   1   6   2    1.69    0.11
   1   6   2    1.91    0.13
   1   6   2    1.65    0.14
   1   6   2    1.24    0.24
  -2  -6  -2   12.86    0.40
  -2  -6  -2   12.75    0.40
  -2  -6  -2   12.72    0.53
   2   6   2   12.42    0.74
   2   6   2   12.85    0.38
   2   6   2   12.31    0.41
   2   6   2   12.82    0.39
   2   6   2   13.04    0.37
  -3  -6  -2    3.63    0.18
  -3  -6  -2    3.64    0.30
   3   6   2    3.97    0.59
   3   6   2    3.70    0.16
   3   6   2    3.73    0.16
   3   6   2    3.64    0.37
  -4  -6  -2    0.27    0.07
  -4  -6  -2    0.32    0.07
  -4  -6  -2    0.23    0.16
   4   6   2    0.00    0.18
   4   6   2    0.23    0.05
   4   6   2    0.22    0.12
   4   6   2    0.29    0.05
  -5  -6  -2    0.41    0.08
  -5  -6  -2    0.36    0.08
  -5  -6  -2    0.37    0.13
  -5  -6  -2    0.26    0.18
   5   6   2    0.38    0.16
   5   6   2    0.31    0.26
   5   6   2    0.29    0.05
  -6  -6  -2    0.00    0.13
  -6  -6  -2    0.05    0.07
  -6  -6  -2   -0.06    0.14
  -6  -6  -2   -0.07    0.08
   6   6   2   -0.06    0.10
   6   6   2    0.04    0.15
   6   6   2   -0.16    0.14
  -7  -6  -2    0.67    0.23
  -7  -6  -2    0.53    0.15
  -7  -6  -2    1.02    0.24
  -7  -6  -2    0.73    0.12
   7   6   2    0.62    0.34
   7   6   2    0.63    0.22
  -8  -6  -2    0.28    0.20
  -8  -6  -2    0.26    0.11
  -8  -6  -2    0.04    0.17
   8   6   2    0.25    0.30
   8   6   2    0.20    0.18
  -9  -6  -2    0.21    0.20
  -9  -6  -2    0.83    0.26
   9   6   2    0.38    0.25
   9   6   2    1.92    0.45
 -10  -6  -2    0.28    0.24
   9  -7  -2    1.16    0.37
   8  -7  -2   -0.08    0.34
   8  -7  -2    0.03    0.23
  -8   7   2    0.38    0.24
   7  -7  -2   -0.24    0.18
   7  -7  -2   -0.69    0.22
  -7   7   2    0.14    0.22
   6  -7  -2    4.28    0.44
   6  -7  -2    4.74    0.59
  -6   7   2    5.02    0.54
  -6   7   2    3.66    0.45
   5  -7  -2    1.12    0.25
   5  -7  -2    1.00    0.14
   5  -7  -2    1.09    0.32
   5  -7  -2    1.39    0.19
  -5   7   2    1.02    0.25
  -5   7   2    0.89    0.27
   4  -7  -2    1.09    0.13
   4  -7  -2    1.07    0.17
   4  -7  -2    0.92    0.23
   4  -7  -2    0.91    0.29
  -4   7   2    1.06    0.23
  -4   7   2    0.63    0.23
   3  -7  -2   44.02    1.72
   3  -7  -2   42.61    1.26
   3  -7  -2   44.40    1.22
   3  -7  -2   44.81    1.02
  -3   7   2   46.14    1.88
  -3   7   2   43.04    1.28
   2  -7  -2    3.86    0.16
   2  -7  -2    4.09    0.32
   2  -7  -2    3.81    0.28
   2  -7  -2    4.04    0.23
  -2   7   2    4.35    0.26
  -2   7   2    4.02    0.31
  -2   7   2    3.96    0.47
   1  -7  -2    1.52    0.21
   1  -7  -2    1.86    0.14
   1  -7  -2    1.68    0.21
   1  -7  -2    1.53    0.11
   1  -7  -2    2.01    0.22
  -1   7   2    2.02    0.16
  -1   7   2    1.51    0.30
  -1   7   2    1.90    0.21
  -1   7   2    1.80    0.10
   0  -7  -2    1.57    0.18
   0  -7  -2    2.06    0.19
   0  -7  -2    2.14    0.20
   0  -7  -2    2.00    0.12
   0   7   2    1.74    0.18
   0   7   2    1.58    0.13
   0   7   2    1.98    0.13
   0   7   2    1.62    0.30
  -1  -7  -2    0.87    0.14
  -1  -7  -2    0.94    0.14
  -1  -7  -2    0.68    0.16
   1   7   2    0.80    0.10
   1   7   2    0.86    0.23
   1   7   2    0.90    0.13
   1   7   2    0.70    0.11
  -2  -7  -2   20.33    0.58
  -2  -7  -2   20.18    0.72
  -2  -7  -2   20.41    0.77
  -2  -7  -2   20.74    0.58
   2   7   2   20.77    0.55
   2   7   2   20.50    1.06
   2   7   2   20.46    0.65
   2   7   2   20.56    0.57
  -3  -7  -2    1.33    0.12
  -3  -7  -2    1.38    0.13
  -3  -7  -2    1.26    0.20
  -3  -7  -2    1.51    0.27
   3   7   2    1.35    0.12
   3   7   2    0.95    0.22
   3   7   2    1.36    0.10
  -4  -7  -2    5.02    0.19
  -4  -7  -2    4.72    0.19
  -4  -7  -2    4.62    0.36
  -4  -7  -2    4.94    0.34
   4   7   2    4.57    0.15
   4   7   2    4.87    0.14
   4   7   2    5.24    0.73
   4   7   2    5.42    0.51
  -5  -7  -2    1.58    0.23
  -5  -7  -2    1.73    0.10
  -5  -7  -2    1.17    0.26
  -5  -7  -2    1.38    0.09
   5   7   2    1.06    0.25
   5   7   2    1.33    0.45
  -6  -7  -2    0.09    0.16
  -6  -7  -2   -0.15    0.09
  -6  -7  -2    0.05    0.04
   6   7   2   -0.04    0.12
   6   7   2   -0.02    0.11
  -7  -7  -2    0.22    0.21
  -7  -7  -2   -0.06    0.11
   7   7   2   -0.11    0.22
   7   7   2    0.03    0.17
   7   7   2   -0.06    0.13
  -8  -7  -2    0.22    0.20
  -8  -7  -2    0.00    0.21
   8   7   2    0.18    0.30
   8   7   2    0.03    0.17
  -9  -7  -2    1.39    0.35
  -9  -7  -2    0.87    0.28
   9   7   2    1.12    0.47
   9   7   2    0.78    0.29
 -10  -7  -2    0.19    0.24
   8  -8  -2    0.02    0.25
  -8   8   2   -0.16    0.22
   7  -8  -2    3.46    0.47
   7  -8  -2    3.54    0.57
  -7   8   2    3.16    0.46
   6  -8  -2    1.17    0.30
   6  -8  -2    1.15    0.38
  -6   8   2    1.27    0.33
  -6   8   2    0.98    0.25
   5  -8  -2   -0.36    0.18
   5  -8  -2   -0.12    0.17
   5  -8  -2   -0.09    0.09
  -5   8   2   -0.08    0.16
  -5   8   2   -0.12    0.14
   4  -8  -2    1.32    0.30
   4  -8  -2    1.17    0.27
   4  -8  -2    1.35    0.22
  -4   8   2    1.30    0.26
  -4   8   2    1.14    0.31
   3  -8  -2    0.11    0.05
   3  -8  -2   -0.18    0.13
   3  -8  -2    0.19    0.12
  -3   8   2    0.26    0.19
  -3   8   2   -0.14    0.12
   2  -8  -2    0.78    0.18
   2  -8  -2    0.81    0.19
   2  -8  -2    0.85    0.09
  -2   8   2    0.60    0.13
  -2   8   2    0.91    0.24
  -2   8   2    0.89    0.20
   1  -8  -2   22.01    0.78
   1  -8  -2   21.96    0.75
   1  -8  -2   21.88    0.61
   1  -8  -2   22.13    0.75
  -1   8   2   23.13    1.22
  -1   8   2   22.02    0.65
  -1   8   2   21.54    0.52
  -1   8   2   21.09    0.74
   0  -8  -2    0.28    0.13
   0  -8  -2    0.33    0.15
   0  -8  -2    0.21    0.14
   0   8   2    0.34    0.07
   0   8   2    0.43    0.10
   0   8   2    0.25    0.17
   0   8   2    0.57    0.14
  -1  -8  -2   14.87    0.61
  -1  -8  -2   14.86    0.52
  -1  -8  -2   15.03    0.52
   1   8   2   14.35    0.44
   1   8   2   14.58    0.48
   1   8   2   14.37    0.50
   1   8   2   15.04    0.94
  -2  -8  -2    0.58    0.17
  -2  -8  -2    0.64    0.12
  -2  -8  -2    0.71    0.19
  -2  -8  -2    0.73    0.13
   2   8   2    0.62    0.11
   2   8   2    0.45    0.19
   2   8   2    0.82    0.11
  -3  -8  -2    0.31    0.09
  -3  -8  -2    0.30    0.13
  -3  -8  -2    0.28    0.19
  -3  -8  -2    0.27    0.09
   3   8   2    0.15    0.07
   3   8   2    0.24    0.17
  -4  -8  -2   11.07    0.54
  -4  -8  -2   10.65    0.31
  -4  -8  -2   10.41    0.57
  -4  -8  -2   10.37    0.30
   4   8   2   11.55    0.81
   4   8   2   10.28    1.09
   4   8   2   10.46    0.40
  -5  -8  -2    0.55    0.25
  -5  -8  -2    0.60    0.17
   5   8   2    0.33    0.18
   5   8   2    0.58    0.34
  -6  -8  -2    0.30    0.16
  -6  -8  -2    0.36    0.23
   6   8   2    0.18    0.14
   6   8   2    0.34    0.29
  -7  -8  -2    0.16    0.15
  -7  -8  -2    0.33    0.25
   7   8   2    0.35    0.21
   7   8   2    0.29    0.32
  -8  -8  -2   -0.04    0.20
   8   8   2    0.02    0.25
   8   8   2   -0.06    0.13
  -9  -8  -2    0.04    0.23
   9   8   2    2.28    0.50
   7  -9  -2    2.44    0.44
   7  -9  -2    2.06    0.56
  -7   9   2    2.60    0.45
   6  -9  -2    0.02    0.30
   6  -9  -2   -0.02    0.20
  -6   9   2   -0.29    0.18
  -6   9   2    0.04    0.20
   5  -9  -2    5.71    0.50
   5  -9  -2    5.15    0.38
  -5   9   2    5.36    0.48
  -5   9   2    5.53    0.65
   4  -9  -2   -0.06    0.19
   4  -9  -2   -0.07    0.11
  -4   9   2    0.05    0.19
  -4   9   2    0.17    0.17
   3  -9  -2    4.84    0.41
   3  -9  -2    4.11    0.34
  -3   9   2    4.86    0.39
  -3   9   2    4.66    0.59
   2  -9  -2    1.62    0.26
   2  -9  -2    1.49    0.24
   2  -9  -2    1.78    0.13
  -2   9   2    1.78    0.27
  -2   9   2    1.54    0.20
  -2   9   2    1.39    0.33
   1  -9  -2    5.14    0.36
   1  -9  -2    6.01    0.38
  -1   9   2    5.34    0.29
  -1   9   2    5.45    0.36
  -1   9   2    5.58    0.59
   0  -9  -2    0.39    0.14
   0  -9  -2    0.42    0.16
   0   9   2    0.17    0.09
   0   9   2    0.20    0.20
   0   9   2    0.40    0.13
  -1  -9  -2   19.54    0.65
  -1  -9  -2   19.35    0.78
   1   9   2   19.73    0.57
   1   9   2   19.81    1.19
   1   9   2   19.50    0.63
  -2  -9  -2   -0.09    0.11
  -2  -9  -2    0.03    0.09
   2   9   2   -0.04    0.11
   2   9   2    0.11    0.07
  -3  -9  -2    5.36    0.40
  -3  -9  -2    5.37    0.25
  -3  -9  -2    4.79    0.41
   3   9   2    5.42    0.27
   3   9   2    5.36    0.57
  -4  -9  -2    0.31    0.06
  -4  -9  -2    0.44    0.20
  -4  -9  -2    0.15    0.14
   4   9   2    0.28    0.19
   4   9   2    0.31    0.28
   4   9   2    0.15    0.08
  -5  -9  -2   -0.03    0.21
  -5  -9  -2    0.29    0.16
   5   9   2    0.04    0.07
   5   9   2    0.25    0.31
   5   9   2    0.17    0.19
  -6  -9  -2    6.41    0.55
  -6  -9  -2    7.07    0.47
   6   9   2    6.86    0.67
   6   9   2    6.45    1.00
  -7  -9  -2   -0.08    0.15
  -7  -9  -2   -0.21    0.21
   7   9   2    0.13    0.25
   7   9   2    0.11    0.18
  -8  -9  -2   -0.10    0.22
   8   9   2    0.28    0.20
   8   9   2    0.31    0.34
  -9  -9  -2   -0.27    0.21
   9   9   2    0.91    0.32
  -7  10   2   -0.07    0.19
   6 -10  -2    0.88    0.32
  -6  10   2    0.45    0.27
   5 -10  -2    0.68    0.21
   5 -10  -2    1.32    0.30
  -5  10   2    0.68    0.26
  -5  10   2    0.70    0.32
   4 -10  -2    0.11    0.20
   4 -10  -2    0.16    0.14
  -4  10   2    0.10    0.22
  -4  10   2   -0.02    0.18
   3 -10  -2   16.33    0.73
   3 -10  -2   16.28    0.75
  -3  10   2   16.58    0.75
  -3  10   2   16.32    1.12
   2 -10  -2   -0.07    0.15
   2 -10  -2    0.26    0.16
  -2  10   2    0.44    0.18
  -2  10   2    0.17    0.12
  -2  10   2    0.00    0.21
   1 -10  -2    1.56    0.25
   1 -10  -2    2.14    0.30
  -1  10   2    1.83    0.20
  -1  10   2    1.25    0.35
   0 -10  -2    3.98    0.37
   0 -10  -2    3.84    0.31
   0  10   2    3.55    0.24
   0  10   2    4.88    0.63
  -1 -10  -2    1.73    0.23
  -1 -10  -2    1.35    0.25
   1  10   2    1.36    0.36
   1  10   2    1.45    0.17
  -2 -10  -2    0.48    0.19
  -2 -10  -2    0.39    0.12
   2  10   2    0.19    0.25
  -3 -10  -2    4.36    0.46
  -3 -10  -2    4.24    0.23
  -3 -10  -2    4.40    0.37
   3  10   2    4.74    0.62
  -4 -10  -2   -0.20    0.20
  -4 -10  -2   -0.01    0.15
   4  10   2    0.04    0.27
   4  10   2    0.04    0.18
  -5 -10  -2    2.40    0.36
  -5 -10  -2    1.16    0.35
   5  10   2    1.45    0.37
   5  10   2    1.31    0.54
  -6 -10  -2    0.46    0.29
  -6 -10  -2   -0.08    0.17
   6  10   2    0.44    0.38
   6  10   2    0.04    0.20
  -7 -10  -2    0.35    0.20
  -7 -10  -2   -0.10    0.23
   7  10   2    0.31    0.21
   7  10   2    0.18    0.29
  -8 -10  -2    0.87    0.27
  -8 -10  -2    1.27    0.38
   8  10   2    1.11    0.52
   5 -11  -2    1.65    0.37
   5 -11  -2    1.42    0.29
  -5  11   2    1.35    0.42
   4 -11  -2    0.58    0.26
   4 -11  -2    0.37    0.19
  -4  11   2    0.61    0.32
   3 -11  -2    2.02    0.32
   3 -11  -2    1.33    0.27
  -3  11   2    1.17    0.40
   2 -11  -2   -0.08    0.15
   2 -11  -2    0.05    0.17
  -2  11   2   -0.01    0.23
   1 -11  -2    6.22    0.44
   1 -11  -2    5.88    0.46
  -1  11   2    7.57    0.83
   0 -11  -2    1.14    0.27
   0 -11  -2    0.91    0.21
   0  11   2    1.05    0.33
  -1 -11  -2    3.97    0.32
  -1 -11  -2    3.72    0.40
   1  11   2    3.93    0.66
  -2 -11  -2    2.98    0.25
  -2 -11  -2    2.14    0.35
   2  11   2    2.00    0.47
  -3 -11  -2    0.77    0.13
  -3 -11  -2    0.88    0.25
   3  11   2    0.92    0.34
  -4 -11  -2    0.21    0.29
  -4 -11  -2    0.54    0.23
   4  11   2    0.38    0.26
   4  11   2    0.00    0.32
  -5 -11  -2    1.25    0.37
  -5 -11  -2    1.32    0.30
   5  11   2    1.16    0.52
   5  11   2    0.56    0.29
  -6 -11  -2    0.37    0.31
  -6 -11  -2    0.01    0.17
   6  11   2    0.07    0.22
   6  11   2    0.03    0.25
  -7 -11  -2    0.32    0.22
  -7 -11  -2    0.30    0.29
   5 -12  -2    0.69    0.27
  -5  12   2    0.97    0.42
   4 -12  -2   -0.17    0.17
  -4  12   2   -0.28    0.22
   3 -12  -2    0.77    0.25
   3 -12  -2    0.79    0.28
  -3  12   2    0.70    0.37
   2 -12  -2   -0.08    0.15
   2 -12  -2   -0.14    0.17
  -2  12   2    0.09    0.26
   1 -12  -2    0.18    0.17
   1 -12  -2   -0.10    0.17
  -1  12   2   -0.23    0.22
   0 -12  -2    0.17    0.20
   0 -12  -2    0.39    0.20
   0  12   2    0.27    0.28
  -1 -12  -2    5.01    0.37
  -1 -12  -2    4.07    0.44
   1  12   2    4.45    0.74
  -2 -12  -2    0.26    0.20
  -2 -12  -2    0.51    0.15
   2  12   2    0.14    0.22
  -3 -12  -2    3.13    0.44
   3  12   2    2.65    0.55
  -4 -12  -2    0.41    0.24
   4  12   2    0.90    0.53
   4  12   2    0.58    0.31
  -5 -12  -2   -0.19    0.14
   5  12   2    0.40    0.29
   5  12   2    0.06    0.26
  -6 -12  -2    0.48    0.24
  -6 -12  -2    0.24    0.30
   6  12   2    0.30    0.30
   3 -13  -2   -0.07    0.17
   2 -13  -2   -0.09    0.14
   1 -13  -2    1.45    0.29
   1 -13  -2    2.47    0.38
  -1  13   2    1.47    0.50
   0 -13  -2    0.29    0.23
   0 -13  -2    0.28    0.20
   0  13   2    1.02    0.43
  -1 -13  -2    0.21    0.16
  -1 -13  -2    0.09    0.19
   1  13   2    0.41    0.34
  -2 -13  -2    0.11    0.20
  -3 -13  -2    1.86    0.37
  -4 -13  -2   -0.11    0.19
  -5 -13  -2    1.66    0.36
   1 -14  -2    0.08    0.16
   0 -14  -2    0.01    0.21
  -1 -14  -2    0.37    0.25
  -2 -14  -2    0.25    0.19
  -4 -12   3    0.54    0.26
  -4 -12   3    0.96    0.39
  -3 -12   3    0.03    0.29
  -3 -12   3    0.64    0.27
  -2 -12   3    0.50    0.36
  -2 -12   3    0.63    0.23
  -1 -12   3    0.95    0.23
  -1 -12   3    0.57    0.26
   0 -12   3    0.37    0.19
   0 -12   3    0.54    0.26
   1 -12   3    3.69    0.39
   1 -12   3    3.05    0.45
  -6 -11   3    0.51    0.34
  -5 -11   3    0.32    0.21
  -5 -11   3   -0.01    0.22
   4  11  -3    0.01    0.23
   4  11  -3    0.08    0.15
  -4 -11   3   -0.11    0.17
  -4 -11   3   -0.11    0.28
   3  11  -3    0.29    0.29
   3  11  -3    1.06    0.23
  -3 -11   3    1.16    0.31
  -3 -11   3    0.71    0.35
   2  11  -3    0.15    0.17
   2  11  -3    0.17    0.26
  -2 -11   3    0.21    0.14
  -2 -11   3   -0.24    0.16
  -2 -11   3    0.03    0.20
   1  11  -3    0.80    0.22
   1  11  -3    0.60    0.35
  -1 -11   3    0.93    0.29
  -1 -11   3    1.10    0.35
  -1 -11   3    0.68    0.21
  -1 -11   3    0.90    0.18
   0  11  -3    4.53    0.42
   0  11  -3    4.69    0.76
   0 -11   3    4.32    0.36
   0 -11   3    4.77    0.47
   0 -11   3    5.08    0.39
  -1  11  -3    0.77    0.24
  -1  11  -3    0.53    0.33
   1 -11   3    0.72    0.19
   1 -11   3    1.38    0.27
   1 -11   3    0.82    0.26
  -2  11  -3    0.05    0.28
  -2  11  -3    0.02    0.19
   2 -11   3   -0.11    0.15
   2 -11   3   -0.14    0.18
  -3  11  -3    6.15    0.54
  -3  11  -3    6.33    0.86
   3 -11   3    6.14    0.54
  -4  11  -3   -0.09    0.22
  -4  11  -3   -0.08    0.27
   7  10  -3    0.06    0.16
   7  10  -3    0.06    0.27
  -7 -10   3    0.42    0.24
  -7 -10   3   -0.08    0.27
   6  10  -3    0.36    0.16
   6  10  -3    0.09    0.24
  -6 -10   3   -0.03    0.16
  -6 -10   3   -0.06    0.29
   5  10  -3    0.17    0.22
   5  10  -3    0.00    0.11
  -5 -10   3    0.23    0.22
  -5 -10   3    0.00    0.28
   4  10  -3    0.42    0.17
   4  10  -3    0.45    0.28
  -4 -10   3    1.00    0.36
  -4 -10   3    0.37    0.20
   3  10  -3    0.10    0.13
   3  10  -3    0.28    0.24
  -3 -10   3    0.28    0.19
  -3 -10   3    0.01    0.24
   2  10  -3    1.62    0.26
   2  10  -3    1.18    0.36
  -2 -10   3    2.06    0.42
  -2 -10   3    2.15    0.29
  -2 -10   3    1.67    0.17
  -2 -10   3    1.68    0.30
   1  10  -3    2.08    0.47
   1  10  -3    2.89    0.31
  -1 -10   3    2.60    0.42
  -1 -10   3    2.38    0.26
  -1 -10   3    2.21    0.35
  -1 -10   3    2.81    0.28
   0  10  -3    1.90    0.43
   0  10  -3    1.17    0.24
   0 -10   3    1.82    0.26
   0 -10   3    2.00    0.27
   0 -10   3    1.76    0.32
   0 -10   3    1.67    0.35
  -1  10  -3    0.24    0.25
  -1  10  -3    0.23    0.18
   1 -10   3    0.36    0.19
   1 -10   3    0.07    0.15
   1 -10   3   -0.04    0.11
  -2  10  -3    4.45    0.42
  -2  10  -3    4.20    0.67
   2 -10   3    4.70    0.44
   2 -10   3    4.42    0.40
   2 -10   3    4.76    0.35
  -3  10  -3    1.02    0.38
  -3  10  -3    1.19    0.28
   3 -10   3    1.02    0.26
  -4  10  -3    0.25    0.26
  -4  10  -3    0.61    0.26
   4 -10   3    0.31    0.20
  -5  10  -3    4.79    0.53
  -8  -9   3   -0.10    0.30
   7   9  -3    0.21    0.21
   7   9  -3    0.20    0.16
   7   9  -3    0.15    0.13
  -7  -9   3    0.19    0.19
  -7  -9   3    0.51    0.33
   6   9  -3    0.91    0.22
   6   9  -3    0.84    0.22
   6   9  -3    0.44    0.19
   6   9  -3    1.37    0.45
   6   9  -3    0.94    0.31
  -6  -9   3    0.66    0.36
  -6  -9   3    0.55    0.22
   5   9  -3    0.05    0.20
   5   9  -3    0.10    0.12
   5   9  -3    0.20    0.13
   5   9  -3    0.33    0.16
  -5  -9   3    0.61    0.32
  -5  -9   3    0.29    0.19
   4   9  -3    4.01    0.30
   4   9  -3    3.35    0.31
  -4  -9   3    3.32    0.37
  -4  -9   3    2.83    0.47
   3   9  -3    0.69    0.18
  -3  -9   3    1.47    0.36
  -3  -9   3    0.91    0.23
  -3  -9   3    0.60    0.17
   2   9  -3    1.88    0.26
  -2  -9   3    1.75    0.25
  -2  -9   3    2.14    0.32
  -2  -9   3    1.93    0.38
  -2  -9   3    2.02    0.17
   1   9  -3    1.05    0.30
   1   9  -3    1.16    0.21
  -1  -9   3    1.14    0.20
  -1  -9   3    1.19    0.18
  -1  -9   3    1.03    0.24
  -1  -9   3    1.04    0.29
   0   9  -3    0.13    0.17
   0   9  -3    0.26    0.15
   0  -9   3    0.45    0.15
   0  -9   3    0.04    0.15
   0  -9   3    0.13    0.12
   0  -9   3    0.35    0.20
  -1   9  -3    0.39    0.26
  -1   9  -3    0.63    0.20
   1  -9   3    0.96    0.21
   1  -9   3    0.97    0.24
   1  -9   3    0.95    0.18
  -2   9  -3    0.50    0.27
  -2   9  -3    0.64    0.19
   2  -9   3    0.61    0.19
   2  -9   3    0.55    0.22
  -3   9  -3    0.32    0.19
  -3   9  -3    0.30    0.25
   3  -9   3    0.26    0.19
  -4   9  -3    4.44    0.65
  -4   9  -3    4.38    0.45
   4  -9   3    3.81    0.46
  -5   9  -3    0.08    0.21
  -5   9  -3    0.34    0.23
  -5   9  -3    0.64    0.25
   5  -9   3    0.24    0.23
  -6   9  -3   -0.25    0.21
  -6   9  -3    0.06    0.24
  -7   9  -3    1.68    0.39
   8   8  -3    0.14    0.16
   8   8  -3    0.47    0.18
   8   8  -3    0.24    0.19
  -8  -8   3    0.29    0.29
  -8  -8   3    0.39    0.23
   7   8  -3    1.85    0.29
   7   8  -3    2.04    0.42
   7   8  -3    2.72    0.42
   7   8  -3    1.57    0.27
  -7  -8   3    2.15    0.48
  -7  -8   3    1.86    0.33
   6   8  -3    0.82    0.40
   6   8  -3    1.20    0.22
   6   8  -3    0.72    0.22
   6   8  -3    0.86    0.20
  -6  -8   3    1.07    0.26
  -6  -8   3    0.99    0.37
  -6  -8   3    1.65    0.28
   5   8  -3    0.31    0.14
   5   8  -3    0.32    0.13
   5   8  -3    0.17    0.13
  -5  -8   3    0.39    0.18
  -5  -8   3    0.10    0.26
   4   8  -3    0.10    0.09
   4   8  -3    0.01    0.08
  -4  -8   3    0.16    0.24
  -4  -8   3   -0.10    0.12
   3   8  -3    1.83    0.19
   3   8  -3    1.43    0.22
  -3  -8   3    1.46    0.26
  -3  -8   3    1.64    0.23
  -3  -8   3    1.72    0.35
   2   8  -3    5.54    0.36
   2   8  -3    4.62    0.26
  -2  -8   3    5.40    0.46
  -2  -8   3    5.19    0.40
  -2  -8   3    5.16    0.25
  -2  -8   3    6.23    0.36
   1   8  -3    0.37    0.12
  -1  -8   3    0.21    0.12
  -1  -8   3    0.30    0.11
  -1  -8   3    0.02    0.17
  -1  -8   3    0.50    0.16
   0   8  -3    0.13    0.10
   0  -8   3   -0.03    0.10
   0  -8   3    0.24    0.18
   0  -8   3    0.11    0.13
   0  -8   3    0.06    0.10
  -1   8  -3    0.03    0.14
  -1   8  -3   -0.07    0.09
  -1   8  -3   -0.01    0.10
   1  -8   3    0.13    0.14
   1  -8   3    0.26    0.16
   1  -8   3   -0.08    0.14
  -2   8  -3    0.78    0.19
  -2   8  -3    0.92    0.27
  -2   8  -3    0.55    0.18
   2  -8   3    1.10    0.23
   2  -8   3    0.86    0.21
  -3   8  -3    1.29    0.33
  -3   8  -3    2.17    0.31
  -3   8  -3    1.71    0.29
   3  -8   3    2.11    0.30
  -4   8  -3    0.16    0.18
  -4   8  -3   -0.10    0.16
  -4   8  -3   -0.17    0.15
   4  -8   3   -0.24    0.15
  -5   8  -3    0.28    0.20
  -5   8  -3    0.21    0.22
  -5   8  -3    0.29    0.22
   5  -8   3   -0.18    0.20
   5  -8   3    0.61    0.26
  -6   8  -3    1.92    0.38
  -6   8  -3    2.18    0.41
   6  -8   3    2.00    0.43
   6  -8   3    1.96    0.36
  -7   8  -3    0.11    0.20
   7  -8   3   -0.08    0.28
   9   7  -3    0.21    0.23
  -9  -7   3    0.62    0.33
  -9  -7   3    0.32    0.24
   8   7  -3   -0.03    0.15
   8   7  -3   -0.08    0.14
  -8  -7   3   -0.01    0.16
  -8  -7   3    0.14    0.22
   7   7  -3    1.19    0.27
   7   7  -3    0.97    0.41
   7   7  -3    1.21    0.24
  -7  -7   3    0.98    0.25
  -7  -7   3    1.19    0.37
   6   7  -3    1.21    0.42
   6   7  -3    0.81    0.19
   6   7  -3    0.97    0.23
   6   7  -3    1.12    0.22
  -6  -7   3    0.78    0.32
  -6  -7   3    0.78    0.21
  -6  -7   3    1.24    0.23
   5   7  -3    6.27    0.40
   5   7  -3    6.89    0.40
   5   7  -3    6.46    0.51
  -5  -7   3    7.01    0.42
  -5  -7   3    6.12    0.39
  -5  -7   3    7.23    0.57
   4   7  -3    0.37    0.11
   4   7  -3    0.41    0.14
  -4  -7   3    0.36    0.14
  -4  -7   3    0.19    0.14
  -4  -7   3    0.18    0.23
   3   7  -3    0.33    0.10
   3   7  -3    0.14    0.11
  -3  -7   3    0.10    0.11
  -3  -7   3    0.48    0.21
  -3  -7   3    0.33    0.14
   2   7  -3    2.36    0.22
   2   7  -3    2.83    0.19
  -2  -7   3    2.74    0.37
  -2  -7   3    2.69    0.28
  -2  -7   3    2.47    0.16
  -2  -7   3    2.44    0.24
  -2  -7   3    2.45    0.17
   1   7  -3   -0.05    0.07
   1   7  -3   -0.02    0.09
   1   7  -3   -0.01    0.05
  -1  -7   3   -0.08    0.10
  -1  -7   3    0.06    0.16
  -1  -7   3    0.05    0.09
  -1  -7   3    0.01    0.09
  -1  -7   3    0.06    0.09
   0   7  -3   15.25    0.38
   0   7  -3   15.66    0.55
   0   7  -3   15.30    0.60
   0  -7   3   15.30    0.67
   0  -7   3   14.98    0.55
   0  -7   3   16.08    0.56
   0  -7   3   15.32    0.55
   0  -7   3   15.12    0.63
  -1   7  -3    3.88    0.29
  -1   7  -3    3.82    0.31
   1  -7   3    3.87    0.30
   1  -7   3    4.37    0.33
   1  -7   3    4.30    0.33
   1  -7   3    4.05    0.30
  -2   7  -3    0.14    0.14
  -2   7  -3    0.29    0.15
   2  -7   3    0.01    0.14
   2  -7   3    0.31    0.12
  -3   7  -3   -0.09    0.14
  -3   7  -3   -0.05    0.15
  -3   7  -3    0.11    0.11
   3  -7   3    0.21    0.13
  -4   7  -3    2.59    0.41
  -4   7  -3    2.13    0.31
  -4   7  -3    2.34    0.33
   4  -7   3    2.17    0.34
   4  -7   3    2.75    0.34
  -5   7  -3    2.65    0.36
  -5   7  -3    1.92    0.36
  -5   7  -3    3.01    0.39
   5  -7   3    3.03    0.40
   5  -7   3    2.62    0.42
  -6   7  -3    0.17    0.22
  -6   7  -3    0.35    0.24
   6  -7   3    0.44    0.21
   6  -7   3   -0.11    0.24
  -7   7  -3   -0.09    0.22
   7  -7   3   -0.02    0.22
   7  -7   3   -0.37    0.23
   8  -7   3    0.89    0.43
   9   6  -3    0.07    0.19
  -9  -6   3   -0.05    0.18
  -9  -6   3    0.48    0.30
   8   6  -3    1.00    0.28
   8   6  -3    0.67    0.23
  -8  -6   3    1.16    0.33
  -8  -6   3    0.80    0.24
   7   6  -3    1.57    0.26
   7   6  -3    1.52    0.30
   7   6  -3    1.34    0.41
  -7  -6   3    1.54    0.37
  -7  -6   3    1.26    0.27
   6   6  -3    0.12    0.11
   6   6  -3   -0.03    0.11
   6   6  -3    0.21    0.22
  -6  -6   3    0.31    0.15
  -6  -6   3    0.00    0.24
  -6  -6   3    0.22    0.12
   5   6  -3    0.79    0.17
   5   6  -3    0.72    0.18
  -5  -6   3    0.89    0.29
  -5  -6   3    0.97    0.19
  -5  -6   3    1.03    0.19
   4   6  -3   -0.12    0.07
   4   6  -3   -0.04    0.08
   4   6  -3    0.07    0.09
  -4  -6   3   -0.05    0.10
  -4  -6   3   -0.09    0.08
  -4  -6   3   -0.16    0.17
   3   6  -3   26.57    0.84
   3   6  -3   27.91    0.81
  -3  -6   3   27.38    0.83
  -3  -6   3   27.11    1.01
  -3  -6   3   28.70    0.81
  -3  -6   3   27.60    0.88
   2   6  -3    4.27    0.28
   2   6  -3    4.43    0.18
   2   6  -3    4.67    0.24
  -2  -6   3    4.29    0.19
  -2  -6   3    4.69    0.30
  -2  -6   3    4.08    0.34
  -2  -6   3    3.89    0.27
  -2  -6   3    4.40    0.20
   1   6  -3    0.66    0.11
   1   6  -3    0.55    0.08
   1   6  -3    0.35    0.12
   1   6  -3    0.83    0.15
  -1  -6   3    0.84    0.21
  -1  -6   3    0.81    0.13
  -1  -6   3    0.52    0.15
  -1  -6   3    0.75    0.12
  -1  -6   3    0.53    0.12
   0   6  -3    7.30    0.24
   0   6  -3    7.87    0.35
   0   6  -3    7.52    0.43
   0   6  -3    7.81    0.38
   0  -6   3    7.75    0.35
   0  -6   3    7.63    0.39
   0  -6   3    7.28    0.41
   0  -6   3    7.48    0.35
  -1   6  -3    0.96    0.17
  -1   6  -3    1.22    0.20
   1  -6   3    1.14    0.19
   1  -6   3    1.09    0.21
   1  -6   3    0.78    0.16
   1  -6   3    1.35    0.19
  -2   6  -3   12.68    0.55
  -2   6  -3   13.26    0.57
   2  -6   3   13.01    0.55
   2  -6   3   12.99    0.55
  -3   6  -3    2.44    0.28
  -3   6  -3    3.09    0.31
  -3   6  -3    2.70    0.38
   3  -6   3    2.45    0.26
   3  -6   3    3.21    0.37
  -4   6  -3   -0.01    0.12
  -4   6  -3    0.04    0.11
  -4   6  -3   -0.10    0.15
   4  -6   3    0.23    0.17
   4  -6   3    0.17    0.17
  -5   6  -3    0.13    0.14
  -5   6  -3    0.26    0.16
  -5   6  -3    0.39    0.21
   5  -6   3    0.39    0.17
   5  -6   3    0.22    0.22
  -6   6  -3    1.57    0.30
  -6   6  -3    1.62    0.33
   6  -6   3    1.45    0.29
   6  -6   3    1.09    0.34
  -7   6  -3    0.19    0.19
   7  -6   3    0.10    0.23
   7  -6   3   -0.31    0.30
  -8   6  -3    0.02    0.26
   8  -6   3   -0.28    0.20
   8  -6   3   -0.49    0.21
 -10  -5   3    0.18    0.26
 -10  -5   3    0.31    0.24
   9   5  -3    0.40    0.22
   9   5  -3    0.36    0.22
  -9  -5   3    0.39    0.30
  -9  -5   3   -0.02    0.21
   8   5  -3    0.10    0.17
   8   5  -3   -0.03    0.16
  -8  -5   3   -0.18    0.15
  -8  -5   3   -0.20    0.21
   7   5  -3    0.53    0.19
   7   5  -3    0.29    0.14
   7   5  -3    0.49    0.27
  -7  -5   3    0.37    0.26
  -7  -5   3    0.67    0.20
   6   5  -3    4.51    0.44
   6   5  -3    5.47    0.38
   6   5  -3    4.18    0.59
  -6  -5   3    4.70    0.29
  -6  -5   3    5.13    0.47
  -6  -5   3    4.56    0.35
   5   5  -3    0.43    0.25
   5   5  -3    0.50    0.13
   5   5  -3    0.28    0.12
  -5  -5   3    0.39    0.13
  -5  -5   3    0.42    0.14
  -5  -5   3    0.59    0.21
   4   5  -3   -0.04    0.08
   4   5  -3    0.00    0.08
  -4  -5   3    0.09    0.10
  -4  -5   3   -0.07    0.08
  -4  -5   3    0.02    0.13
   3   5  -3    2.39    0.20
   3   5  -3    2.80    0.20
  -3  -5   3    2.51    0.08
  -3  -5   3    2.49    0.33
  -3  -5   3    2.45    0.08
  -3  -5   3    2.46    0.18
  -3  -5   3    2.58    0.22
  -3  -5   3    2.42    0.21
   2   5  -3   -0.01    0.04
   2   5  -3   -0.02    0.04
   2   5  -3   -0.05    0.04
   2   5  -3    0.04    0.06
  -2  -5   3    0.00    0.05
  -2  -5   3    0.12    0.07
  -2  -5   3   -0.02    0.08
  -2  -5   3   -0.06    0.04
  -2  -5   3   -0.01    0.07
  -2  -5   3   -0.15    0.08
   1   5  -3   21.06    0.57
   1   5  -3   21.01    0.67
   1   5  -3   20.53    0.58
  -1  -5   3   21.20    0.59
  -1  -5   3   20.60    0.69
  -1  -5   3   21.04    0.76
  -1  -5   3   21.94    0.64
  -1  -5   3   21.35    0.59
   0   5  -3   11.24    0.33
   0   5  -3   10.93    0.45
   0   5  -3   11.82    0.42
   0   5  -3   11.82    0.51
   0  -5   3   11.62    0.50
   0  -5   3   11.76    0.42
   0  -5   3   11.62    0.47
   0  -5   3   11.88    0.42
  -1   5  -3    1.18    0.17
  -1   5  -3    1.37    0.19
  -1   5  -3    1.06    0.16
   1  -5   3    1.66    0.18
   1  -5   3    1.59    0.20
   1  -5   3    1.75    0.22
   1  -5   3    1.55    0.18
  -2   5  -3   18.86    0.77
  -2   5  -3   18.60    0.66
  -2   5  -3   18.80    0.67
   2  -5   3   19.41    0.67
   2  -5   3   18.30    0.65
   2  -5   3   18.44    0.65
  -3   5  -3    1.56    0.24
  -3   5  -3    1.79    0.24
   3  -5   3    1.33    0.24
   3  -5   3    1.61    0.22
   3  -5   3    1.66    0.10
  -4   5  -3    4.65    0.38
  -4   5  -3    5.17    0.40
  -4   5  -3    4.67    0.43
   4  -5   3    5.02    0.36
   4  -5   3    5.18    0.22
   4  -5   3    5.44    0.50
  -5   5  -3    1.82    0.28
  -5   5  -3    1.68    0.27
  -5   5  -3    1.86    0.30
   5  -5   3    1.16    0.32
   5  -5   3    1.60    0.26
  -6   5  -3   -0.04    0.10
  -6   5  -3    0.13    0.16
  -6   5  -3   -0.11    0.12
   6  -5   3    0.03    0.13
   6  -5   3    0.11    0.19
  -7   5  -3    1.05    0.27
   7  -5   3    1.31    0.28
   7  -5   3    0.56    0.34
  -8   5  -3   -0.08    0.16
   8  -5   3   -0.02    0.21
   8  -5   3    0.17    0.24
   9  -5   3    0.13    0.41
   9  -5   3    0.08    0.25
 -10  -4   3    0.00    0.18
 -10  -4   3   -0.08    0.23
   9   4  -3    0.37    0.21
   9   4  -3   -0.21    0.15
  -9  -4   3    0.05    0.24
  -9  -4   3    0.02    0.19
   8   4  -3    0.09    0.15
   8   4  -3   -0.13    0.13
  -8  -4   3    0.08    0.16
  -8  -4   3   -0.04    0.22
   7   4  -3    2.69    0.39
   7   4  -3    2.22    0.43
   7   4  -3    2.13    0.29
  -7  -4   3    2.23    0.32
  -7  -4   3    2.21    0.39
  -7  -4   3    2.41    0.14
   6   4  -3    0.43    0.17
   6   4  -3    0.39    0.20
   6   4  -3    0.41    0.14
  -6  -4   3    0.54    0.17
  -6  -4   3    0.40    0.06
  -6  -4   3    0.54    0.07
  -6  -4   3    0.39    0.19
   5   4  -3    0.38    0.23
   5   4  -3    0.47    0.14
   5   4  -3    0.65    0.16
  -5  -4   3    0.74    0.13
  -5  -4   3    0.56    0.16
  -5  -4   3    0.41    0.18
   4   4  -3   10.93    0.58
   4   4  -3   10.78    0.46
  -4  -4   3   11.63    0.43
  -4  -4   3   11.24    0.58
  -4  -4   3   10.90    0.45
   3   4  -3    4.13    0.24
   3   4  -3    4.07    0.30
  -3  -4   3    3.74    0.13
  -3  -4   3    3.79    0.23
  -3  -4   3    3.91    0.23
  -3  -4   3    3.28    0.31
  -3  -4   3    3.80    0.24
   2   4  -3    0.15    0.04
   2   4  -3    0.12    0.06
   2   4  -3    0.05    0.06
   2   4  -3    0.16    0.04
  -2  -4   3   -0.06    0.08
  -2  -4   3    0.13    0.09
  -2  -4   3    0.13    0.08
  -2  -4   3    0.01    0.05
   1   4  -3    4.78    0.21
   1   4  -3    4.79    0.25
   1   4  -3    4.83    0.20
   1   4  -3    4.48    0.20
  -1  -4   3    4.88    0.21
  -1  -4   3    4.62    0.26
  -1  -4   3    4.77    0.29
  -1  -4   3    4.44    0.24
   0   4  -3    0.23    0.08
   0   4  -3    0.34    0.09
   0   4  -3    0.46    0.07
   0   4  -3    0.30    0.09
   0  -4   3    0.47    0.10
   0  -4   3    0.43    0.10
   0  -4   3    0.54    0.11
   0  -4   3    0.59    0.14
  -1   4  -3   42.03    1.11
  -1   4  -3   42.04    1.10
  -1   4  -3   42.17    1.37
  -1   4  -3   46.57    0.97
   1  -4   3   41.85    1.09
   1  -4   3   42.79    1.13
   1  -4   3   43.18    0.95
   1  -4   3   43.46    1.15
   1  -4   3   43.60    1.11
  -2   4  -3    9.85    0.46
  -2   4  -3    8.95    0.42
  -2   4  -3    9.58    0.42
   2  -4   3    9.11    0.26
   2  -4   3    8.97    0.41
   2  -4   3    9.15    0.47
   2  -4   3    9.47    0.37
   2  -4   3    9.44    0.42
  -3   4  -3    7.87    0.42
  -3   4  -3    9.04    0.44
   3  -4   3    8.23    0.50
   3  -4   3    8.87    0.29
   3  -4   3    8.60    0.41
  -4   4  -3   22.07    0.80
  -4   4  -3   21.46    0.80
   4  -4   3   23.46    1.02
   4  -4   3   22.78    0.80
   4  -4   3   21.87    0.62
  -5   4  -3    1.42    0.26
  -5   4  -3    1.24    0.21
  -5   4  -3    1.16    0.23
   5  -4   3    1.22    0.30
   5  -4   3    1.73    0.28
  -6   4  -3    0.31    0.17
  -6   4  -3    0.31    0.13
   6  -4   3    0.54    0.18
   6  -4   3    0.45    0.29
  -7   4  -3    4.33    0.31
  -7   4  -3    4.29    0.47
   7  -4   3    5.07    0.45
   7  -4   3    4.72    0.71
  -8   4  -3    1.32    0.24
  -8   4  -3    1.94    0.39
   8  -4   3    1.48    0.30
   8  -4   3    1.15    0.42
  -9   4  -3   -0.14    0.23
  -9   4  -3    0.25    0.16
   9  -4   3    0.34    0.26
   9  -4   3   -0.80    0.43
 -10   4  -3   -0.08    0.15
  10   3  -3    0.19    0.23
 -10  -3   3    0.01    0.29
 -10  -3   3    0.02    0.21
   9   3  -3    0.26    0.21
   9   3  -3    0.15    0.19
  -9  -3   3    0.17    0.16
  -9  -3   3    0.04    0.27
  -9  -3   3    0.35    0.15
   8   3  -3    0.38    0.20
   8   3  -3    0.42    0.20
  -8  -3   3    0.38    0.13
  -8  -3   3    0.45    0.26
  -8  -3   3    0.17    0.20
   7   3  -3    0.26    0.18
   7   3  -3    0.26    0.16
   7   3  -3    0.38    0.16
  -7  -3   3    0.01    0.10
  -7  -3   3    0.24    0.21
   6   3  -3    0.03    0.13
   6   3  -3    0.26    0.11
   6   3  -3    0.13    0.11
  -6  -3   3   -0.11    0.12
  -6  -3   3    0.10    0.08
   5   3  -3    0.20    0.05
   5   3  -3    0.14    0.10
   5   3  -3    0.19    0.14
   5   3  -3    0.03    0.08
  -5  -3   3    0.13    0.06
  -5  -3   3    0.20    0.19
  -5  -3   3    0.18    0.07
   4   3  -3    0.57    0.06
   4   3  -3    0.50    0.11
   4   3  -3    0.39    0.11
   4   3  -3    0.55    0.06
  -4  -3   3    0.58    0.08
  -4  -3   3    0.54    0.10
  -4  -3   3    0.55    0.21
  -4  -3   3    0.55    0.07
   3   3  -3   -0.04    0.04
   3   3  -3    0.04    0.03
   3   3  -3    0.03    0.06
   3   3  -3    0.03    0.03
  -3  -3   3    0.04    0.06
  -3  -3   3    0.06    0.04
  -3  -3   3    0.04    0.13
  -3  -3   3    0.07    0.04
  -3  -3   3   -0.02    0.05
   2   3  -3   21.23    0.51
   2   3  -3   20.83    0.51
   2   3  -3   21.51    0.60
   2   3  -3   20.13    0.61
  -2  -3   3   20.82    0.59
  -2  -3   3   21.30    0.71
  -2  -3   3   20.95    0.52
  -2  -3   3   20.56    0.61
   1   3  -3    0.08    0.05
   1   3  -3    0.08    0.05
   1   3  -3    0.05    0.05
   1   3  -3    0.19    0.08
  -1  -3   3    0.07    0.08
  -1  -3   3    0.12    0.06
  -1  -3   3    0.08    0.06
  -1  -3   3    0.13    0.06
   0   3  -3    6.69    0.23
   0   3  -3    7.04    0.29
   0   3  -3    6.39    0.27
   0   3  -3    7.00    0.29
   0   3  -3    6.87    0.26
   0  -3   3    7.12    0.28
   0  -3   3    6.74    0.28
   0  -3   3    6.64    0.23
   0  -3   3    6.93    0.31
   0  -3   3    7.12    0.28
   0  -3   3    6.99    0.30
  -1   3  -3    1.96    0.16
  -1   3  -3    1.46    0.40
  -1   3  -3    1.80    0.11
  -1   3  -3    1.81    0.17
  -1   3  -3    1.88    0.16
   1  -3   3    1.91    0.17
   1  -3   3    1.96    0.16
   1  -3   3    2.02    0.16
   1  -3   3    2.01    0.11
   1  -3   3    1.88    0.17
  -2   3  -3    0.37    0.10
  -2   3  -3    0.28    0.10
  -2   3  -3    0.25    0.08
   2  -3   3    0.18    0.09
   2  -3   3    0.27    0.06
   2  -3   3    0.24    0.09
   2  -3   3    0.34    0.12
  -3   3  -3   56.64    1.79
  -3   3  -3   56.20    1.43
  -3   3  -3   53.06    1.42
   3  -3   3   57.69    1.83
   3  -3   3   55.51    1.28
   3  -3   3   54.48    1.42
  -4   3  -3    2.14    0.23
  -4   3  -3    2.16    0.27
   4  -3   3    2.19    0.26
   4  -3   3    2.05    0.29
   4  -3   3    2.41    0.50
  -5   3  -3    4.99    0.38
  -5   3  -3    4.70    0.39
  -5   3  -3    4.58    0.34
   5  -3   3    5.47    0.55
   5  -3   3    5.60    0.38
   5  -3   3    5.11    0.85
  -6   3  -3   23.07    0.90
  -6   3  -3   23.77    0.92
  -6   3  -3   23.65    0.76
   6  -3   3   25.71    1.95
   6  -3   3   25.27    0.91
  -7   3  -3    3.76    0.43
  -7   3  -3    2.96    0.26
   7  -3   3    3.22    0.51
   7  -3   3    3.14    0.33
  -8   3  -3    0.99    0.22
  -8   3  -3    1.19    0.28
   8  -3   3    0.98    0.39
   8  -3   3    1.05    0.28
  -9   3  -3    0.88    0.32
  -9   3  -3    0.96    0.22
   9  -3   3    1.10    0.30
   9  -3   3    0.49    0.42
 -10   3  -3    0.03    0.16
  10   2  -3   -0.02    0.21
 -10  -2   3    0.12    0.16
 -10  -2   3    0.10    0.25
 -10  -2   3   -0.12    0.21
   9   2  -3    0.15    0.21
   9   2  -3   -0.03    0.16
  -9  -2   3   -0.12    0.20
  -9  -2   3   -0.12    0.14
   8   2  -3    0.11    0.16
   8   2  -3   -0.02    0.15
  -8  -2   3    0.11    0.12
  -8  -2   3    0.06    0.21
   7   2  -3    1.23    0.23
   7   2  -3    0.44    0.29
   7   2  -3    0.69    0.19
  -7  -2   3    0.99    0.17
  -7  -2   3    0.76    0.24
   6   2  -3    0.77    0.20
   6   2  -3    0.56    0.16
   6   2  -3    0.76    0.21
   6   2  -3    1.10    0.14
  -6  -2   3    0.94    0.14
  -6  -2   3    0.92    0.24
  -6  -2   3    0.96    0.15
   5   2  -3    1.30    0.13
   5   2  -3    1.23    0.24
   5   2  -3    1.03    0.18
   5   2  -3    1.02    0.19
  -5  -2   3    1.44    0.14
  -5  -2   3    1.53    0.27
  -5  -2   3    1.37    0.14
   4   2  -3    0.34    0.11
   4   2  -3    0.30    0.09
   4   2  -3    0.33    0.07
   4   2  -3    0.27    0.12
   4   2  -3    0.41    0.07
  -4  -2   3    0.41    0.14
  -4  -2   3    0.41    0.09
  -4  -2   3    0.30    0.07
   3   2  -3    3.76    0.16
   3   2  -3    3.89    0.16
   3   2  -3    3.58    0.26
   3   2  -3    4.04    0.23
  -3  -2   3    3.69    0.20
  -3  -2   3    4.19    0.29
  -3  -2   3    3.73    0.17
   2   2  -3    0.71    0.07
   2   2  -3    0.49    0.08
   2   2  -3    0.60    0.10
   2   2  -3    0.74    0.08
  -2  -2   3    0.55    0.15
  -2  -2   3    0.85    0.09
  -2  -2   3    0.76    0.09
  -2  -2   3    0.93    0.08
   1   2  -3    5.09    0.21
   1   2  -3    5.24    0.23
   1   2  -3    5.45    0.20
   1   2  -3    5.26    0.20
  -1  -2   3    5.21    0.27
  -1  -2   3    5.39    0.21
  -1  -2   3    5.24    0.20
  -1  -2   3    5.59    0.21
   0   2  -3   58.91    1.73
   0   2  -3   61.03    1.39
   0   2  -3   61.14    1.35
   0   2  -3   60.35    1.37
   0   2  -3   64.23    2.97
   0   2  -3   60.44    1.38
   0  -2   3   58.67    1.37
   0  -2   3   62.27    1.38
   0  -2   3   60.62    1.37
   0  -2   3   61.32    1.34
  -1   2  -3   13.47    0.48
  -1   2  -3   14.08    0.39
  -1   2  -3   13.08    0.97
  -1   2  -3   14.32    0.45
  -1   2  -3   14.50    0.44
  -1   2  -3   13.38    0.45
   1  -2   3   13.95    0.38
   1  -2   3   14.64    0.45
   1  -2   3   14.00    0.49
   1  -2   3   14.19    0.45
   1  -2   3   13.73    0.44
  -2   2  -3    9.18    0.36
  -2   2  -3    9.23    0.38
  -2   2  -3    8.78    0.39
  -2   2  -3    9.23    0.38
   2  -2   3    9.27    0.31
   2  -2   3    9.35    0.37
   2  -2   3    9.56    0.36
   2  -2   3    9.33    0.85
   2  -2   3    8.74    0.36
  -3   2  -3    1.25    0.16
  -3   2  -3    1.31    0.17
  -3   2  -3    1.28    0.17
   3  -2   3    1.40    0.17
   3  -2   3    0.64    0.45
   3  -2   3    1.24    0.13
  -4   2  -3    0.25    0.12
  -4   2  -3    0.32    0.15
  -4   2  -3    0.42    0.09
   4  -2   3    0.36    0.12
   4  -2   3    1.01    0.41
   4  -2   3    0.31    0.12
  -5   2  -3   21.78    0.77
  -5   2  -3   20.57    0.79
  -5   2  -3   19.97    0.76
  -5   2  -3   20.94    0.65
   5  -2   3   22.16    0.99
   5  -2   3   20.30    0.74
   5  -2   3   23.14    1.67
  -6   2  -3    4.25    0.35
  -6   2  -3    4.25    0.28
  -6   2  -3    4.39    0.17
   6  -2   3    4.50    0.36
   6  -2   3    4.10    0.48
   6  -2   3    4.79    0.84
  -7   2  -3    3.14    0.27
  -7   2  -3    3.21    0.40
   7  -2   3    3.83    0.48
   7  -2   3    3.00    0.34
   7  -2   3    3.24    0.88
  -8   2  -3    5.66    0.39
  -8   2  -3    5.68    0.51
   8  -2   3    5.38    0.45
   8  -2   3    6.19    0.92
   8  -2   3    6.15    0.66
  -9   2  -3    0.72    0.29
  -9   2  -3    0.54    0.20
   9  -2   3    0.67    0.27
   9  -2   3    0.30    0.36
 -10   2  -3   -0.05    0.14
  10   1  -3    1.85    0.36
  10   1  -3    0.75    0.40
 -10  -1   3    0.70    0.31
 -10  -1   3    0.97    0.25
   9   1  -3    0.16    0.23
   9   1  -3    0.22    0.15
  -9  -1   3    0.25    0.22
  -9  -1   3    0.24    0.17
   8   1  -3    0.38    0.16
   8   1  -3    0.38    0.18
  -8  -1   3    0.12    0.16
  -8  -1   3    0.44    0.24
   7   1  -3    0.02    0.14
   7   1  -3    0.10    0.13
  -7  -1   3   -0.15    0.15
  -7  -1   3   -0.13    0.10
   6   1  -3    0.18    0.10
   6   1  -3    0.21    0.11
   6   1  -3    0.28    0.15
   6   1  -3   -0.04    0.28
  -6  -1   3    0.17    0.12
  -6  -1   3    0.15    0.18
  -6  -1   3    0.35    0.12
   5   1  -3    9.82    0.37
   5   1  -3    9.80    0.56
   5   1  -3   10.50    0.67
   5   1  -3    9.56    0.43
   5   1  -3   10.00    0.57
  -5  -1   3    9.69    0.37
  -5  -1   3    9.40    0.38
  -5  -1   3    9.07    0.49
   4   1  -3    1.51    0.21
   4   1  -3    1.71    0.23
   4   1  -3    2.05    0.16
   4   1  -3    1.79    0.22
   4   1  -3    1.84    0.17
   4   1  -3    1.81    0.14
  -4  -1   3    1.90    0.15
  -4  -1   3    1.67    0.23
  -4  -1   3    1.74    0.16
   3   1  -3   -0.04    0.04
   3   1  -3    0.00    0.06
   3   1  -3   -0.10    0.06
   3   1  -3    0.09    0.07
   3   1  -3    0.02    0.05
  -3  -1   3    0.03    0.06
  -3  -1   3    0.00    0.06
  -3  -1   3    0.05    0.06
  -3  -1   3    0.11    0.05
   2   1  -3    0.57    0.08
   2   1  -3    0.59    0.08
   2   1  -3    0.57    0.09
   2   1  -3    0.47    0.08
  -2  -1   3    0.58    0.08
  -2  -1   3    0.57    0.08
  -2  -1   3    0.38    0.08
  -2  -1   3    0.41    0.07
  -2  -1   3    0.58    0.08
   1   1  -3    4.35    0.18
   1   1  -3    4.47    0.19
   1   1  -3    5.38    0.39
   1   1  -3    4.27    0.18
   1   1  -3    4.50    0.20
   1   1  -3    4.30    0.19
  -1  -1   3    4.44    0.19
  -1  -1   3    4.61    0.19
  -1  -1   3    4.55    0.19
   0   1  -3   -0.13    0.15
   0   1  -3    0.01    0.05
   0   1  -3    0.04    0.05
   0   1  -3   -0.01    0.04
   0   1  -3   -0.04    0.04
   0  -1   3    0.09    0.09
   0  -1   3    0.01    0.04
   0  -1   3   -0.04    0.05
   0  -1   3    0.06    0.04
   0  -1   3    0.04    0.06
  -1   1  -3    0.07    0.05
  -1   1  -3   -0.02    0.05
  -1   1  -3   -0.19    0.12
  -1   1  -3    0.05    0.06
  -1   1  -3    0.00    0.05
  -1   1  -3    0.00    0.02
   1  -1   3   -0.01    0.03
   1  -1   3   -0.01    0.04
   1  -1   3   -0.03    0.04
   1  -1   3   -0.05    0.06
   1  -1   3    0.04    0.04
   1  -1   3    0.12    0.13
  -2   1  -3   69.88    1.59
  -2   1  -3   69.48    1.58
  -2   1  -3   68.33    1.60
  -2   1  -3   68.26    2.04
   2  -1   3   61.57    3.38
   2  -1   3   70.42    1.60
   2  -1   3   68.59    1.59
   2  -1   3   69.37    1.56
   2  -1   3   69.48    2.05
   2  -1   3   70.02    1.55
  -3   1  -3   25.71    0.92
  -3   1  -3   25.64    0.73
  -3   1  -3   25.00    0.75
  -3   1  -3   25.86    0.76
  -3   1  -3   22.94    1.59
   3  -1   3   26.00    0.94
   3  -1   3   26.19    0.79
   3  -1   3   25.67    0.74
  -4   1  -3    9.83    0.44
  -4   1  -3    9.55    0.35
  -4   1  -3    9.26    0.43
   4  -1   3    8.96    0.40
   4  -1   3    9.97    0.54
  -5   1  -3    0.05    0.08
  -5   1  -3   -0.01    0.05
  -5   1  -3    0.00    0.13
  -5   1  -3    0.02    0.03
   5  -1   3   -0.23    0.39
   5  -1   3    0.03    0.11
   5  -1   3   -0.02    0.10
  -6   1  -3    3.66    0.26
  -6   1  -3    4.04    0.33
   6  -1   3    3.89    0.30
   6  -1   3    4.28    0.42
   6  -1   3    3.53    0.95
  -7   1  -3    5.32    0.35
  -7   1  -3    6.35    0.46
   7  -1   3    6.21    0.60
   7  -1   3    6.23    0.42
  -8   1  -3   -0.08    0.10
  -8   1  -3   -0.07    0.18
   8  -1   3   -0.05    0.14
   8  -1   3   -0.06    0.18
  -9   1  -3    0.98    0.29
  -9   1  -3    0.81    0.23
   9  -1   3    0.09    0.60
   9  -1   3    0.26    0.25
 -10   1  -3    3.97    0.40
  10  -1   3    2.86    0.63
  10   0  -3    0.35    0.22
  10   0  -3   -0.01    0.34
 -10   0   3    0.09    0.24
 -10   0   3    0.14    0.22
   9   0  -3    5.68    0.75
   9   0  -3    2.51    0.33
  -9   0   3    2.33    0.39
  -9   0   3    2.50    0.34
   8   0  -3    2.92    0.30
   8   0  -3    2.00    0.36
  -8   0   3    2.69    0.38
  -8   0   3    2.84    0.33
   7   0  -3    0.11    0.11
   7   0  -3   -0.06    0.18
   7   0  -3   -0.01    0.27
   7   0  -3    0.62    0.17
  -7   0   3    0.09    0.18
  -7   0   3    0.35    0.14
   6   0  -3    7.08    0.54
   6   0  -3    6.30    0.33
   6   0  -3    6.71    0.38
   6   0  -3    6.88    0.44
  -6   0   3    6.27    0.34
  -6   0   3    6.84    0.37
   5   0  -3    0.66    0.12
   5   0  -3    0.53    0.11
   5   0  -3    0.11    0.23
   5   0  -3    0.44    0.11
   5   0  -3    0.50    0.15
   5   0  -3    0.11    0.14
  -5   0   3    0.65    0.13
  -5   0   3    0.72    0.14
   4   0  -3    3.61    0.20
   4   0  -3    3.70    0.22
   4   0  -3    3.77    0.25
   4   0  -3    3.47    0.29
   4   0  -3    3.44    0.34
  -4   0   3    3.45    0.22
  -4   0   3    3.91    0.22
   3   0  -3   11.62    0.36
   3   0  -3   11.69    0.59
   3   0  -3   12.65    0.58
   3   0  -3   11.36    0.52
   3   0  -3   11.97    0.38
   3   0  -3   12.13    0.42
   3   0  -3   11.53    0.38
  -3   0   3   12.23    0.53
  -3   0   3   11.63    0.38
  -3   0   3   11.63    0.39
   2   0  -3    1.29    0.19
   2   0  -3    1.27    0.11
   2   0  -3    0.97    0.12
   2   0  -3    1.16    0.13
   2   0  -3    1.40    0.11
   2   0  -3    1.12    0.11
  -2   0   3    1.14    0.11
  -2   0   3    1.14    0.13
  -2   0   3    1.42    0.11
  -2   0   3    1.18    0.11
  -2   0   3    1.11    0.09
   1   0  -3    0.36    0.07
   1   0  -3    0.29    0.07
   1   0  -3    0.28    0.07
   1   0  -3   -0.01    0.11
   1   0  -3    0.32    0.10
   1   0  -3    0.20    0.05
  -1   0   3    0.21    0.05
  -1   0   3    0.31    0.06
  -1   0   3    0.20    0.06
  -1   0   3    0.35    0.07
   0   0  -3    3.64    0.17
   0   0  -3    3.80    0.17
   0   0  -3    4.03    0.29
   0   0  -3    3.73    0.17
   0   0  -3    3.75    0.16
   0   0   3    3.52    0.17
   0   0   3    3.57    0.17
   0   0   3    3.75    0.17
   0   0   3    4.12    0.16
   0   0   3    3.75    0.15
  -1   0  -3   17.01    0.47
  -1   0  -3   16.16    0.67
  -1   0  -3   16.53    0.46
  -1   0  -3   16.94    0.48
  -1   0  -3   17.61    0.48
  -1   0  -3   14.52    0.99
   1   0   3   17.12    0.55
   1   0   3   16.71    0.45
   1   0   3   16.91    0.47
   1   0   3   16.83    0.47
   1   0   3   16.90    0.46
  -2   0  -3    7.65    0.62
  -2   0  -3    7.07    0.36
  -2   0  -3    6.27    0.27
  -2   0  -3    6.80    0.29
  -2   0  -3    6.90    0.28
   2   0   3    6.51    0.27
   2   0   3    6.43    0.26
   2   0   3    6.39    0.26
   2   0   3    6.47    0.32
   2   0   3    6.43    0.27
  -3   0  -3    2.00    0.34
  -3   0  -3    1.75    0.18
  -3   0  -3    1.84    0.17
  -3   0  -3    1.74    0.18
   3   0   3    2.00    0.16
   3   0   3    1.63    0.17
   3   0   3    2.08    0.21
   3   0   3    1.46    0.15
  -4   0  -3   29.97    0.89
  -4   0  -3   30.85    1.01
  -4   0  -3   31.34    0.87
  -4   0  -3   28.58    0.87
  -4   0  -3   30.45    0.83
   4   0   3   31.39    0.87
   4   0   3   30.26    1.14
  -5   0  -3    7.27    0.38
  -5   0  -3    7.34    0.34
   5   0   3    7.80    0.38
   5   0   3    4.88    0.81
   5   0   3    7.24    0.50
  -6   0  -3   20.10    0.69
  -6   0  -3   20.34    0.74
   6   0   3   14.91    1.62
   6   0   3   21.11    0.72
   6   0   3   20.55    0.97
  -8   0  -3    0.11    0.17
  -8   0  -3    0.43    0.18
   8   0   3   -0.32    0.91
   8   0   3    0.12    0.15
   8   0   3    0.12    0.19
  -9   0  -3    2.27    0.36
  -9   0  -3    1.70    0.31
   9   0   3    0.65    1.17
   9   0   3    1.00    0.37
 -10   0  -3   -0.06    0.16
 -10   0  -3   -0.09    0.21
  10  -1  -3    2.04    0.75
  10  -1  -3    0.70    0.25
 -10   1   3    0.20    0.24
 -10   1   3    0.28    0.22
   9  -1  -3    0.72    0.23
   9  -1  -3    1.21    0.40
  -9   1   3    1.09    0.26
  -9   1   3    1.01    0.29
   8  -1  -3    0.39    0.17
   8  -1  -3   -0.16    0.18
  -8   1   3    0.29    0.18
   7  -1  -3    6.38    0.41
   7  -1  -3    5.54    0.36
  -7   1   3    5.77    0.39
   6  -1  -3   15.84    0.73
   6  -1  -3   17.03    0.64
   6  -1  -3   16.10    0.87
   6  -1  -3   14.99    0.58
  -6   1   3   16.72    0.63
  -6   1   3   15.95    0.60
   5  -1  -3    3.87    0.36
   5  -1  -3    3.61    0.27
   5  -1  -3    4.02    0.26
   5  -1  -3    3.62    0.20
   5  -1  -3    3.67    0.31
  -5   1   3    3.69    0.31
  -5   1   3    3.38    0.25
  -5   1   3    3.47    0.26
   4  -1  -3   15.82    0.72
   4  -1  -3   15.47    0.51
   4  -1  -3   15.54    0.44
   4  -1  -3   14.47    0.69
   4  -1  -3   14.84    0.52
  -4   1   3   14.57    0.75
  -4   1   3   14.92    0.52
  -4   1   3   15.36    0.50
   3  -1  -3    0.72    0.08
   3  -1  -3    0.89    0.13
   3  -1  -3    1.00    0.13
   3  -1  -3    0.80    0.12
  -3   1   3    0.83    0.13
  -3   1   3    0.57    0.12
  -3   1   3    0.85    0.12
   2  -1  -3   33.04    0.83
   2  -1  -3   33.52    0.83
   2  -1  -3   34.00    1.24
   2  -1  -3   31.98    1.09
   2  -1  -3   33.16    0.83
  -2   1   3   33.25    0.83
  -2   1   3   33.00    1.09
  -2   1   3   33.23    0.74
  -2   1   3   33.47    0.84
  -2   1   3   33.86    0.83
  -2   1   3   33.54    1.24
   1  -1  -3   28.25    1.32
   1  -1  -3   28.08    0.71
   1  -1  -3   27.88    1.08
   1  -1  -3   28.20    0.91
   1  -1  -3   29.16    0.72
   1  -1  -3   28.39    0.71
  -1   1   3   28.34    0.91
  -1   1   3   28.14    0.72
  -1   1   3   28.58    0.71
  -1   1   3   31.14    1.34
  -1   1   3   28.33    0.71
  -1   1   3   29.89    1.09
   0  -1  -3    0.97    0.09
   0  -1  -3    0.75    0.14
   0  -1  -3    1.16    0.17
   0  -1  -3    0.87    0.07
   0  -1  -3    0.95    0.09
   0  -1  -3    0.96    0.10
   0   1   3    0.77    0.14
   0   1   3    1.15    0.11
   0   1   3    0.83    0.09
   0   1   3    0.85    0.07
   0   1   3    1.07    0.18
   0   1   3    1.04    0.10
  -1  -1  -3    0.03    0.04
  -1  -1  -3    0.00    0.06
  -1  -1  -3    0.05    0.05
  -1  -1  -3   -0.03    0.04
  -1  -1  -3   -0.06    0.06
  -1  -1  -3    0.04    0.09
   1   1   3    0.00    0.08
   1   1   3    0.02    0.07
   1   1   3    0.05    0.04
   1   1   3    0.06    0.04
   1   1   3   -0.04    0.05
   1   1   3   -0.02    0.04
  -2  -1  -3   30.74    0.81
  -2  -1  -3   30.41    0.78
  -2  -1  -3   32.28    0.80
  -2  -1  -3   32.87    1.13
  -2  -1  -3   33.80    1.75
   2   1   3   31.46    0.80
   2   1   3   34.35    1.78
   2   1   3   30.95    1.11
   2   1   3   31.38    0.78
   2   1   3   32.61    0.81
  -3  -1  -3   14.39    0.57
  -3  -1  -3   14.94    0.46
  -3  -1  -3   13.89    0.47
  -3  -1  -3   16.33    1.06
  -3  -1  -3   14.63    0.49
  -3  -1  -3   14.48    0.47
   3   1   3   15.41    0.47
   3   1   3   13.54    0.61
   3   1   3   14.57    0.47
   3   1   3   14.28    1.07
   3   1   3   14.95    0.47
  -4  -1  -3    0.18    0.09
  -4  -1  -3    0.22    0.08
  -4  -1  -3    0.15    0.09
   4   1   3    0.13    0.10
   4   1   3    0.19    0.09
  -5  -1  -3    1.58    0.17
  -5  -1  -3    1.27    0.19
  -5  -1  -3    1.55    0.20
   5   1   3    0.75    0.49
   5   1   3    1.33    0.18
   5   1   3    0.88    0.19
  -6  -1  -3   24.85    0.80
  -6  -1  -3   24.66    0.82
  -6  -1  -3   25.18    0.83
   6   1   3   24.39    0.79
   6   1   3   25.69    1.14
  -8  -1  -3    3.01    0.29
  -8  -1  -3    3.03    0.35
   8   1   3    3.45    0.46
   8   1   3    1.66    1.05
  -9  -1  -3   -0.03    0.10
  -9  -1  -3   -0.03    0.17
   9   1   3   -0.06    0.19
 -11  -1  -3    0.12    0.22
  10  -2  -3    0.77    0.26
 -10   2   3    0.94    0.31
 -10   2   3    1.12    0.31
   9  -2  -3    0.12    0.17
  -9   2   3    0.37    0.21
   8  -2  -3    2.21    0.30
   8  -2  -3    2.63    0.51
   8  -2  -3    2.65    0.34
  -8   2   3    2.57    0.34
   6  -2  -3   -0.10    0.09
   6  -2  -3   -0.07    0.07
   6  -2  -3   -0.06    0.16
   6  -2  -3   -0.01    0.11
  -6   2   3    0.07    0.10
  -6   2   3   -0.02    0.09
   5  -2  -3   20.06    0.69
   5  -2  -3   20.24    0.89
   5  -2  -3   20.96    0.57
   5  -2  -3   21.42    0.99
   5  -2  -3   21.28    0.68
  -5   2   3   21.33    0.72
  -5   2   3   21.48    0.70
  -5   2   3   21.40    1.13
   4  -2  -3   22.66    0.70
   4  -2  -3   21.60    0.56
   4  -2  -3   21.35    0.93
   4  -2  -3   22.34    0.68
   4  -2  -3   22.89    0.95
  -4   2   3   22.81    0.97
  -4   2   3   22.57    0.70
  -4   2   3   24.81    1.17
  -4   2   3   22.57    0.71
   3  -2  -3    9.95    0.48
   3  -2  -3    8.21    0.47
   3  -2  -3    8.23    0.25
   3  -2  -3    8.08    0.32
   3  -2  -3    8.11    0.34
   3  -2  -3    7.73    0.34
  -3   2   3    8.52    0.32
  -3   2   3    7.90    0.33
  -3   2   3    8.32    0.45
  -3   2   3    8.17    0.35
   2  -2  -3   32.39    1.12
   2  -2  -3   33.14    0.86
   2  -2  -3   34.00    1.25
   2  -2  -3   32.91    0.83
   2  -2  -3   32.62    0.85
  -2   2   3   33.38    1.12
  -2   2   3   33.74    0.85
  -2   2   3   34.33    0.83
  -2   2   3   32.66    1.26
  -2   2   3   32.41    0.86
   1  -2  -3    1.96    0.15
   1  -2  -3    2.13    0.22
   1  -2  -3    1.82    0.17
   1  -2  -3    1.85    0.13
   1  -2  -3    1.96    0.15
  -1   2   3    2.10    0.15
  -1   2   3    1.99    0.15
  -1   2   3    1.79    0.21
  -1   2   3    2.26    0.18
  -1   2   3    1.91    0.13
  -1   2   3    1.99    0.21
   0  -2  -3    9.69    0.24
   0  -2  -3    9.28    0.32
   0  -2  -3    9.41    0.31
   0  -2  -3    9.58    0.60
   0  -2  -3    9.72    0.32
   0  -2  -3    9.78    0.49
   0   2   3    9.35    0.48
   0   2   3   10.10    0.33
   0   2   3    9.66    0.32
   0   2   3    9.64    0.61
   0   2   3    9.60    0.31
  -1  -2  -3   25.86    0.59
  -1  -2  -3   26.86    1.39
  -1  -2  -3   25.30    0.66
  -1  -2  -3   26.78    0.98
  -1  -2  -3   26.09    0.66
   1   2   3   26.39    0.68
   1   2   3   25.75    0.58
   1   2   3   26.25    0.66
   1   2   3   25.33    0.65
   1   2   3   25.50    1.39
   1   2   3   25.73    0.98
  -2  -2  -3   12.42    0.39
  -2  -2  -3   12.12    0.39
  -2  -2  -3   13.46    0.88
  -2  -2  -3   12.24    0.55
  -2  -2  -3   12.32    0.37
   2   2   3   12.79    0.36
   2   2   3   12.92    0.87
   2   2   3   12.55    0.39
   2   2   3   11.85    0.38
   2   2   3   12.10    0.55
  -3  -2  -3    0.43    0.09
  -3  -2  -3    0.41    0.09
  -3  -2  -3    0.31    0.08
  -3  -2  -3    0.49    0.20
  -3  -2  -3    0.49    0.09
   3   2   3    0.28    0.16
   3   2   3    0.40    0.09
   3   2   3    0.28    0.09
   3   2   3    0.32    0.09
   3   2   3    0.32    0.08
  -4  -2  -3    2.37    0.19
  -4  -2  -3    2.35    0.17
  -4  -2  -3    2.25    0.18
  -4  -2  -3    2.53    0.20
   4   2   3    2.58    0.20
   4   2   3    2.61    0.28
   4   2   3    2.50    0.44
   4   2   3    2.21    0.17
  -5  -2  -3    8.33    0.40
  -5  -2  -3    8.79    0.38
  -5  -2  -3    8.60    0.39
   5   2   3    9.05    0.88
   5   2   3    8.72    0.54
   5   2   3    8.85    0.37
  -6  -2  -3    1.07    0.19
  -6  -2  -3    1.08    0.18
  -6  -2  -3    1.45    0.22
  -6  -2  -3    0.90    0.15
   6   2   3    1.07    0.17
   6   2   3    0.90    0.21
  -7  -2  -3   -0.27    0.12
  -7  -2  -3    0.09    0.12
   7   2   3   -0.01    0.09
   7   2   3    0.09    0.16
  -8  -2  -3    2.43    0.31
  -8  -2  -3    1.79    0.30
   8   2   3    1.09    0.94
   8   2   3    2.16    0.39
  -9  -2  -3    1.91    0.33
  -9  -2  -3    1.53    0.29
   9   2   3    1.41    0.36
   9   2   3    0.60    1.28
 -10  -2  -3    0.62    0.28
 -10  -2  -3    0.77    0.26
  10   2   3    0.72    0.29
  10   2   3    0.76    1.48
 -11  -2  -3   -0.35    0.17
  10  -3  -3    0.22    0.21
   9  -3  -3    1.03    0.25
   9  -3  -3    1.68    0.55
  -9   3   3    0.71    0.23
   8  -3  -3    2.68    0.53
   8  -3  -3    2.63    0.33
   8  -3  -3    3.03    0.34
  -8   3   3    2.76    0.37
   7  -3  -3    0.04    0.12
   7  -3  -3    0.12    0.13
  -7   3   3    0.37    0.19
   6  -3  -3   14.28    0.85
   6  -3  -3   13.36    0.67
   6  -3  -3   14.00    0.60
   6  -3  -3   13.57    0.44
   6  -3  -3   13.39    0.55
  -6   3   3   13.72    0.73
  -6   3   3   13.68    0.91
  -6   3   3   13.43    0.61
   5  -3  -3    3.01    0.27
   5  -3  -3    3.04    0.17
   5  -3  -3    3.17    0.38
   5  -3  -3    2.94    0.24
   5  -3  -3    2.82    0.28
  -5   3   3    3.15    0.43
  -5   3   3    3.80    0.46
  -5   3   3    3.35    0.29
   4  -3  -3    3.52    0.34
   4  -3  -3    2.76    0.27
   4  -3  -3    2.73    0.21
   4  -3  -3    3.09    0.23
   4  -3  -3    2.96    0.14
  -4   3   3    2.88    0.26
  -4   3   3    2.72    0.37
   3  -3  -3   30.08    1.17
   3  -3  -3   31.69    1.23
   3  -3  -3   31.38    0.68
   3  -3  -3   31.58    0.82
   3  -3  -3   31.00    0.88
  -3   3   3   31.74    0.88
  -3   3   3   30.88    0.81
  -3   3   3   31.80    1.60
  -3   3   3   32.74    1.26
  -3   3   3   30.86    0.89
   2  -3  -3   25.48    0.68
   2  -3  -3   26.18    1.04
   2  -3  -3   25.76    0.73
   2  -3  -3   26.44    0.73
   2  -3  -3   25.68    0.97
  -2   3   3   25.60    1.06
  -2   3   3   25.61    0.73
  -2   3   3   25.43    0.95
  -2   3   3   25.85    0.72
  -2   3   3   26.22    0.67
   1  -3  -3   26.61    0.72
   1  -3  -3   27.48    0.70
   1  -3  -3   28.57    1.09
   1  -3  -3   26.91    0.97
   1  -3  -3   27.45    0.73
  -1   3   3   27.26    0.68
  -1   3   3   27.15    0.74
  -1   3   3   26.87    0.96
  -1   3   3   27.65    0.73
  -1   3   3   27.18    1.09
   0  -3  -3    7.59    0.19
   0  -3  -3    8.53    0.30
   0  -3  -3    9.23    0.31
   0  -3  -3    8.85    0.31
   0  -3  -3    8.90    0.48
   0   3   3    8.30    0.31
   0   3   3    8.54    0.29
   0   3   3    8.75    0.30
   0   3   3    8.31    0.47
  -1  -3  -3   11.18    0.36
  -1  -3  -3   11.43    0.55
  -1  -3  -3   11.13    0.36
   1   3   3   11.15    0.36
   1   3   3   11.22    0.35
   1   3   3   10.86    0.56
   1   3   3   10.78    0.37
   1   3   3   11.46    0.26
   1   3   3   11.43    0.78
  -2  -3  -3    0.10    0.07
  -2  -3  -3   -0.09    0.06
  -2  -3  -3    0.13    0.07
  -2  -3  -3    0.01    0.09
   2   3   3   -0.04    0.05
   2   3   3    0.00    0.06
   2   3   3    0.04    0.13
   2   3   3    0.09    0.04
   2   3   3   -0.05    0.04
  -3  -3  -3    6.40    0.27
  -3  -3  -3    6.63    0.63
  -3  -3  -3    6.22    0.36
  -3  -3  -3    6.46    0.26
   3   3   3    6.13    0.26
   3   3   3    5.96    0.26
   3   3   3    5.74    0.25
   3   3   3    6.15    0.37
   3   3   3    6.17    0.63
  -4  -3  -3    0.05    0.08
  -4  -3  -3    0.04    0.07
  -4  -3  -3   -0.07    0.08
  -4  -3  -3   -0.08    0.06
   4   3   3    0.01    0.06
   4   3   3    0.03    0.11
   4   3   3    0.03    0.07
   4   3   3   -0.02    0.07
  -5  -3  -3   -0.08    0.08
  -5  -3  -3    0.19    0.10
  -5  -3  -3    0.14    0.09
  -5  -3  -3    0.02    0.09
   5   3   3   -0.04    0.13
   5   3   3   -0.01    0.06
   5   3   3    0.01    0.11
  -6  -3  -3    1.41    0.19
  -6  -3  -3    1.19    0.20
  -6  -3  -3    1.62    0.21
  -6  -3  -3    1.32    0.20
   6   3   3    1.15    0.15
   6   3   3    1.61    0.17
   6   3   3    1.31    0.39
   6   3   3    1.09    0.22
  -7  -3  -3    0.56    0.16
  -7  -3  -3    0.77    0.17
  -7  -3  -3    0.53    0.19
   7   3   3   -0.09    0.37
   7   3   3    0.67    0.16
   7   3   3    0.63    0.21
  -8  -3  -3    0.46    0.18
  -8  -3  -3    0.49    0.20
   8   3   3   -0.52    0.73
   8   3   3    0.25    0.22
  -9  -3  -3    0.57    0.21
  -9  -3  -3    0.19    0.20
   9   3   3    0.13    0.22
 -10  -3  -3    0.03    0.19
 -10  -3  -3    0.19    0.18
  10   3   3    0.37    0.29
  10  -4  -3   -0.08    0.19
   9  -4  -3    0.89    0.45
   9  -4  -3    0.60    0.21
  -9   4   3    0.58    0.26
   8  -4  -3    0.20    0.14
   8  -4  -3   -0.13    0.32
   8  -4  -3   -0.13    0.15
  -8   4   3    0.34    0.21
   7  -4  -3    6.44    0.47
   7  -4  -3    6.73    0.41
   7  -4  -3    8.25    0.78
  -7   4   3    7.58    0.51
   6  -4  -3    8.33    0.31
   6  -4  -3    7.55    0.45
   6  -4  -3    8.85    0.43
   6  -4  -3    8.65    0.69
  -6   4   3    8.20    0.50
   5  -4  -3    2.11    0.13
   5  -4  -3    2.43    0.22
   5  -4  -3    2.11    0.27
   5  -4  -3    2.03    0.34
   5  -4  -3    2.54    0.28
  -5   4   3    1.20    0.45
  -5   4   3    2.19    0.29
   4  -4  -3   22.48    0.99
   4  -4  -3   21.04    0.49
   4  -4  -3   21.18    0.63
   4  -4  -3   20.72    0.72
   4  -4  -3   21.00    0.94
  -4   4   3   20.00    0.71
  -4   4   3   20.38    0.96
  -4   4   3   19.19    1.29
   3  -4  -3    1.66    0.24
   3  -4  -3    1.55    0.16
   3  -4  -3    1.40    0.14
   3  -4  -3    1.40    0.21
   3  -4  -3    1.47    0.07
   3  -4  -3    1.33    0.13
   3  -4  -3    1.53    0.17
  -3   4   3    1.29    0.19
  -3   4   3    1.59    0.13
  -3   4   3    1.12    0.21
   2  -4  -3    9.03    0.53
   2  -4  -3    9.16    0.39
   2  -4  -3    9.15    0.32
   2  -4  -3    9.19    0.32
   2  -4  -3    8.90    0.50
   2  -4  -3    9.41    0.39
  -2   4   3    8.58    0.37
  -2   4   3    9.56    0.57
  -2   4   3    8.61    0.38
  -2   4   3    9.16    0.31
   1  -4  -3   32.98    0.87
   1  -4  -3   33.74    1.29
   1  -4  -3   32.66    0.82
   1  -4  -3   32.33    0.87
   1  -4  -3   32.81    0.74
  -1   4   3   32.05    1.16
  -1   4   3   33.52    0.81
  -1   4   3   33.45    0.87
  -1   4   3   31.90    1.30
  -1   4   3   32.76    0.87
   0  -4  -3    6.60    0.28
   0  -4  -3    6.53    0.27
   0  -4  -3    7.12    0.29
   0  -4  -3    6.67    0.44
   0   4   3    6.52    0.45
   0   4   3    7.25    0.27
   0   4   3    7.48    0.30
   0   4   3    6.83    0.28
  -1  -4  -3    4.34    0.21
  -1  -4  -3    4.81    0.22
  -1  -4  -3    4.53    0.34
   1   4   3    4.42    0.10
   1   4   3    4.53    0.21
   1   4   3    4.45    0.22
   1   4   3    4.40    0.21
   1   4   3    4.68    0.51
   1   4   3    4.29    0.36
   1   4   3    4.39    0.10
  -2  -4  -3    2.43    0.16
  -2  -4  -3    2.72    0.26
  -2  -4  -3    2.37    0.16
   2   4   3    2.50    0.15
   2   4   3    2.61    0.27
   2   4   3    2.51    0.13
   2   4   3    2.61    0.41
   2   4   3    2.56    0.15
  -3  -4  -3    5.92    0.38
  -3  -4  -3    5.53    0.24
  -3  -4  -3    5.49    0.28
  -3  -4  -3    5.35    0.24
   3   4   3    5.65    0.23
   3   4   3    5.59    0.39
   3   4   3    5.63    0.24
   3   4   3    5.34    0.61
   3   4   3    5.61    0.24
  -4  -4  -3    4.42    0.23
  -4  -4  -3    4.29    0.28
  -4  -4  -3    4.76    0.28
  -4  -4  -3    4.09    0.23
   4   4   3    4.14    0.21
   4   4   3    5.14    0.37
   4   4   3    4.48    0.25
   4   4   3    4.31    0.58
  -5  -4  -3    0.03    0.07
  -5  -4  -3    0.10    0.12
  -5  -4  -3    0.12    0.10
  -5  -4  -3   -0.14    0.08
   5   4   3    0.03    0.09
   5   4   3    0.05    0.13
   5   4   3   -0.05    0.07
  -6  -4  -3    0.05    0.12
  -6  -4  -3    0.02    0.10
  -6  -4  -3   -0.02    0.12
  -6  -4  -3    0.00    0.09
   6   4   3    0.13    0.08
   6   4   3   -0.03    0.07
   6   4   3   -0.11    0.14
   6   4   3   -0.12    0.08
  -7  -4  -3    1.40    0.23
  -7  -4  -3    1.40    0.26
  -7  -4  -3    1.28    0.20
   7   4   3    1.07    0.26
   7   4   3    1.22    0.45
  -8  -4  -3    0.04    0.12
  -8  -4  -3    0.00    0.14
   8   4   3    0.11    0.18
   8   4   3   -0.27    0.36
 -10  -4  -3    0.30    0.26
 -10  -4  -3   -0.10    0.17
   9  -5  -3   -0.39    0.36
   9  -5  -3    0.08    0.16
  -9   5   3   -0.09    0.21
   8  -5  -3   -0.89    0.31
   8  -5  -3    0.01    0.18
   8  -5  -3    0.03    0.13
  -8   5   3   -0.08    0.18
   7  -5  -3    2.05    0.33
   7  -5  -3    1.75    0.24
   7  -5  -3    2.19    0.46
  -7   5   3    1.58    0.29
   6  -5  -3   -0.08    0.25
   6  -5  -3    0.00    0.11
   6  -5  -3    0.28    0.11
  -6   5   3    0.13    0.18
   5  -5  -3   23.07    0.84
   5  -5  -3   22.26    1.10
   5  -5  -3   22.15    0.62
   5  -5  -3   23.23    0.71
  -5   5   3   21.87    0.84
  -5   5   3   21.64    1.07
   4  -5  -3    7.45    0.31
   4  -5  -3    7.58    0.59
   4  -5  -3    8.07    0.34
   4  -5  -3    7.49    0.41
  -4   5   3    7.88    0.43
  -4   5   3    7.01    0.55
  -4   5   3    7.86    0.75
   3  -5  -3    2.60    0.25
   3  -5  -3    2.68    0.36
   3  -5  -3    2.62    0.20
   3  -5  -3    2.19    0.06
   3  -5  -3    2.78    0.18
   3  -5  -3    2.89    0.19
  -3   5   3    2.35    0.16
  -3   5   3    2.83    0.35
  -3   5   3    2.71    0.26
   2  -5  -3   46.57    1.22
   2  -5  -3   45.09    1.20
   2  -5  -3   46.34    1.07
   2  -5  -3   45.93    1.09
   2  -5  -3   44.30    1.61
  -2   5   3   45.36    1.21
  -2   5   3   44.78    1.76
  -2   5   3   45.95    1.07
   1  -5  -3    0.27    0.06
   1  -5  -3    0.32    0.11
   1  -5  -3    0.39    0.09
   1  -5  -3    0.25    0.09
  -1   5   3    0.32    0.07
  -1   5   3    0.36    0.10
  -1   5   3    0.29    0.13
   0  -5  -3    7.61    0.32
   0  -5  -3    7.94    0.33
   0   5   3    7.33    0.31
   0   5   3    7.89    0.29
   0   5   3    7.91    0.34
   0   5   3    7.49    0.22
   0   5   3    7.54    0.53
  -1  -5  -3    2.03    0.17
  -1  -5  -3    1.87    0.16
   1   5   3    1.65    0.14
   1   5   3    1.80    0.14
   1   5   3    1.60    0.26
   1   5   3    1.56    0.11
   1   5   3    1.74    0.06
   1   5   3    1.81    0.16
  -2  -5  -3    0.79    0.12
  -2  -5  -3    0.86    0.12
  -2  -5  -3    0.80    0.18
   2   5   3    0.58    0.16
   2   5   3    0.92    0.28
   2   5   3    0.95    0.11
   2   5   3    0.99    0.11
  -3  -5  -3    4.84    0.23
  -3  -5  -3    4.58    0.29
  -3  -5  -3    4.79    0.23
   3   5   3    4.42    0.59
   3   5   3    4.84    0.21
   3   5   3    4.38    0.38
  -4  -5  -3    6.98    0.28
  -4  -5  -3    6.81    0.37
  -4  -5  -3    6.89    0.29
   4   5   3    7.02    0.48
   4   5   3    7.14    0.78
   4   5   3    6.78    0.27
  -5  -5  -3    4.98    0.27
  -5  -5  -3    5.73    0.27
  -5  -5  -3    5.21    0.34
  -5  -5  -3    5.09    0.35
   5   5   3    5.67    0.43
   5   5   3    5.42    0.70
   5   5   3    5.05    0.24
  -6  -5  -3    2.05    0.21
  -6  -5  -3    2.11    0.24
  -6  -5  -3    2.39    0.27
   6   5   3    2.03    0.27
   6   5   3    1.82    0.50
   6   5   3    1.29    0.26
  -7  -5  -3    0.73    0.21
  -7  -5  -3    0.81    0.16
  -7  -5  -3    0.83    0.21
   7   5   3    0.64    0.35
   7   5   3    0.43    0.22
  -8  -5  -3    0.19    0.14
  -8  -5  -3    0.13    0.19
  -8  -5  -3    0.01    0.13
   8   5   3    0.57    0.33
   8   5   3    0.16    0.21
  -9  -5  -3    0.11    0.14
  -9  -5  -3    0.17    0.18
   9   5   3   -0.11    0.44
   9   5   3    0.05    0.17
 -10  -5  -3    0.12    0.15
 -10  -5  -3   -0.03    0.20
   9  -6  -3    0.88    0.29
   8  -6  -3   -0.01    0.20
   8  -6  -3   -0.17    0.34
  -8   6   3    0.33    0.21
   7  -6  -3    0.02    0.22
   7  -6  -3    0.14    0.20
   7  -6  -3    0.11    0.13
  -7   6   3   -0.04    0.20
   6  -6  -3    0.28    0.16
   6  -6  -3    0.09    0.10
   6  -6  -3    0.21    0.22
  -6   6   3    0.06    0.17
  -6   6   3    0.52    0.19
   5  -6  -3    0.86    0.29
   5  -6  -3    1.58    0.18
   5  -6  -3    1.56    0.19
   5  -6  -3    1.38    0.25
  -5   6   3    1.12    0.29
  -5   6   3    1.58    0.27
   4  -6  -3    0.43    0.12
   4  -6  -3    0.81    0.21
   4  -6  -3    0.55    0.23
   4  -6  -3    0.47    0.11
  -4   6   3    0.46    0.18
  -4   6   3    0.32    0.19
   3  -6  -3   18.85    0.70
   3  -6  -3   18.81    0.61
   3  -6  -3   19.48    0.94
   3  -6  -3   18.73    0.56
  -3   6   3   18.19    0.69
  -3   6   3   18.65    1.00
   2  -6  -3   11.93    0.47
   2  -6  -3   12.27    0.40
   2  -6  -3   12.46    0.41
   2  -6  -3   12.10    0.51
  -2   6   3   12.88    0.38
  -2   6   3   12.37    0.52
  -2   6   3   11.72    0.75
   1  -6  -3    2.94    0.19
   1  -6  -3    2.78    0.14
   1  -6  -3    2.67    0.23
   1  -6  -3    2.91    0.22
  -1   6   3    2.79    0.37
  -1   6   3    2.79    0.16
  -1   6   3    2.56    0.22
   0  -6  -3   48.62    1.22
   0  -6  -3   47.67    1.20
   0   6   3   47.47    1.88
   0   6   3   47.29    1.02
   0   6   3   48.81    1.14
   0   6   3   46.70    1.20
  -1  -6  -3    2.04    0.18
  -1  -6  -3    1.83    0.17
   1   6   3    1.93    0.13
   1   6   3    1.82    0.31
   1   6   3    2.28    0.17
   1   6   3    2.06    0.16
   1   6   3    1.92    0.08
  -2  -6  -3    1.41    0.16
  -2  -6  -3    1.44    0.15
   2   6   3    1.22    0.08
   2   6   3    0.82    0.22
   2   6   3    1.28    0.13
   2   6   3    1.07    0.11
  -3  -6  -3    4.19    0.22
  -3  -6  -3    4.28    0.29
  -3  -6  -3    4.24    0.22
   3   6   3    4.09    0.58
   3   6   3    4.15    0.20
   3   6   3    4.24    0.41
  -4  -6  -3    1.03    0.21
  -4  -6  -3    1.08    0.14
  -4  -6  -3    1.06    0.13
   4   6   3    0.85    0.20
   4   6   3    0.99    0.34
   4   6   3    0.84    0.11
  -5  -6  -3    0.82    0.23
  -5  -6  -3    0.91    0.13
   5   6   3    0.89    0.37
   5   6   3    0.84    0.21
  -6  -6  -3    2.89    0.30
  -6  -6  -3    3.08    0.21
   6   6   3    2.94    0.58
   6   6   3    2.86    0.43
   6   6   3    3.14    0.36
  -7  -6  -3    0.19    0.18
  -7  -6  -3    0.10    0.18
  -7  -6  -3   -0.02    0.10
   7   6   3    0.04    0.12
   7   6   3   -0.12    0.21
  -8  -6  -3    1.08    0.27
  -8  -6  -3    0.93    0.17
  -8  -6  -3    0.43    0.20
   8   6   3    0.79    0.30
   8   6   3    0.85    0.43
  -9  -6  -3   -0.05    0.12
   9   6   3    0.02    0.15
   9   6   3    0.64    0.27
 -10  -6  -3    0.17    0.23
   9  -7  -3    0.11    0.27
   8  -7  -3   -0.05    0.15
   8  -7  -3   -0.28    0.30
  -8   7   3    0.10    0.25
   7  -7  -3    0.00    0.32
   7  -7  -3    0.66    0.26
  -7   7   3    0.92    0.26
   6  -7  -3    1.84    0.22
   6  -7  -3    1.78    0.33
   6  -7  -3    1.24    0.36
  -6   7   3    1.93    0.34
  -6   7   3    1.73    0.35
   5  -7  -3    0.16    0.16
   5  -7  -3    0.14    0.11
   5  -7  -3   -0.03    0.09
   5  -7  -3    0.02    0.23
  -5   7   3    0.05    0.18
  -5   7   3    0.34    0.20
   4  -7  -3   -0.10    0.10
   4  -7  -3    0.01    0.02
   4  -7  -3   -0.14    0.12
   4  -7  -3    0.04    0.08
   4  -7  -3   -0.11    0.08
  -4   7   3   -0.02    0.15
  -4   7   3   -0.26    0.12
   3  -7  -3    1.07    0.21
   3  -7  -3    1.04    0.19
   3  -7  -3    1.33    0.15
  -3   7   3    0.81    0.22
  -3   7   3    1.25    0.28
   2  -7  -3    0.31    0.09
   2  -7  -3   -0.04    0.10
   2  -7  -3    0.31    0.09
   2  -7  -3    0.27    0.12
  -2   7   3    0.38    0.07
  -2   7   3    0.27    0.12
  -2   7   3    0.15    0.14
   1  -7  -3   12.31    0.51
   1  -7  -3   12.09    0.36
   1  -7  -3   12.47    0.52
   1  -7  -3   13.62    0.53
  -1   7   3   12.99    0.83
  -1   7   3   12.39    0.38
  -1   7   3   12.70    0.51
   0  -7  -3    2.15    0.21
   0  -7  -3    1.70    0.19
   0  -7  -3    1.86    0.21
   0   7   3    1.49    0.30
   0   7   3    1.81    0.19
   0   7   3    2.00    0.15
   0   7   3    2.21    0.12
  -1  -7  -3    0.09    0.10
  -1  -7  -3    0.10    0.09
   1   7   3    0.03    0.07
   1   7   3    0.05    0.04
   1   7   3    0.10    0.05
   1   7   3   -0.13    0.10
   1   7   3    0.15    0.07
  -2  -7  -3   29.40    0.79
  -2  -7  -3   29.47    0.80
   2   7   3   29.23    0.69
   2   7   3   29.24    0.77
   2   7   3   29.12    1.35
   2   7   3   29.24    0.78
  -3  -7  -3    0.52    0.11
  -3  -7  -3    0.60    0.11
  -3  -7  -3    0.83    0.21
   3   7   3    0.76    0.31
   3   7   3    0.51    0.17
   3   7   3    0.59    0.10
   3   7   3    0.40    0.07
  -4  -7  -3    0.12    0.16
  -4  -7  -3    0.03    0.04
  -4  -7  -3    0.03    0.07
   4   7   3    0.00    0.20
   4   7   3    0.08    0.13
   4   7   3    0.00    0.05
  -5  -7  -3    1.44    0.15
  -5  -7  -3    1.09    0.25
   5   7   3    1.00    0.38
   5   7   3    0.82    0.22
  -6  -7  -3    0.23    0.13
  -6  -7  -3    0.07    0.17
  -6  -7  -3    0.45    0.10
   6   7   3   -0.01    0.13
   6   7   3    0.15    0.25
  -7  -7  -3    3.63    0.40
  -7  -7  -3    3.51    0.33
  -7  -7  -3    3.43    0.21
   7   7   3    3.99    0.77
   7   7   3    3.97    0.55
  -8  -7  -3    0.80    0.28
   8   7   3    0.12    0.23
   8   7   3    0.57    0.39
  -9  -7  -3   -0.36    0.16
   9   7   3    0.34    0.25
   9   7   3   -0.04    0.22
   8  -8  -3    0.65    0.30
  -8   8   3    0.75    0.34
   7  -8  -3    0.18    0.33
   7  -8  -3    0.25    0.19
  -7   8   3    0.57    0.24
   6  -8  -3   -0.10    0.24
   6  -8  -3    0.15    0.22
  -6   8   3    0.02    0.19
  -6   8   3   -0.12    0.19
   5  -8  -3    0.31    0.22
   5  -8  -3    0.50    0.30
   5  -8  -3    0.70    0.16
  -5   8   3    0.64    0.24
  -5   8   3    0.50    0.25
   4  -8  -3    1.48    0.17
   4  -8  -3    1.30    0.20
   4  -8  -3    1.48    0.29
  -4   8   3    1.26    0.32
  -4   8   3    1.62    0.28
   3  -8  -3    1.91    0.25
   3  -8  -3    1.74    0.26
   3  -8  -3    1.71    0.15
  -3   8   3    1.60    0.34
  -3   8   3    1.38    0.26
   2  -8  -3    1.25    0.23
   2  -8  -3    1.32    0.14
   2  -8  -3    1.36    0.22
  -2   8   3    1.35    0.10
  -2   8   3    1.73    0.24
  -2   8   3    0.99    0.26
   1  -8  -3    3.42    0.29
   1  -8  -3    2.98    0.16
   1  -8  -3    3.17    0.29
  -1   8   3    3.24    0.44
  -1   8   3    3.04    0.16
  -1   8   3    2.84    0.27
   0  -8  -3    5.89    0.38
   0  -8  -3    6.21    0.35
   0  -8  -3    6.38    0.35
   0   8   3    6.13    0.24
   0   8   3    6.04    0.34
   0   8   3    6.33    0.27
   0   8   3    6.35    0.59
  -1  -8  -3    3.17    0.26
  -1  -8  -3    3.29    0.29
  -1  -8  -3    3.38    0.24
   1   8   3    3.73    0.25
   1   8   3    2.69    0.21
   1   8   3    3.31    0.42
   1   8   3    3.32    0.15
  -2  -8  -3   -0.06    0.08
  -2  -8  -3    0.04    0.09
  -2  -8  -3    0.07    0.09
   2   8   3    0.02    0.13
   2   8   3    0.07    0.04
   2   8   3    0.05    0.07
  -3  -8  -3    2.53    0.27
  -3  -8  -3    1.93    0.18
  -3  -8  -3    2.80    0.36
  -3  -8  -3    2.67    0.20
   3   8   3    2.54    0.15
   3   8   3    2.34    0.16
   3   8   3    2.65    0.41
   3   8   3    2.91    0.59
  -4  -8  -3   10.57    0.58
  -4  -8  -3   10.43    0.52
  -4  -8  -3   11.60    0.38
   4   8   3   11.36    0.39
   4   8   3   11.72    1.21
   4   8   3   11.13    0.80
  -5  -8  -3    0.33    0.08
  -5  -8  -3    0.65    0.19
  -5  -8  -3    0.52    0.22
   5   8   3    0.26    0.17
   5   8   3    0.26    0.24
  -6  -8  -3    0.53    0.18
  -6  -8  -3    0.65    0.24
  -6  -8  -3    0.44    0.08
   6   8   3    0.37    0.32
   6   8   3    0.38    0.20
  -7  -8  -3    3.23    0.32
  -7  -8  -3    2.12    0.36
   7   8   3    2.45    0.68
   7   8   3    2.95    0.45
  -8  -8  -3   -0.16    0.19
   8   8   3    0.01    0.16
   8   8   3    0.09    0.30
  -9  -8  -3    0.80    0.28
   9   8   3    3.05    0.61
   7  -9  -3    0.16    0.20
   7  -9  -3   -0.16    0.36
  -7   9   3    0.17    0.20
   6  -9  -3    0.79    0.28
   6  -9  -3    0.61    0.34
  -6   9   3    0.60    0.27
  -6   9   3    0.59    0.28
   5  -9  -3    0.69    0.18
   5  -9  -3    0.47    0.25
  -5   9   3    0.52    0.27
  -5   9   3    0.76    0.24
   4  -9  -3    1.22    0.23
   4  -9  -3    0.89    0.23
  -4   9   3    1.08    0.33
  -4   9   3    1.41    0.29
   3  -9  -3    1.43    0.25
   3  -9  -3    1.97    0.27
  -3   9   3    1.96    0.40
  -3   9   3    2.14    0.30
   2  -9  -3    2.30    0.31
   2  -9  -3    2.53    0.27
  -2   9   3    1.97    0.28
  -2   9   3    1.99    0.40
   1  -9  -3    0.14    0.13
   1  -9  -3    0.22    0.16
  -1   9   3    0.17    0.21
  -1   9   3    0.28    0.15
   0  -9  -3   -0.12    0.12
   0  -9  -3   -0.03    0.10
   0   9   3    0.05    0.06
   0   9   3   -0.03    0.09
   0   9   3    0.04    0.18
  -1  -9  -3    3.35    0.27
  -1  -9  -3    3.33    0.32
   1   9   3    1.79    0.38
   1   9   3    3.29    0.17
   1   9   3    3.12    0.25
  -2  -9  -3    3.50    0.25
  -2  -9  -3    3.23    0.30
   2   9   3    3.51    0.18
   2   9   3    3.56    0.53
  -3  -9  -3    4.44    0.25
  -3  -9  -3    4.07    0.36
   3   9   3    4.33    0.54
   3   9   3    4.19    0.21
  -4  -9  -3    0.27    0.16
  -4  -9  -3    0.51    0.25
  -4  -9  -3    0.31    0.09
   4   9   3    0.47    0.36
   4   9   3    0.35    0.20
   4   9   3    0.35    0.09
  -5  -9  -3    0.65    0.08
  -5  -9  -3    0.80    0.22
  -5  -9  -3    0.45    0.24
   5   9   3    0.37    0.22
   5   9   3    0.71    0.40
   5   9   3    0.53    0.12
  -6  -9  -3    4.70    0.42
  -6  -9  -3    4.54    0.46
   6   9   3    4.82    0.58
   6   9   3    4.75    0.88
  -7  -9  -3    0.88    0.26
  -7  -9  -3    0.79    0.29
   7   9   3    0.71    0.44
   7   9   3    0.65    0.26
  -8  -9  -3    0.43    0.27
  -8  -9  -3    0.79    0.23
   8   9   3    0.63    0.42
   8   9   3    0.29    0.23
  -9  -9  -3    0.36    0.28
   6 -10  -3    0.38    0.27
  -6  10   3   -0.04    0.16
   5 -10  -3    0.86    0.22
   5 -10  -3    1.35    0.33
  -5  10   3    0.83    0.33
  -5  10   3    1.01    0.30
   4 -10  -3    5.74    0.49
   4 -10  -3    5.22    0.40
  -4  10   3    5.25    0.69
  -4  10   3    5.22    0.44
   3 -10  -3    0.26    0.16
   3 -10  -3    0.29    0.21
  -3  10   3    0.31    0.19
  -3  10   3    0.58    0.30
   2 -10  -3    1.41    0.25
   2 -10  -3    1.86    0.28
  -2  10   3    1.53    0.27
  -2  10   3    1.48    0.39
   1 -10  -3    0.74    0.21
   1 -10  -3    0.44    0.19
  -1  10   3    0.41    0.22
  -1  10   3    0.95    0.21
   0 -10  -3   -0.22    0.12
   0 -10  -3    0.14    0.14
   0  10   3   -0.02    0.21
  -1 -10  -3   -0.13    0.11
  -1 -10  -3    0.10    0.15
   1  10   3    0.18    0.23
  -2 -10  -3    1.31    0.19
  -2 -10  -3    0.84    0.22
   2  10   3    0.57    0.25
  -3 -10  -3    0.09    0.15
  -3 -10  -3    0.13    0.10
   3  10   3    0.17    0.21
  -4 -10  -3    1.22    0.14
  -4 -10  -3    1.03    0.26
   4  10   3    1.18    0.51
   4  10   3    1.16    0.33
  -5 -10  -3    0.52    0.21
  -5 -10  -3    0.68    0.29
   5  10   3    0.34    0.35
   5  10   3    0.46    0.25
  -6 -10  -3    0.12    0.24
  -6 -10  -3   -0.03    0.17
   6  10   3   -0.13    0.16
   6  10   3    0.04    0.29
  -7 -10  -3    0.49    0.22
  -7 -10  -3    0.28    0.26
   7  10   3    0.23    0.37
   7  10   3    0.38    0.23
  -8 -10  -3    0.83    0.33
  -8 -10  -3    1.22    0.30
  -6  11   3    1.51    0.38
   5 -11  -3    3.09    0.39
   5 -11  -3    2.30    0.38
  -5  11   3    3.07    0.46
  -5  11   3    2.09    0.49
   4 -11  -3    0.29    0.19
   4 -11  -3    0.43    0.25
  -4  11   3    0.56    0.26
  -4  11   3    0.21    0.26
   3 -11  -3    2.06    0.33
   3 -11  -3    1.95    0.34
  -3  11   3    1.93    0.49
   2 -11  -3    4.50    0.42
   2 -11  -3    3.82    0.39
  -2  11   3    2.72    0.53
   1 -11  -3    0.33    0.17
   1 -11  -3    0.02    0.16
  -1  11   3    0.15    0.26
   0 -11  -3    5.43    0.40
   0 -11  -3    4.70    0.43
   0  11   3    5.07    0.66
  -1 -11  -3    0.46    0.18
  -1 -11  -3    0.85    0.21
   1  11   3    0.65    0.32
  -2 -11  -3    0.10    0.12
  -2 -11  -3   -0.18    0.14
   2  11   3   -0.17    0.22
  -3 -11  -3   -0.04    0.11
  -3 -11  -3   -0.01    0.10
   3  11   3    0.18    0.22
  -4 -11  -3    1.05    0.27
   4  11   3    0.68    0.45
   4  11   3    0.67    0.29
  -5 -11  -3   -0.06    0.17
   5  11   3    0.10    0.26
   5  11   3    0.52    0.28
  -6 -11  -3    0.14    0.20
  -6 -11  -3   -0.59    0.21
   6  11   3   -0.12    0.27
   6  11   3    0.18    0.23
  -7 -11  -3    0.21    0.23
  -7 -11  -3    0.22    0.26
   5 -12  -3   -0.26    0.17
  -5  12   3    0.15    0.30
   4 -12  -3    5.15    0.47
  -4  12   3    3.73    0.68
   3 -12  -3    2.74    0.40
   3 -12  -3    2.69    0.41
  -3  12   3    2.49    0.56
   2 -12  -3    0.08    0.18
   2 -12  -3   -0.14    0.13
  -2  12   3   -0.14    0.24
   1 -12  -3    3.31    0.43
   1 -12  -3    4.14    0.39
  -1  12   3    2.98    0.57
   0 -12  -3    4.36    0.38
   0 -12  -3    3.93    0.43
   0  12   3    3.26    0.61
  -1 -12  -3   -0.24    0.16
  -1 -12  -3   -0.12    0.14
   1  12   3    0.11    0.23
  -2 -12  -3    1.59    0.32
  -2 -12  -3    1.26    0.21
   2  12   3    1.46    0.40
  -3 -12  -3    0.33    0.22
   3  12   3    0.18    0.25
  -4 -12  -3   -0.06    0.20
   4  12   3   -0.17    0.33
   4  12   3    0.00    0.14
  -5 -12  -3    0.32    0.22
   5  12   3   -0.03    0.34
   5  12   3    0.09    0.24
  -6 -12  -3    1.08    0.30
   6  12   3    1.27    0.42
   4 -13  -3    0.95    0.28
   3 -13  -3   -0.02    0.17
   2 -13  -3    2.31    0.39
  -2  13   3    2.45    0.60
   1 -13  -3    4.48    0.47
   1 -13  -3    4.20    0.42
  -1  13   3    2.68    0.58
   0 -13  -3    0.06    0.19
   0 -13  -3   -0.08    0.16
   0  13   3   -0.16    0.28
  -1 -13  -3    2.81    0.32
  -1 -13  -3    2.65    0.43
   1  13   3    2.19    0.54
  -2 -13  -3    1.09    0.29
  -2 -13  -3    1.02    0.21
   2  13   3    0.57    0.38
  -3 -13  -3   -0.24    0.15
   3  13   3   -0.09    0.26
  -4 -13  -3    0.94    0.30
  -5 -13  -3    0.32    0.25
   1 -14  -3    0.11    0.22
   0 -14  -3    2.08    0.38
  -1 -14  -3    1.03    0.25
  -1 -14  -3    1.27    0.31
  -2 -14  -3    0.05    0.19
  -3 -14  -3    0.18    0.18
  -3 -12   4   -0.08    0.29
  -2 -12   4    1.33    0.34
  -2 -12   4    1.32    0.44
  -1 -12   4    1.34    0.33
   0 -12   4    0.61    0.23
  -5 -11   4    0.34    0.28
  -5 -11   4    0.38    0.35
   4  11  -4    0.58    0.22
  -4 -11   4    0.36    0.33
  -4 -11   4    0.31    0.26
   3  11  -4    0.45    0.19
  -3 -11   4    0.60    0.26
  -3 -11   4    0.50    0.28
   2  11  -4    0.02    0.16
   2  11  -4    0.12    0.29
  -2 -11   4    0.02    0.20
  -2 -11   4   -0.05    0.14
   1  11  -4    1.08    0.27
   1  11  -4    0.91    0.39
  -1 -11   4    1.77    0.28
  -1 -11   4    1.57    0.39
  -1 -11   4    1.75    0.34
   0  11  -4    1.57    0.31
   0  11  -4    0.86    0.35
   0 -11   4    1.96    0.29
   0 -11   4    1.20    0.25
   0 -11   4    1.85    0.36
  -1  11  -4    1.31    0.45
  -1  11  -4    1.17    0.31
   1 -11   4    1.17    0.28
   1 -11   4    1.23    0.24
  -2  11  -4    0.97    0.30
  -2  11  -4    1.03    0.37
   2 -11   4    1.35    0.30
  -3  11  -4    0.21    0.26
  -3  11  -4    0.04    0.31
   6  10  -4    0.04    0.17
  -6 -10   4    0.28    0.33
  -6 -10   4    0.08    0.23
   5  10  -4    0.90    0.36
   5  10  -4    1.26    0.25
  -5 -10   4    1.50    0.44
  -5 -10   4    1.67    0.34
   4  10  -4    1.43    0.41
   4  10  -4    1.39    0.27
  -4 -10   4    1.63    0.32
  -4 -10   4    0.87    0.38
   3  10  -4   -0.09    0.20
   3  10  -4   -0.05    0.11
  -3 -10   4   -0.11    0.08
  -3 -10   4    0.20    0.18
  -3 -10   4    0.09    0.26
   2  10  -4    1.96    0.48
   2  10  -4    1.79    0.29
  -2 -10   4    1.49    0.31
  -2 -10   4    2.58    0.32
  -2 -10   4    3.13    0.48
   1  10  -4    0.00    0.14
   1  10  -4   -0.24    0.19
  -1 -10   4   -0.20    0.11
  -1 -10   4   -0.15    0.12
  -1 -10   4    0.08    0.18
  -1 -10   4    0.03    0.17
   0  10  -4    1.08    0.24
   0  10  -4    0.65    0.32
   0 -10   4    0.83    0.27
   0 -10   4    0.88    0.21
   0 -10   4    0.84    0.21
   0 -10   4    1.21    0.32
  -1  10  -4    0.23    0.18
  -1  10  -4    0.30    0.28
   1 -10   4    0.36    0.20
   1 -10   4    0.56    0.22
   1 -10   4    0.38    0.17
  -2  10  -4    0.61    0.24
  -2  10  -4    0.42    0.28
   2 -10   4    0.29    0.15
   2 -10   4    0.28    0.19
  -3  10  -4    4.25    0.68
  -3  10  -4    4.23    0.42
   3 -10   4    5.55    0.49
  -4  10  -4    1.19    0.40
  -4  10  -4    1.26    0.33
   7   9  -4    0.08    0.22
   7   9  -4    0.21    0.16
   7   9  -4    0.17    0.17
  -7  -9   4   -0.28    0.27
   6   9  -4    0.30    0.14
   6   9  -4    0.41    0.20
   6   9  -4    0.33    0.26
  -6  -9   4    0.44    0.31
  -6  -9   4    0.85    0.25
   5   9  -4    0.08    0.13
  -5  -9   4   -0.01    0.27
  -5  -9   4   -0.02    0.17
   4   9  -4    0.68    0.18
  -4  -9   4    0.49    0.18
  -4  -9   4    0.99    0.34
   3   9  -4    0.34    0.15
  -3  -9   4    0.35    0.19
  -3  -9   4    0.37    0.17
  -3  -9   4    0.13    0.26
   2   9  -4    4.07    0.35
  -2  -9   4    4.17    0.40
  -2  -9   4    4.88    0.50
  -2  -9   4    4.26    0.35
  -2  -9   4    3.93    0.24
   1   9  -4    1.97    0.28
  -1  -9   4    1.68    0.22
  -1  -9   4    1.63    0.28
  -1  -9   4    1.71    0.24
  -1  -9   4    1.99    0.38
   0   9  -4    4.96    0.39
   0  -9   4    4.43    0.39
   0  -9   4    4.34    0.43
   0  -9   4    4.91    0.35
   0  -9   4    4.03    0.34
  -1   9  -4    0.28    0.26
  -1   9  -4    0.41    0.16
   1  -9   4    0.68    0.23
   1  -9   4    0.43    0.15
   1  -9   4    0.50    0.19
  -2   9  -4    7.52    0.78
  -2   9  -4    8.17    0.53
   2  -9   4    6.47    0.47
  -3   9  -4    1.66    0.31
  -3   9  -4    1.27    0.36
   3  -9   4    1.72    0.30
  -4   9  -4    0.24    0.26
  -4   9  -4    0.52    0.24
   4  -9   4    0.38    0.24
  -5   9  -4    4.92    0.66
  -5   9  -4    4.83    0.57
   5  -9   4    5.66    0.55
  -8  -8   4    0.26    0.28
  -8  -8   4    0.03    0.18
   7   8  -4    0.01    0.14
   7   8  -4   -0.01    0.12
  -7  -8   4    0.24    0.18
  -7  -8   4   -0.12    0.28
   6   8  -4    1.14    0.23
   6   8  -4    0.70    0.19
   6   8  -4    1.04    0.39
  -6  -8   4    1.14    0.39
  -6  -8   4    1.35    0.26
  -6  -8   4    1.08    0.24
   5   8  -4   -0.02    0.10
   5   8  -4    0.04    0.11
   5   8  -4    0.06    0.12
  -5  -8   4    0.23    0.28
  -5  -8   4    0.12    0.16
   4   8  -4    2.24    0.23
   4   8  -4    2.44    0.32
   4   8  -4    2.63    0.29
  -4  -8   4    1.75    0.39
  -4  -8   4    2.45    0.33
  -4  -8   4    2.38    0.26
   3   8  -4    2.13    0.21
   3   8  -4    2.83    0.29
  -3  -8   4    1.92    0.26
  -3  -8   4    2.38    0.40
  -3  -8   4    2.80    0.31
   2   8  -4    0.12    0.11
   2   8  -4    0.19    0.09
  -2  -8   4    0.18    0.21
  -2  -8   4    0.15    0.14
  -2  -8   4    0.17    0.10
  -2  -8   4    0.19    0.09
   1   8  -4    6.31    0.40
  -1  -8   4    5.43    0.31
  -1  -8   4    5.55    0.41
  -1  -8   4    5.56    0.46
  -1  -8   4    5.93    0.35
   0   8  -4    2.24    0.29
   0  -8   4    2.28    0.35
   0  -8   4    2.30    0.26
   0  -8   4    2.04    0.25
   0  -8   4    1.91    0.29
  -1   8  -4    3.36    0.31
   1  -8   4    3.30    0.34
   1  -8   4    3.50    0.35
   1  -8   4    3.50    0.31
  -2   8  -4   12.38    0.64
   2  -8   4   13.77    0.63
  -3   8  -4   -0.16    0.14
  -3   8  -4    0.04    0.15
  -3   8  -4    0.12    0.20
   3  -8   4   -0.12    0.15
  -4   8  -4    8.07    0.75
  -4   8  -4    7.28    0.53
  -4   8  -4    7.58    0.56
   4  -8   4    8.20    0.56
  -5   8  -4    1.08    0.31
  -5   8  -4    1.42    0.33
  -5   8  -4    1.09    0.31
   5  -8   4    1.95    0.34
  -6   8  -4    1.07    0.30
  -6   8  -4    0.97    0.32
   6  -8   4    1.10    0.34
   6  -8   4    1.47    0.37
  -7   8  -4    2.07    0.44
  -9  -7   4   -0.10    0.28
   8   7  -4    0.08    0.16
   8   7  -4    0.07    0.17
  -8  -7   4    0.11    0.27
  -8  -7   4    0.16    0.20
   7   7  -4    0.11    0.11
   7   7  -4    0.25    0.18
   7   7  -4    0.11    0.14
  -7  -7   4    0.27    0.33
  -7  -7   4    0.10    0.19
   6   7  -4   -0.02    0.11
   6   7  -4    0.09    0.10
   6   7  -4    0.11    0.22
   6   7  -4   -0.08    0.11
  -6  -7   4   -0.16    0.11
  -6  -7   4    0.05    0.25
   5   7  -4    1.93    0.27
   5   7  -4    1.47    0.22
   5   7  -4    2.41    0.33
  -5  -7   4    2.44    0.31
  -5  -7   4    2.61    0.26
  -5  -7   4    2.59    0.45
   4   7  -4    0.88    0.18
   4   7  -4    0.57    0.16
   4   7  -4    0.47    0.13
  -4  -7   4    0.70    0.19
  -4  -7   4    0.34    0.14
  -4  -7   4    0.73    0.28
  -4  -7   4    0.59    0.16
   3   7  -4    0.87    0.15
   3   7  -4    0.52    0.16
  -3  -7   4    1.05    0.28
  -3  -7   4    0.97    0.08
  -3  -7   4    0.90    0.19
  -3  -7   4    1.00    0.17
   2   7  -4   15.48    0.52
   2   7  -4   13.96    0.60
  -2  -7   4   15.65    0.66
  -2  -7   4   15.00    0.59
  -2  -7   4   14.75    0.71
  -2  -7   4   14.54    0.46
   1   7  -4   -0.05    0.05
   1   7  -4   -0.20    0.09
  -1  -7   4   -0.10    0.15
  -1  -7   4    0.01    0.10
  -1  -7   4   -0.03    0.06
  -1  -7   4   -0.04    0.12
   0   7  -4    1.90    0.20
   0   7  -4    1.70    0.12
   0   7  -4    1.80    0.25
   0  -7   4    1.75    0.21
   0  -7   4    1.68    0.26
   0  -7   4    2.40    0.33
   0  -7   4    1.42    0.21
  -1   7  -4    9.20    0.45
  -1   7  -4   10.45    0.52
   1  -7   4    9.50    0.51
   1  -7   4    9.70    0.51
   1  -7   4    9.63    0.47
  -2   7  -4    5.00    0.37
  -2   7  -4    5.26    0.37
   2  -7   4    5.50    0.39
  -3   7  -4    8.16    0.48
  -3   7  -4    8.43    0.52
   3  -7   4    7.94    0.50
  -4   7  -4   10.84    0.81
  -4   7  -4   10.29    0.58
  -4   7  -4   10.19    0.61
   4  -7   4   11.12    0.60
  -5   7  -4    0.04    0.20
  -5   7  -4    0.12    0.18
  -5   7  -4   -0.07    0.17
   5  -7   4   -0.09    0.18
   5  -7   4    0.05    0.20
  -6   7  -4    3.51    0.47
  -6   7  -4    3.89    0.50
   6  -7   4    4.52    0.44
   6  -7   4    3.84    0.58
  -7   7  -4   -0.33    0.21
   7  -7   4   -0.11    0.16
   7  -7   4   -0.30    0.24
   8  -7   4   -0.02    0.31
   9   6  -4    0.39    0.26
  -9  -6   4    0.20    0.24
  -9  -6   4   -0.13    0.18
   8   6  -4   -0.04    0.15
   8   6  -4   -0.05    0.15
  -8  -6   4    0.04    0.25
  -8  -6   4    0.07    0.17
   7   6  -4    0.51    0.19
   7   6  -4    0.26    0.19
  -7  -6   4    0.37    0.19
  -7  -6   4    0.39    0.31
   6   6  -4    0.65    0.19
   6   6  -4    0.90    0.35
   6   6  -4    0.93    0.21
  -6  -6   4    0.96    0.32
  -6  -6   4    1.17    0.23
   5   6  -4    0.11    0.10
   5   6  -4    0.19    0.11
   5   6  -4    0.08    0.11
  -5  -6   4    0.06    0.11
  -5  -6   4    0.22    0.24
  -5  -6   4    0.15    0.13
   4   6  -4    2.76    0.25
   4   6  -4    2.64    0.30
   4   6  -4    2.81    0.27
  -4  -6   4    2.51    0.39
  -4  -6   4    2.64    0.27
  -4  -6   4    2.10    0.21
  -4  -6   4    3.06    0.27
   3   6  -4    2.32    0.22
   3   6  -4    2.65    0.26
  -3  -6   4    2.53    0.13
  -3  -6   4    2.22    0.33
  -3  -6   4    2.85    0.24
  -3  -6   4    2.67    0.13
  -3  -6   4    2.54    0.21
  -3  -6   4    2.88    0.27
   2   6  -4    5.66    0.23
   2   6  -4    6.27    0.36
   2   6  -4    6.17    0.30
  -2  -6   4    5.97    0.26
  -2  -6   4    6.03    0.44
  -2  -6   4    5.18    0.31
  -2  -6   4    6.42    0.38
   1   6  -4    1.77    0.21
   1   6  -4    1.88    0.15
   1   6  -4    1.91    0.17
   1   6  -4    1.85    0.20
  -1  -6   4    1.77    0.18
  -1  -6   4    1.85    0.29
  -1  -6   4    1.92    0.21
  -1  -6   4    1.88    0.20
  -1  -6   4    1.91    0.18
   0   6  -4   16.17    0.46
   0   6  -4   16.87    0.57
   0   6  -4   16.36    0.63
   0   6  -4   15.55    0.66
   0  -6   4   15.52    0.56
   0  -6   4   16.72    0.65
   0  -6   4   16.74    0.57
   0  -6   4   15.28    0.65
  -1   6  -4    1.34    0.20
  -1   6  -4    0.83    0.18
  -1   6  -4    1.32    0.22
   1  -6   4    1.49    0.24
   1  -6   4    1.58    0.22
   1  -6   4    1.10    0.19
   1  -6   4    1.53    0.22
  -2   6  -4    0.35    0.15
  -2   6  -4    0.26    0.13
   2  -6   4   -0.04    0.12
   2  -6   4    0.20    0.14
  -3   6  -4    9.45    0.51
  -3   6  -4   10.37    0.54
   3  -6   4   10.45    0.54
  -4   6  -4    2.80    0.36
  -4   6  -4    3.22    0.32
  -4   6  -4    4.01    0.47
   4  -6   4    3.19    0.44
   4  -6   4    3.57    0.37
  -5   6  -4    4.63    0.42
  -5   6  -4    6.10    0.56
  -5   6  -4    6.77    0.51
   5  -6   4    5.03    0.42
   5  -6   4    6.02    0.59
  -6   6  -4    1.77    0.35
  -6   6  -4    2.94    0.43
   6  -6   4    2.40    0.35
   6  -6   4    3.06    0.48
  -7   6  -4    0.02    0.16
   7  -6   4   -0.40    0.23
   7  -6   4   -0.10    0.15
  -8   6  -4    6.13    0.57
   8  -6   4    4.66    0.69
   8  -6   4    4.35    0.48
   9   5  -4   -0.02    0.15
  -9  -5   4   -0.02    0.25
  -9  -5   4   -0.06    0.19
   8   5  -4    1.07    0.27
   8   5  -4    0.91    0.25
  -8  -5   4    0.66    0.24
  -8  -5   4    0.66    0.29
   7   5  -4    1.40    0.28
   7   5  -4    1.53    0.26
  -7  -5   4    1.94    0.31
  -7  -5   4    1.97    0.41
   6   5  -4   -0.05    0.10
   6   5  -4   -0.09    0.10
   6   5  -4   -0.02    0.16
  -6  -5   4    0.12    0.23
  -6  -5   4    0.07    0.12
   5   5  -4    0.11    0.11
   5   5  -4    0.12    0.11
  -5  -5   4    0.13    0.17
  -5  -5   4    0.05    0.11
   4   5  -4   12.33    0.52
   4   5  -4   13.17    0.54
   4   5  -4   13.35    0.66
  -4  -5   4   12.71    0.50
  -4  -5   4   12.63    0.67
  -4  -5   4   12.94    0.52
  -4  -5   4   12.32    0.51
   3   5  -4    0.02    0.07
   3   5  -4    0.03    0.03
   3   5  -4    0.10    0.08
   3   5  -4    0.08    0.09
   3   5  -4    0.07    0.03
  -3  -5   4    0.11    0.05
  -3  -5   4    0.16    0.08
  -3  -5   4    0.00    0.10
  -3  -5   4   -0.08    0.08
  -3  -5   4   -0.02    0.13
   2   5  -4    0.34    0.09
   2   5  -4    0.28    0.11
   2   5  -4    0.35    0.07
  -2  -5   4    0.47    0.13
  -2  -5   4    0.20    0.08
  -2  -5   4    0.21    0.17
  -2  -5   4    0.43    0.09
  -2  -5   4    0.20    0.10
   1   5  -4   15.34    0.49
   1   5  -4   15.93    0.58
   1   5  -4   16.30    0.63
   1   5  -4   15.88    0.49
  -1  -5   4   15.82    0.50
  -1  -5   4   15.39    0.64
  -1  -5   4   16.00    0.59
  -1  -5   4   15.71    0.50
  -1  -5   4   16.30    0.55
   0   5  -4    1.09    0.11
   0   5  -4    1.12    0.19
   0   5  -4    1.14    0.15
   0   5  -4    1.02    0.15
   0  -5   4    1.28    0.21
   0  -5   4    1.15    0.16
   0  -5   4    1.28    0.17
   0  -5   4    1.02    0.17
  -1   5  -4   12.10    0.48
  -1   5  -4   11.08    0.49
  -1   5  -4   10.42    0.51
   1  -5   4   11.99    0.48
   1  -5   4   11.95    0.49
   1  -5   4   10.61    0.46
  -2   5  -4   43.36    1.23
  -2   5  -4   43.02    1.44
  -2   5  -4   42.44    1.21
   2  -5   4   43.47    1.21
   2  -5   4   43.29    0.96
   2  -5   4   44.08    1.19
  -3   5  -4    0.98    0.22
  -3   5  -4    0.70    0.20
   3  -5   4    0.76    0.21
   3  -5   4    0.75    0.08
   3  -5   4    0.72    0.18
  -4   5  -4    2.75    0.29
  -4   5  -4    2.73    0.34
   4  -5   4    3.36    0.34
   4  -5   4    2.31    0.33
  -5   5  -4    3.66    0.39
  -5   5  -4    3.94    0.42
  -5   5  -4    3.27    0.34
   5  -5   4    3.75    0.50
   5  -5   4    3.98    0.39
  -6   5  -4   -0.17    0.12
  -6   5  -4   -0.08    0.12
   6  -5   4   -0.62    0.20
   6  -5   4    0.02    0.19
  -7   5  -4    3.48    0.45
   7  -5   4    3.55    0.39
   7  -5   4    2.44    0.53
  -8   5  -4    2.21    0.43
   8  -5   4    1.44    0.36
   8  -5   4    2.54    0.55
   9  -5   4   -0.02    0.39
   9  -5   4    0.21    0.26
 -10  -4   4   -0.29    0.19
 -10  -4   4   -0.18    0.25
   9   4  -4   -0.04    0.18
   9   4  -4   -0.09    0.16
  -9  -4   4    0.02    0.26
  -9  -4   4   -0.09    0.17
   8   4  -4    4.47    0.52
   8   4  -4    4.01    0.42
  -8  -4   4    3.71    0.53
  -8  -4   4    4.08    0.40
   7   4  -4   -0.06    0.09
   7   4  -4    0.08    0.13
  -7  -4   4    0.19    0.26
  -7  -4   4    0.12    0.07
  -7  -4   4    0.22    0.16
   6   4  -4    2.65    0.28
   6   4  -4    2.69    0.43
   6   4  -4    2.58    0.34
  -6  -4   4    2.56    0.12
  -6  -4   4    2.96    0.41
  -6  -4   4    2.25    0.26
   5   4  -4    0.96    0.19
   5   4  -4    1.46    0.34
   5   4  -4    1.46    0.21
  -5  -4   4    1.23    0.09
  -5  -4   4    1.48    0.09
  -5  -4   4    1.08    0.25
   4   4  -4    4.44    0.29
   4   4  -4    3.98    0.32
  -4  -4   4    4.10    0.16
  -4  -4   4    3.98    0.16
  -4  -4   4    3.74    0.26
  -4  -4   4    4.06    0.39
   3   4  -4    0.53    0.11
   3   4  -4    0.86    0.08
   3   4  -4    0.86    0.08
   3   4  -4    0.78    0.15
   3   4  -4    0.71    0.12
  -3  -4   4    0.88    0.14
  -3  -4   4    0.91    0.15
  -3  -4   4    0.60    0.19
  -3  -4   4    0.85    0.10
  -3  -4   4    0.85    0.09
  -3  -4   4    1.28    0.18
   2   4  -4    3.20    0.20
   2   4  -4    2.68    0.22
   2   4  -4    3.13    0.16
   2   4  -4    3.15    0.16
  -2  -4   4    3.09    0.22
  -2  -4   4    3.43    0.19
  -2  -4   4    3.33    0.22
  -2  -4   4    3.07    0.17
  -2  -4   4    3.19    0.29
   1   4  -4    0.08    0.09
   1   4  -4    0.05    0.06
   1   4  -4    0.13    0.07
  -1  -4   4   -0.19    0.07
  -1  -4   4    0.05    0.11
  -1  -4   4    0.14    0.08
  -1  -4   4    0.00    0.08
   0   4  -4    4.97    0.26
   0   4  -4    5.03    0.22
   0   4  -4    5.25    0.26
   0   4  -4    5.47    0.29
   0  -4   4    5.01    0.21
   0  -4   4    5.21    0.27
   0  -4   4    4.85    0.30
   0  -4   4    5.12    0.27
  -1   4  -4   32.41    0.92
  -1   4  -4   32.44    1.06
  -1   4  -4   32.34    0.93
  -1   4  -4   32.84    0.80
   1  -4   4   33.13    0.94
   1  -4   4   33.13    0.92
   1  -4   4   32.99    0.78
   1  -4   4   32.69    0.91
  -2   4  -4    4.81    0.32
  -2   4  -4    5.21    0.30
  -2   4  -4    4.65    0.30
   2  -4   4    5.18    0.20
   2  -4   4    4.62    0.29
   2  -4   4    4.84    0.31
   2  -4   4    5.31    0.34
   2  -4   4    5.24    0.27
  -3   4  -4    6.81    0.40
  -3   4  -4    6.56    0.40
   3  -4   4    7.12    0.27
   3  -4   4    7.09    0.47
   3  -4   4    6.44    0.37
  -4   4  -4   44.19    1.32
  -4   4  -4   44.51    1.33
   4  -4   4   45.17    1.11
   4  -4   4   49.68    1.67
   4  -4   4   43.43    1.31
  -5   4  -4   -0.08    0.11
  -5   4  -4   -0.04    0.09
  -5   4  -4   -0.12    0.15
   5  -4   4   -0.12    0.09
   5  -4   4   -0.53    0.19
  -6   4  -4    0.08    0.11
  -6   4  -4    0.10    0.19
  -6   4  -4   -0.01    0.18
   6  -4   4    0.04    0.18
   6  -4   4   -0.25    0.22
  -7   4  -4    2.37    0.37
   7  -4   4    2.84    0.40
   7  -4   4    2.60    0.50
  -8   4  -4    0.31    0.27
   8  -4   4   -0.15    0.32
   8  -4   4   -0.05    0.14
   9  -4   4   -0.25    0.33
   9  -4   4    0.35    0.28
 -10  -3   4   -0.10    0.26
 -10  -3   4   -0.27    0.19
   9   3  -4    0.68    0.23
   9   3  -4    0.95    0.28
  -9  -3   4    0.99    0.36
  -9  -3   4    0.62    0.22
   8   3  -4    0.73    0.24
   8   3  -4    1.06    0.25
  -8  -3   4    0.66    0.30
  -8  -3   4    0.91    0.15
   7   3  -4    0.87    0.19
   7   3  -4    0.74    0.22
  -7  -3   4    1.02    0.15
  -7  -3   4    1.39    0.31
   6   3  -4    4.91    0.43
   6   3  -4    4.51    0.34
   6   3  -4    4.12    0.48
  -6  -3   4    4.83    0.24
  -6  -3   4    4.75    0.42
   5   3  -4    0.03    0.09
   5   3  -4    0.01    0.05
   5   3  -4    0.06    0.12
   5   3  -4   -0.02    0.11
  -5  -3   4    0.08    0.06
  -5  -3   4    0.25    0.21
  -5  -3   4    0.05    0.07
   4   3  -4   16.86    0.45
   4   3  -4   16.50    0.60
   4   3  -4   16.96    0.45
   4   3  -4   17.04    0.74
  -4  -3   4   16.51    0.73
  -4  -3   4   17.32    0.47
  -4  -3   4   17.96    0.59
  -4  -3   4   17.15    0.47
   3   3  -4    1.63    0.17
   3   3  -4    1.57    0.11
   3   3  -4    1.74    0.11
   3   3  -4    1.84    0.19
  -3  -3   4    2.04    0.28
  -3  -3   4    1.76    0.13
  -3  -3   4    1.54    0.18
   2   3  -4    5.91    0.23
   2   3  -4    6.11    0.23
   2   3  -4    6.34    0.31
   2   3  -4    5.85    0.28
   2   3  -4    6.01    0.30
  -2  -3   4    6.30    0.25
  -2  -3   4    6.00    0.24
  -2  -3   4    6.28    0.29
  -2  -3   4    6.43    0.36
   1   3  -4    0.97    0.12
   1   3  -4    0.95    0.11
   1   3  -4    0.97    0.11
   1   3  -4    0.93    0.14
  -1  -3   4    1.19    0.18
  -1  -3   4    1.03    0.12
  -1  -3   4    1.01    0.11
  -1  -3   4    1.04    0.12
   0   3  -4    5.21    0.22
   0   3  -4    3.63    0.64
   0   3  -4    4.78    0.27
   0   3  -4    5.12    0.25
   0   3  -4    4.76    0.21
   0  -3   4    5.30    0.25
   0  -3   4    5.17    0.21
   0  -3   4    5.13    0.25
   0  -3   4    5.32    0.28
  -1   3  -4    1.97    0.14
  -1   3  -4    2.25    0.19
  -1   3  -4    2.12    0.14
  -1   3  -4    2.10    0.19
   1  -3   4    2.32    0.19
   1  -3   4    2.38    0.14
   1  -3   4    1.89    0.18
   1  -3   4    2.19    0.18
  -2   3  -4    1.89    0.21
  -2   3  -4    1.74    0.21
  -2   3  -4    1.71    0.16
   2  -3   4    2.01    0.14
   2  -3   4    1.99    0.22
   2  -3   4    1.93    0.20
  -3   3  -4   17.49    0.64
  -3   3  -4   16.93    0.64
  -3   3  -4   17.00    0.71
   3  -3   4   17.60    0.52
   3  -3   4   18.49    0.76
   3  -3   4   18.04    0.64
  -4   3  -4    2.06    0.28
  -4   3  -4    2.12    0.24
   4  -3   4    2.65    0.28
   4  -3   4    2.50    0.19
   4  -3   4    1.91    0.57
   4  -3   4    1.83    0.30
  -5   3  -4    1.20    0.23
  -5   3  -4    1.39    0.27
  -5   3  -4    1.28    0.15
   5  -3   4    1.20    0.24
   5  -3   4    1.54    0.66
   5  -3   4    1.07    0.28
  -6   3  -4    9.37    0.57
  -6   3  -4    9.02    0.57
  -6   3  -4    9.06    0.49
  -6   3  -4    9.13    0.41
   6  -3   4    7.99    1.24
   6  -3   4   12.01    0.84
   6  -3   4    8.71    0.53
  -7   3  -4    0.69    0.17
  -7   3  -4    0.47    0.25
   7  -3   4    1.05    0.50
   7  -3   4    0.50    0.22
  -8   3  -4    0.24    0.15
  -8   3  -4    0.08    0.18
   8  -3   4   -0.02    0.19
  -9   3  -4    0.34    0.28
  -9   3  -4    0.04    0.13
   9  -3   4   -0.12    0.44
   9  -3   4   -0.13    0.21
 -10   3  -4    0.03    0.13
  10   2  -4    0.40    0.31
 -10  -2   4    0.36    0.30
 -10  -2   4    0.86    0.30
   9   2  -4    0.50    0.22
   9   2  -4    0.63    0.25
  -9  -2   4    0.36    0.28
  -9  -2   4    0.23    0.15
   8   2  -4    2.88    0.44
   8   2  -4    2.15    0.32
  -8  -2   4    2.69    0.44
  -8  -2   4    2.71    0.27
   7   2  -4    8.66    0.50
   7   2  -4    9.24    0.65
  -7  -2   4    8.39    0.40
  -7  -2   4    8.78    0.60
   6   2  -4   -0.03    0.08
   6   2  -4    0.02    0.09
   6   2  -4    0.07    0.11
  -6  -2   4    0.01    0.10
  -6  -2   4    0.06    0.18
   5   2  -4    5.73    0.25
   5   2  -4    5.38    0.42
   5   2  -4    5.39    0.36
   5   2  -4    5.72    0.48
  -5  -2   4    5.76    0.27
  -5  -2   4    5.59    0.43
  -5  -2   4    5.28    0.26
   4   2  -4   19.24    0.52
   4   2  -4   18.73    0.79
   4   2  -4   18.30    0.64
  -4  -2   4   18.38    0.53
  -4  -2   4   18.44    0.75
  -4  -2   4   19.68    0.60
  -4  -2   4   19.57    0.54
   3   2  -4    3.83    0.18
   3   2  -4    3.54    0.25
   3   2  -4    3.74    0.18
   3   2  -4    3.39    0.22
  -3  -2   4    3.37    0.18
  -3  -2   4    3.62    0.30
  -3  -2   4    3.78    0.19
  -3  -2   4    4.11    0.23
   2   2  -4   -0.03    0.04
   2   2  -4    0.09    0.06
   2   2  -4    0.18    0.06
   2   2  -4    0.05    0.04
   2   2  -4   -0.02    0.05
  -2  -2   4    0.02    0.04
  -2  -2   4    0.00    0.06
  -2  -2   4    0.05    0.05
  -2  -2   4    0.05    0.11
  -2  -2   4    0.07    0.06
   1   2  -4    2.57    0.16
   1   2  -4    2.65    0.13
   1   2  -4    2.47    0.18
   1   2  -4    2.72    0.16
   1   2  -4    2.44    0.16
   1   2  -4    2.26    0.38
  -1  -2   4    2.70    0.20
  -1  -2   4    2.71    0.16
  -1  -2   4    2.62    0.16
  -1  -2   4    3.18    0.18
   0   2  -4   24.92    0.68
   0   2  -4   25.74    0.69
   0   2  -4   25.27    0.67
   0   2  -4   24.88    0.70
   0  -2   4   25.14    0.69
   0  -2   4   24.82    0.73
   0  -2   4   25.50    0.69
   0  -2   4   26.06    0.65
   0  -2   4   25.96    0.69
  -1   2  -4    3.50    0.20
  -1   2  -4    2.95    0.21
  -1   2  -4    3.38    0.18
  -1   2  -4    3.34    0.21
  -1   2  -4    3.10    0.16
   1  -2   4    3.28    0.17
   1  -2   4    3.31    0.20
   1  -2   4    3.25    0.18
   1  -2   4    3.22    0.21
   1  -2   4    3.11    0.20
  -2   2  -4    0.99    0.12
  -2   2  -4    1.00    0.15
  -2   2  -4    0.97    0.15
   2  -2   4    0.52    0.36
   2  -2   4    0.93    0.12
   2  -2   4    1.11    0.16
   2  -2   4    1.12    0.16
  -3   2  -4    0.85    0.16
  -3   2  -4    0.52    0.11
  -3   2  -4    0.78    0.15
   3  -2   4    1.21    0.43
   3  -2   4    0.82    0.12
   3  -2   4    0.59    0.15
  -4   2  -4    2.22    0.28
  -4   2  -4    2.13    0.15
  -4   2  -4    2.37    0.26
   4  -2   4    2.11    0.20
   4  -2   4    1.77    0.24
   4  -2   4    2.50    0.59
   4  -2   4    2.53    0.30
  -5   2  -4    2.27    0.19
  -5   2  -4    2.35    0.26
  -5   2  -4    2.21    0.30
   5  -2   4    1.98    0.65
   5  -2   4    2.21    0.30
   5  -2   4    2.27    0.29
  -6   2  -4    3.24    0.22
  -6   2  -4    3.54    0.37
  -6   2  -4    2.96    0.25
   6  -2   4    2.98    0.32
   6  -2   4    4.08    0.97
  -7   2  -4    3.69    0.43
  -7   2  -4    3.15    0.28
   7  -2   4    3.68    0.35
   7  -2   4    3.83    0.54
   7  -2   4    4.18    0.88
  -8   2  -4    2.28    0.31
  -8   2  -4    2.67    0.41
   8  -2   4    1.89    0.43
   8  -2   4    2.53    0.37
   8  -2   4    4.49    0.84
  -9   2  -4    0.00    0.24
   9  -2   4   -0.44    0.36
   9  -2   4    0.02    0.22
 -10   2  -4   -0.03    0.14
  10   1  -4   -0.41    0.32
 -10  -1   4   -0.03    0.24
 -10  -1   4   -0.06    0.16
   9   1  -4    1.06    0.34
   9   1  -4    1.07    0.24
  -9  -1   4    0.68    0.29
  -9  -1   4    1.04    0.23
   8   1  -4    5.82    0.43
   8   1  -4    4.59    0.57
  -8  -1   4    4.96    0.36
  -8  -1   4    5.32    0.50
   7   1  -4    2.70    0.39
   7   1  -4    2.92    0.33
  -7  -1   4    2.55    0.40
  -7  -1   4    2.64    0.26
   6   1  -4    0.91    0.16
   6   1  -4    0.15    0.28
   6   1  -4    0.92    0.19
   6   1  -4    0.98    0.20
  -6  -1   4    0.90    0.17
  -6  -1   4    1.14    0.28
  -6  -1   4    1.41    0.18
   5   1  -4   34.61    1.31
   5   1  -4   34.43    1.03
   5   1  -4   34.97    1.66
   5   1  -4   32.93    0.90
  -5  -1   4   35.78    1.16
  -5  -1   4   34.82    0.91
  -5  -1   4   33.32    0.92
   4   1  -4    1.81    0.21
   4   1  -4    2.13    0.16
   4   1  -4    2.23    0.20
   4   1  -4    1.89    0.23
  -4  -1   4    1.91    0.16
  -4  -1   4    1.70    0.17
   3   1  -4    7.02    0.27
   3   1  -4    6.51    0.36
   3   1  -4    6.87    0.26
   3   1  -4    6.75    0.31
  -3  -1   4    6.89    0.28
  -3  -1   4    6.81    0.27
  -3  -1   4    6.77    0.37
  -3  -1   4    6.80    0.27
   2   1  -4    0.64    0.10
   2   1  -4    0.78    0.10
   2   1  -4    0.74    0.20
   2   1  -4    0.46    0.08
   2   1  -4    0.61    0.09
  -2  -1   4    0.78    0.11
  -2  -1   4    0.71    0.10
  -2  -1   4    0.83    0.11
  -2  -1   4    0.71    0.10
  -2  -1   4    0.71    0.11
   1   1  -4    4.15    0.17
   1   1  -4    4.64    0.21
   1   1  -4    4.30    0.21
   1   1  -4    4.42    0.21
   1   1  -4    4.53    0.21
   1   1  -4    3.59    0.42
  -1  -1   4    4.39    0.21
  -1  -1   4    4.66    0.25
  -1  -1   4    4.64    0.21
  -1  -1   4    4.12    0.20
   0   1  -4    0.08    0.06
   0   1  -4   -0.09    0.16
   0   1  -4    0.04    0.06
   0   1  -4    0.09    0.07
   0   1  -4    0.17    0.07
   0  -1   4    0.07    0.05
   0  -1   4    0.10    0.06
   0  -1   4    0.14    0.08
   0  -1   4    0.11    0.05
   0  -1   4    0.22    0.16
  -1   1  -4    5.39    0.27
  -1   1  -4    5.92    0.25
  -1   1  -4    5.95    0.27
  -1   1  -4    5.69    0.26
   1  -1   4    5.94    0.26
   1  -1   4    5.83    0.24
   1  -1   4    6.32    0.62
   1  -1   4    6.17    0.24
   1  -1   4    5.61    0.27
   1  -1   4    5.70    0.27
  -2   1  -4   14.57    0.50
  -2   1  -4   14.24    0.51
  -2   1  -4   15.05    0.50
   2  -1   4   14.97    0.48
   2  -1   4   14.27    0.50
   2  -1   4   14.70    0.56
   2  -1   4   15.26    0.46
   2  -1   4   14.27    0.49
  -3   1  -4    5.50    0.31
  -3   1  -4    5.79    0.31
  -3   1  -4    6.20    0.34
   3  -1   4    6.27    0.32
   3  -1   4    6.69    0.30
   3  -1   4    5.95    0.36
  -4   1  -4    0.14    0.11
  -4   1  -4    0.07    0.09
  -4   1  -4   -0.04    0.12
  -4   1  -4    0.05    0.07
   4  -1   4   -0.04    0.52
   4  -1   4    0.08    0.10
  -5   1  -4    2.77    0.30
  -5   1  -4    2.49    0.31
  -5   1  -4    2.78    0.21
   5  -1   4    2.69    0.90
   5  -1   4    3.11    0.26
   5  -1   4    3.10    0.35
  -6   1  -4    8.43    0.50
  -6   1  -4    8.54    0.41
   6  -1   4    8.47    0.58
   6  -1   4    7.08    1.26
   6  -1   4    8.38    0.45
  -7   1  -4    3.22    0.39
  -7   1  -4    3.73    0.30
   7  -1   4    3.53    0.35
   7  -1   4    2.77    0.94
   7  -1   4    4.61    0.51
  -8   1  -4    4.00    0.33
  -8   1  -4    3.84    0.39
   8  -1   4    4.02    0.55
   8  -1   4    4.99    1.16
   8  -1   4    2.80    0.32
  -9   1  -4   -0.21    0.19
   9  -1   4    0.01    0.17
  10   0  -4    0.13    0.23
 -10   0   4    0.27    0.25
 -10   0   4    0.33    0.21
   9   0  -4    1.01    0.27
   9   0  -4    1.48    0.40
  -9   0   4    0.75    0.30
  -9   0   4    0.24    0.20
   8   0  -4    0.28    0.15
   8   0  -4    0.68    0.31
  -8   0   4    0.63    0.19
  -8   0   4    0.73    0.27
   7   0  -4    2.12    0.36
   7   0  -4    3.30    0.33
  -7   0   4    3.12    0.42
  -7   0   4    3.10    0.30
   6   0  -4    3.06    0.39
   6   0  -4    3.13    0.25
   6   0  -4    3.75    0.32
  -6   0   4    3.13    0.27
  -6   0   4    3.07    0.25
   5   0  -4    8.33    0.42
   5   0  -4    8.74    0.54
   5   0  -4    6.60    0.56
   5   0  -4    8.47    0.36
  -5   0   4    8.23    0.37
  -5   0   4    8.37    0.38
   4   0  -4    8.09    0.38
   4   0  -4    9.06    0.49
   4   0  -4    8.64    0.35
   4   0  -4    9.23    0.34
   4   0  -4    8.16    0.56
  -4   0   4    8.92    0.37
  -4   0   4    8.87    0.35
   3   0  -4   35.81    0.90
   3   0  -4   34.07    0.93
   3   0  -4   33.98    1.18
   3   0  -4   35.70    0.90
   3   0  -4   32.92    1.35
  -3   0   4   36.44    1.20
  -3   0   4   35.27    0.85
  -3   0   4   35.83    0.90
  -3   0   4   35.41    0.90
   2   0  -4    6.87    0.30
   2   0  -4    6.80    0.27
   2   0  -4    6.53    0.43
   2   0  -4    6.92    0.28
   2   0  -4    6.69    0.32
  -2   0   4    6.79    0.28
  -2   0   4    7.15    0.33
  -2   0   4    6.67    0.25
  -2   0   4    6.86    0.28
  -2   0   4    6.72    0.27
   1   0  -4   35.40    1.37
   1   0  -4   36.21    0.90
   1   0  -4   37.32    0.92
   1   0  -4   37.43    0.89
   1   0  -4   37.31    0.90
   1   0  -4   35.91    1.10
  -1   0   4   36.84    0.90
  -1   0   4   37.44    1.10
  -1   0   4   35.98    0.90
  -1   0   4   36.79    0.90
  -1   0   4   38.40    1.79
   0   0  -4    1.69    0.12
   0   0  -4    1.70    0.14
   0   0  -4    1.56    0.14
   0   0  -4    1.63    0.14
   0   0  -4    1.85    0.23
   0   0   4    1.84    0.13
   0   0   4    1.74    0.11
   0   0   4    1.81    0.15
   0   0   4    1.91    0.15
   0   0   4    1.13    0.31
   0   0   4    1.89    0.10
  -1   0  -4   23.96    0.66
  -1   0  -4   22.88    1.39
  -1   0  -4   24.00    0.96
  -1   0  -4   24.51    0.64
  -1   0  -4   23.88    0.66
  -1   0  -4   24.35    0.66
   1   0   4   24.73    0.66
   1   0   4   23.03    0.65
   1   0   4   24.72    0.63
   1   0   4   24.12    0.64
   1   0   4   23.90    0.75
  -2   0  -4   14.67    0.67
  -2   0  -4   16.05    1.06
  -2   0  -4   14.26    0.49
  -2   0  -4   14.51    0.48
  -2   0  -4   14.40    0.48
   2   0   4   14.46    0.49
   2   0   4   14.92    0.46
   2   0   4   13.99    0.48
   2   0   4   14.55    0.56
   2   0   4   14.56    0.47
  -3   0  -4    6.63    0.34
  -3   0  -4    7.12    0.34
  -3   0  -4    8.60    0.48
  -3   0  -4    7.32    0.33
   3   0   4    7.08    0.32
   3   0   4    7.57    0.36
   3   0   4    7.53    0.34
   3   0   4    7.72    0.41
  -4   0  -4    3.39    0.27
  -4   0  -4    3.28    0.25
  -4   0  -4    3.33    0.20
  -4   0  -4    4.62    0.31
   4   0   4    2.34    0.61
   4   0   4    3.66    0.33
   4   0   4    3.37    0.26
  -5   0  -4    2.47    0.24
  -5   0  -4    2.27    0.16
  -5   0  -4    2.43    0.19
   5   0   4    2.08    0.23
   5   0   4    2.35    0.31
   5   0   4    1.64    0.63
  -6   0  -4    0.33    0.17
  -6   0  -4    0.47    0.14
   6   0   4    0.29    0.15
   6   0   4    0.75    0.85
   6   0   4    0.27    0.14
  -8   0  -4    3.76    0.34
  -8   0  -4    4.20    0.42
   8   0   4    4.30    0.38
   8   0   4    4.61    0.56
  -9   0  -4    0.14    0.21
  -9   0  -4   -0.08    0.15
   9   0   4   -0.79    1.14
   9   0   4   -0.41    0.19
  10  -1  -4    0.10    0.20
 -10   1   4    0.05    0.21
 -10   1   4   -0.18    0.18
   9  -1  -4    0.13    0.18
   9  -1  -4    1.67    0.59
  -9   1   4    0.47    0.28
  -9   1   4    0.36    0.22
   8  -1  -4    0.26    0.17
   8  -1  -4    0.76    0.36
  -8   1   4    0.07    0.17
   7  -1  -4    1.03    0.20
   7  -1  -4    1.27    0.23
  -7   1   4    1.47    0.25
   6  -1  -4    0.76    0.17
   6  -1  -4    0.50    0.22
   6  -1  -4    0.89    0.19
   6  -1  -4    0.74    0.16
  -6   1   4    0.85    0.19
  -6   1   4    0.78    0.19
   5  -1  -4    9.15    0.34
   5  -1  -4    8.45    0.58
   5  -1  -4    8.78    0.40
   5  -1  -4    8.35    0.53
   5  -1  -4    8.26    0.41
  -5   1   4    9.05    0.40
  -5   1   4    8.84    0.41
   4  -1  -4   10.45    0.58
   4  -1  -4   10.43    0.61
   4  -1  -4   10.78    0.42
   4  -1  -4   10.46    0.43
   4  -1  -4   10.65    0.35
  -4   1   4   10.33    0.41
  -4   1   4   10.90    0.44
   3  -1  -4    0.78    0.15
   3  -1  -4    1.11    0.15
   3  -1  -4    1.06    0.14
   3  -1  -4    0.80    0.20
  -3   1   4    0.96    0.14
  -3   1   4    0.82    0.14
  -3   1   4    0.78    0.13
  -3   1   4    0.92    0.09
   2  -1  -4    0.96    0.21
   2  -1  -4    1.37    0.14
   2  -1  -4    1.27    0.13
   2  -1  -4    1.28    0.12
   2  -1  -4    1.34    0.16
  -2   1   4    1.11    0.20
  -2   1   4    1.41    0.15
  -2   1   4    1.45    0.12
  -2   1   4    1.39    0.10
  -2   1   4    1.48    0.13
  -2   1   4    1.47    0.16
   1  -1  -4   62.26    2.75
   1  -1  -4   60.42    1.82
   1  -1  -4   60.24    1.41
   1  -1  -4   61.55    1.41
   1  -1  -4   59.88    1.41
   1  -1  -4   59.89    2.11
  -1   1   4   61.88    1.41
  -1   1   4   61.35    1.40
  -1   1   4   60.61    2.10
  -1   1   4   59.99    1.81
  -1   1   4   62.27    1.41
   0  -1  -4   14.42    0.45
   0  -1  -4   14.48    0.46
   0  -1  -4   15.55    0.46
   0  -1  -4   15.14    0.71
   0  -1  -4   15.69    0.89
   0  -1  -4   14.84    0.41
   0   1   4   14.90    0.45
   0   1   4   15.09    0.45
   0   1   4   14.58    0.46
   0   1   4   15.37    0.70
   0   1   4   15.39    0.41
  -1  -1  -4   30.05    0.74
  -1  -1  -4   33.29    1.67
  -1  -1  -4   30.96    0.79
  -1  -1  -4   30.30    0.80
  -1  -1  -4   30.60    1.17
  -1  -1  -4   30.49    0.80
   1   1   4   30.54    0.79
   1   1   4   31.69    1.17
   1   1   4   30.31    0.79
   1   1   4   30.78    0.79
   1   1   4   31.19    0.73
   1   1   4   26.76    1.64
  -2  -1  -4   19.77    0.57
  -2  -1  -4   20.78    0.60
  -2  -1  -4   20.69    0.61
  -2  -1  -4   21.31    0.85
  -2  -1  -4   22.33    1.30
   2   1   4   20.50    0.60
   2   1   4   20.64    0.60
   2   1   4   20.87    0.56
   2   1   4   20.21    0.60
   2   1   4   17.39    1.28
   2   1   4   20.23    0.82
  -3  -1  -4    5.34    0.28
  -3  -1  -4    5.42    0.33
  -3  -1  -4    5.50    0.28
  -3  -1  -4    4.79    0.26
   3   1   4    5.36    0.26
   3   1   4    5.22    0.34
   3   1   4    5.38    0.28
  -4  -1  -4   17.91    0.60
  -4  -1  -4   18.50    0.71
  -4  -1  -4   18.73    0.63
  -4  -1  -4   17.61    0.62
  -4  -1  -4   18.00    0.58
   4   1   4   17.84    0.60
   4   1   4   17.23    0.78
  -5  -1  -4    6.92    0.38
  -5  -1  -4    6.65    0.29
  -5  -1  -4    6.99    0.36
  -5  -1  -4    6.46    0.34
   5   1   4    6.99    0.47
   5   1   4    4.67    0.83
  -6  -1  -4   -0.10    0.14
  -6  -1  -4    0.07    0.11
   6   1   4    0.17    0.50
   6   1   4    0.05    0.12
   6   1   4    0.38    0.15
  -8  -1  -4    0.21    0.15
  -8  -1  -4    0.43    0.20
   8   1   4    0.20    0.20
   8   1   4   -0.29    0.74
   8   1   4    0.13    0.15
  -9  -1  -4    1.36    0.28
  -9  -1  -4    1.35    0.29
   9   1   4   -1.88    1.35
   9   1   4    1.25    0.34
 -10  -1  -4    0.20    0.24
  10   1   4    3.86    1.51
  10   1   4    0.01    0.27
  10  -2  -4    0.10    0.21
 -10   2   4    0.14    0.26
   9  -2  -4    0.00    0.42
   9  -2  -4    0.25    0.20
  -9   2   4    0.16    0.18
   8  -2  -4    2.48    0.56
   8  -2  -4    2.04    0.29
  -8   2   4    2.69    0.36
   7  -2  -4   -0.26    0.19
   7  -2  -4    0.14    0.15
   7  -2  -4   -0.14    0.11
  -7   2   4   -0.11    0.12
   6  -2  -4    0.20    0.13
   6  -2  -4    0.63    0.25
   6  -2  -4    0.46    0.15
   6  -2  -4    0.37    0.15
  -6   2   4    0.38    0.16
   5  -2  -4    2.87    0.24
   5  -2  -4    3.17    0.19
   5  -2  -4    3.01    0.32
   5  -2  -4    3.22    0.26
   5  -2  -4    3.60    0.45
  -5   2   4    2.70    0.25
  -5   2   4    3.27    0.28
   4  -2  -4    4.38    0.39
   4  -2  -4    3.92    0.26
   4  -2  -4    3.75    0.26
   4  -2  -4    3.78    0.18
   4  -2  -4    3.96    0.36
  -4   2   4    3.66    0.41
  -4   2   4    3.88    0.26
  -4   2   4    3.50    0.27
   3  -2  -4    1.94    0.16
   3  -2  -4    1.81    0.22
   3  -2  -4    1.63    0.17
   3  -2  -4    1.58    0.24
  -3   2   4    1.81    0.17
  -3   2   4    1.52    0.19
  -3   2   4    1.78    0.22
  -3   2   4    1.93    0.31
   2  -2  -4    1.85    0.21
   2  -2  -4    2.00    0.25
   2  -2  -4    2.13    0.17
   2  -2  -4    1.88    0.17
   2  -2  -4    1.80    0.17
  -2   2   4    1.84    0.10
  -2   2   4    2.39    0.23
  -2   2   4    1.88    0.17
  -2   2   4    1.77    0.14
  -2   2   4    1.89    0.17
  -2   2   4    1.66    0.16
   1  -2  -4    8.12    0.32
   1  -2  -4    7.80    0.31
   1  -2  -4    8.81    0.33
   1  -2  -4    8.58    0.40
   1  -2  -4    9.00    0.51
  -1   2   4    8.40    0.33
  -1   2   4    8.25    0.31
  -1   2   4    8.24    0.52
  -1   2   4    8.37    0.31
  -1   2   4    7.95    0.53
  -1   2   4    8.32    0.39
   0  -2  -4   -0.07    0.06
   0  -2  -4    0.08    0.07
   0  -2  -4    0.06    0.07
   0  -2  -4   -0.07    0.06
   0  -2  -4   -0.02    0.06
   0  -2  -4   -0.03    0.03
   0   2   4   -0.10    0.05
   0   2   4    0.16    0.08
   0   2   4    0.00    0.08
   0   2   4    0.06    0.06
   0   2   4   -0.10    0.08
  -1  -2  -4   47.78    1.62
  -1  -2  -4   44.79    1.09
  -1  -2  -4   44.81    1.00
  -1  -2  -4   46.74    1.09
  -1  -2  -4   46.38    2.27
  -1  -2  -4   43.22    1.11
   1   2   4   43.97    1.08
   1   2   4   44.63    2.27
   1   2   4   43.42    1.61
   1   2   4   45.98    1.11
   1   2   4   44.32    1.09
   1   2   4   45.46    0.99
  -2  -2  -4    3.67    0.21
  -2  -2  -4    4.21    0.31
  -2  -2  -4    3.43    0.21
  -2  -2  -4    3.64    0.19
  -2  -2  -4    3.92    0.45
   2   2   4    3.86    0.45
   2   2   4    3.88    0.21
   2   2   4    3.55    0.33
   2   2   4    3.94    0.18
   2   2   4    3.66    0.22
   2   2   4    3.62    0.21
  -3  -2  -4   23.82    0.70
  -3  -2  -4   23.62    0.68
  -3  -2  -4   25.05    0.94
  -3  -2  -4   24.07    0.68
   3   2   4   23.80    1.52
   3   2   4   23.48    0.69
   3   2   4   24.20    0.66
  -4  -2  -4   12.77    0.48
  -4  -2  -4   12.27    0.46
  -4  -2  -4   12.71    0.55
  -4  -2  -4   12.83    0.46
   4   2   4   12.41    0.56
   4   2   4   12.99    1.08
   4   2   4   11.30    0.61
   4   2   4   12.83    0.47
  -5  -2  -4   15.20    0.58
  -5  -2  -4   15.02    0.55
  -5  -2  -4   15.04    0.58
  -5  -2  -4   14.81    0.56
   5   2   4   14.04    1.28
   5   2   4   15.16    0.77
   5   2   4   15.48    0.55
  -6  -2  -4    9.80    0.44
  -6  -2  -4    8.16    0.42
  -6  -2  -4    9.90    0.47
   6   2   4    8.21    0.61
   6   2   4    6.16    0.97
   6   2   4    8.79    0.42
  -8  -2  -4    0.97    0.24
  -8  -2  -4    0.62    0.21
   8   2   4    0.49    0.24
  -9  -2  -4    1.31    0.29
  -9  -2  -4    0.93    0.26
   9   2   4    0.67    0.25
 -10  -2  -4    0.13    0.19
 -10  -2  -4    0.08    0.24
  10   2   4    0.19    0.26
  10   2   4   -0.48    1.52
  10  -3  -4    0.98    0.27
   9  -3  -4    0.16    0.29
   9  -3  -4   -0.08    0.15
  -9   3   4    0.37    0.24
   8  -3  -4    1.22    0.46
   8  -3  -4    0.90    0.23
   8  -3  -4    0.83    0.23
  -8   3   4    1.08    0.27
   7  -3  -4    1.37    0.39
   7  -3  -4    0.97    0.23
   7  -3  -4    1.55    0.24
  -7   3   4    1.22    0.24
   6  -3  -4    3.36    0.21
   6  -3  -4    4.47    0.33
   6  -3  -4    3.44    0.29
   6  -3  -4    3.58    0.55
  -6   3   4    3.53    0.31
   5  -3  -4    0.89    0.16
   5  -3  -4    0.67    0.24
   5  -3  -4    0.88    0.11
   5  -3  -4    0.76    0.18
  -5   3   4    0.83    0.19
  -5   3   4    0.66    0.15
  -5   3   4    0.25    0.26
   4  -3  -4    0.02    0.08
   4  -3  -4   -0.01    0.08
   4  -3  -4    0.01    0.10
   4  -3  -4    0.12    0.10
   4  -3  -4    0.04    0.04
  -4   3   4   -0.17    0.21
  -4   3   4    0.17    0.10
   3  -3  -4    5.20    0.41
   3  -3  -4    5.32    0.28
   3  -3  -4    5.86    0.43
   3  -3  -4    6.10    0.31
  -3   3   4    5.54    0.32
  -3   3   4    6.18    0.32
  -3   3   4    5.85    0.30
   2  -3  -4   22.97    0.90
   2  -3  -4   23.28    0.69
   2  -3  -4   24.21    1.02
   2  -3  -4   22.28    0.68
   2  -3  -4   22.75    0.66
  -2   3   4   23.42    0.65
  -2   3   4   23.53    0.69
  -2   3   4   22.49    0.69
  -2   3   4   25.68    1.06
  -2   3   4   22.46    0.88
   1  -3  -4    3.86    0.21
   1  -3  -4    3.89    0.23
   1  -3  -4    3.81    0.33
   1  -3  -4    3.77    0.22
  -1   3   4    4.07    0.35
  -1   3   4    3.55    0.21
  -1   3   4    4.05    0.37
  -1   3   4    3.88    0.20
  -1   3   4    4.09    0.27
  -1   3   4    4.16    0.22
   0  -3  -4    3.56    0.21
   0  -3  -4    3.43    0.12
   0  -3  -4    3.78    0.31
   0  -3  -4    3.21    0.20
   0  -3  -4    3.18    0.20
   0   3   4    3.40    0.19
   0   3   4    3.10    0.36
   0   3   4    3.51    0.19
   0   3   4    3.13    0.31
   0   3   4    3.31    0.19
  -1  -3  -4    1.78    0.14
  -1  -3  -4    1.82    0.30
  -1  -3  -4    1.75    0.09
  -1  -3  -4    1.72    0.14
  -1  -3  -4    1.49    0.21
  -1  -3  -4    1.59    0.15
   1   3   4    1.51    0.27
   1   3   4    1.69    0.13
   1   3   4    1.61    0.14
   1   3   4    1.85    0.08
   1   3   4    1.60    0.22
   1   3   4    1.62    0.13
  -2  -3  -4    1.53    0.28
  -2  -3  -4    1.28    0.13
  -2  -3  -4    1.39    0.13
  -2  -3  -4    1.25    0.18
   2   3   4    1.38    0.14
   2   3   4    1.29    0.28
   2   3   4    1.32    0.14
   2   3   4    1.35    0.14
   2   3   4    1.30    0.10
   2   3   4    0.82    0.16
  -3  -3  -4   14.45    0.48
  -3  -3  -4   15.09    0.50
  -3  -3  -4   15.31    0.68
   3   3   4   14.70    1.09
   3   3   4   15.18    0.46
   3   3   4   14.65    0.69
   3   3   4   14.84    0.48
  -4  -3  -4    0.01    0.10
  -4  -3  -4    0.09    0.08
  -4  -3  -4   -0.02    0.05
   4   3   4   -0.03    0.06
   4   3   4    0.07    0.08
   4   3   4   -0.09    0.07
   4   3   4    0.04    0.17
  -5  -3  -4   45.65    1.17
  -5  -3  -4   46.66    1.20
  -5  -3  -4   46.99    1.23
  -5  -3  -4   45.08    1.28
   5   3   4   46.26    2.70
   5   3   4   47.85    1.21
   5   3   4   44.10    1.60
   5   3   4   46.68    1.71
  -6  -3  -4    0.96    0.19
  -6  -3  -4    0.80    0.17
  -6  -3  -4    1.12    0.18
  -6  -3  -4    1.29    0.17
   6   3   4    0.94    0.17
   6   3   4    0.63    0.21
   6   3   4    0.81    0.36
  -7  -3  -4    4.75    0.37
  -7  -3  -4    4.81    0.35
   7   3   4    4.18    0.30
   7   3   4    4.96    1.08
   7   3   4    5.70    0.56
  -8  -3  -4    9.88    0.52
  -8  -3  -4    8.36    0.52
   8   3   4    6.68    1.52
   8   3   4    7.55    0.67
  -9  -3  -4    2.30    0.37
  -9  -3  -4    1.78    0.31
   9   3   4    6.16    1.61
   9   3   4    1.48    0.37
 -10  -3  -4   -0.15    0.18
 -10  -3  -4    0.08    0.18
  10  -4  -4   -0.12    0.18
   9  -4  -4   -0.11    0.36
   9  -4  -4    0.34    0.20
  -9   4   4   -0.02    0.21
   8  -4  -4    1.08    0.24
   8  -4  -4    1.24    0.46
   8  -4  -4    1.20    0.27
  -8   4   4    1.45    0.30
   7  -4  -4    0.50    0.20
   7  -4  -4    0.54    0.33
   7  -4  -4    0.41    0.16
  -7   4   4    0.62    0.23
   6  -4  -4    0.36    0.13
   6  -4  -4    0.23    0.21
   6  -4  -4    0.18    0.14
  -6   4   4   -0.40    0.23
  -6   4   4    0.01    0.16
   5  -4  -4    1.73    0.32
   5  -4  -4    1.44    0.24
   5  -4  -4    1.99    0.22
   5  -4  -4    1.92    0.13
  -5   4   4    1.74    0.38
  -5   4   4    1.93    0.27
  -5   4   4    0.97    0.39
   4  -4  -4    3.78    0.14
   4  -4  -4    3.39    0.29
   4  -4  -4    3.92    0.25
   4  -4  -4    3.69    0.39
  -4   4   4    2.90    0.48
  -4   4   4    3.62    0.44
  -4   4   4    3.50    0.28
   3  -4  -4    3.39    0.23
   3  -4  -4    3.28    0.32
   3  -4  -4    3.31    0.26
  -3   4   4    3.55    0.39
  -3   4   4    3.57    0.21
  -3   4   4    3.60    0.26
   2  -4  -4    0.13    0.08
   2  -4  -4    0.14    0.10
   2  -4  -4    0.26    0.11
   2  -4  -4    0.16    0.12
  -2   4   4    0.23    0.07
  -2   4   4    0.33    0.11
  -2   4   4    0.26    0.15
   1  -4  -4    2.32    0.18
   1  -4  -4    2.84    0.29
   1  -4  -4    2.41    0.20
   1  -4  -4    2.40    0.18
  -1   4   4    2.23    0.19
  -1   4   4    2.66    0.18
  -1   4   4    2.25    0.25
  -1   4   4    2.32    0.16
  -1   4   4    2.29    0.31
   0  -4  -4   44.22    1.09
   0  -4  -4   43.49    1.08
   0  -4  -4   40.65    1.07
   0  -4  -4   43.01    1.62
   0   4   4   43.70    1.09
   0   4   4   42.70    1.64
   0   4   4   43.23    1.06
   0   4   4   42.72    1.07
   0   4   4   44.06    2.23
  -1  -4  -4    3.26    0.21
  -1  -4  -4    3.08    0.20
  -1  -4  -4    2.84    0.29
   1   4   4    2.75    0.19
   1   4   4    2.77    0.19
   1   4   4    2.67    0.30
   1   4   4    2.76    0.39
   1   4   4    2.95    0.18
  -2  -4  -4    0.81    0.16
  -2  -4  -4    0.87    0.13
  -2  -4  -4    0.80    0.12
   2   4   4    0.78    0.12
   2   4   4    0.61    0.23
   2   4   4    0.55    0.15
   2   4   4    0.69    0.12
   2   4   4    0.75    0.07
   2   4   4    0.82    0.12
  -3  -4  -4    2.47    0.18
  -3  -4  -4    2.44    0.20
  -3  -4  -4    2.45    0.26
   3   4   4    2.30    0.41
   3   4   4    2.54    0.15
   3   4   4    2.17    0.16
   3   4   4    2.06    0.25
  -4  -4  -4   13.56    0.65
  -4  -4  -4   13.91    0.48
  -4  -4  -4   13.84    0.48
  -4  -4  -4   12.97    0.47
   4   4   4   13.15    0.68
   4   4   4   14.18    0.47
   4   4   4   13.73    0.47
   4   4   4   12.99    1.10
  -5  -4  -4   22.31    0.71
  -5  -4  -4   22.63    0.69
  -5  -4  -4   21.71    0.69
  -5  -4  -4   20.85    0.76
   5   4   4   23.22    0.69
   5   4   4   21.00    1.59
   5   4   4   22.76    1.04
   5   4   4   23.37    0.96
  -6  -4  -4    0.96    0.20
  -6  -4  -4    0.60    0.16
  -6  -4  -4    0.83    0.17
  -6  -4  -4    0.81    0.17
   6   4   4    0.49    0.31
   6   4   4    1.11    0.17
   6   4   4    0.79    0.23
   6   4   4    0.38    0.14
  -7  -4  -4    9.91    0.48
  -7  -4  -4    9.58    0.54
   7   4   4   11.42    0.79
   7   4   4   10.28    1.16
  -8  -4  -4    2.27    0.30
  -8  -4  -4    2.22    0.33
   8   4   4    1.13    0.78
   8   4   4    1.60    0.35
 -10  -4  -4    1.11    0.27
 -10  -4  -4    1.37    0.35
   9  -5  -4   -0.25    0.15
   9  -5  -4   -0.55    0.38
  -9   5   4    0.29    0.26
   8  -5  -4    0.10    0.19
   8  -5  -4   -0.22    0.15
  -8   5   4   -0.17    0.12
   7  -5  -4    3.57    0.35
   7  -5  -4    3.08    0.53
   7  -5  -4    2.94    0.31
  -7   5   4    2.44    0.37
   6  -5  -4    7.80    0.76
   6  -5  -4    7.40    0.48
   6  -5  -4    7.88    0.42
  -6   5   4    7.04    0.47
  -6   5   4    6.30    0.77
   5  -5  -4    0.56    0.07
   5  -5  -4    0.41    0.16
   5  -5  -4    0.47    0.13
   5  -5  -4    0.44    0.24
  -5   5   4    0.60    0.27
  -5   5   4    0.51    0.20
   4  -5  -4    2.91    0.37
   4  -5  -4    2.95    0.23
   4  -5  -4    2.44    0.28
   4  -5  -4    2.45    0.18
  -4   5   4    2.56    0.39
  -4   5   4    1.54    0.46
  -4   5   4    2.41    0.29
   3  -5  -4   19.07    0.59
   3  -5  -4   18.79    0.59
   3  -5  -4   17.90    0.89
   3  -5  -4   18.71    0.68
  -3   5   4   19.33    0.57
  -3   5   4   18.56    0.68
  -3   5   4   18.69    0.97
   2  -5  -4    0.59    0.10
   2  -5  -4    0.53    0.15
   2  -5  -4    0.63    0.15
   2  -5  -4    0.73    0.12
  -2   5   4    0.85    0.11
  -2   5   4    0.71    0.16
  -2   5   4    0.54    0.17
   1  -5  -4    1.49    0.15
   1  -5  -4    1.35    0.17
   1  -5  -4    1.94    0.19
   1  -5  -4    1.43    0.09
  -1   5   4    1.23    0.24
  -1   5   4    1.65    0.14
  -1   5   4    1.40    0.18
   0  -5  -4    1.59    0.16
   0  -5  -4    1.58    0.17
   0  -5  -4    1.58    0.15
   0   5   4    1.04    0.13
   0   5   4    1.31    0.17
   0   5   4    1.14    0.24
  -1  -5  -4    5.45    0.27
  -1  -5  -4    5.15    0.27
   1   5   4    5.15    0.26
   1   5   4    5.40    0.44
   1   5   4    5.78    0.60
   1   5   4    5.01    0.26
  -2  -5  -4    9.30    0.36
  -2  -5  -4    9.71    0.37
   2   5   4    9.33    0.60
   2   5   4    9.65    0.85
   2   5   4    9.06    0.35
   2   5   4    9.30    0.25
  -3  -5  -4    1.32    0.17
  -3  -5  -4    1.42    0.15
   3   5   4    1.08    0.33
   3   5   4    1.63    0.25
   3   5   4    1.33    0.12
   3   5   4    1.58    0.14
  -4  -5  -4    6.48    0.31
  -4  -5  -4    6.41    0.34
  -4  -5  -4    7.04    0.33
   4   5   4    7.10    0.30
   4   5   4    6.76    0.79
   4   5   4    6.28    0.30
   4   5   4    6.75    0.49
  -5  -5  -4    1.01    0.20
  -5  -5  -4    0.70    0.14
  -5  -5  -4    0.85    0.16
   5   5   4    0.54    0.30
   5   5   4    0.59    0.16
   5   5   4    0.64    0.12
  -6  -5  -4    4.18    0.29
  -6  -5  -4    3.97    0.30
   6   5   4    3.79    0.67
   6   5   4    3.39    0.45
   6   5   4    3.40    0.35
  -7  -5  -4    3.45    0.29
  -7  -5  -4    3.24    0.29
  -7  -5  -4    3.06    0.34
   7   5   4    2.93    0.66
   7   5   4    3.57    0.45
  -8  -5  -4    0.57    0.20
  -8  -5  -4    0.63    0.18
   8   5   4    0.89    0.44
   8   5   4    0.15    0.20
  -9  -5  -4    1.53    0.32
  -9  -5  -4    1.80    0.27
   9   5   4    1.22    0.36
   9   5   4    0.93    0.69
 -10  -5  -4   -0.10    0.16
 -10  -5  -4    0.17    0.21
   8  -6  -4   -0.66    0.26
   8  -6  -4    0.06    0.20
   8  -6  -4    0.17    0.15
  -8   6   4   -0.03    0.14
   7  -6  -4    1.04    0.33
   7  -6  -4    1.58    0.24
   7  -6  -4    1.47    0.28
  -7   6   4    1.36    0.32
   6  -6  -4    0.17    0.12
   6  -6  -4   -0.01    0.17
   6  -6  -4    0.15    0.18
  -6   6   4   -0.18    0.26
  -6   6   4   -0.04    0.17
   5  -6  -4    2.55    0.34
   5  -6  -4    2.27    0.23
   5  -6  -4    1.94    0.38
   5  -6  -4    2.64    0.20
  -5   6   4    1.91    0.36
  -5   6   4    2.74    0.35
   4  -6  -4   25.30    0.76
   4  -6  -4   26.04    0.76
   4  -6  -4   26.87    0.92
   4  -6  -4   26.44    1.23
  -4   6   4   25.37    0.91
  -4   6   4   24.84    1.26
   3  -6  -4    7.00    0.33
   3  -6  -4    7.53    0.33
   3  -6  -4    6.67    0.39
   3  -6  -4    7.17    0.54
   3  -6  -4    5.93    0.32
  -3   6   4    6.76    0.59
  -3   6   4    6.93    0.30
  -3   6   4    6.77    0.41
   2  -6  -4   12.95    0.55
   2  -6  -4   13.48    0.47
   2  -6  -4   14.01    0.42
  -2   6   4   13.87    0.84
  -2   6   4   13.86    0.44
  -2   6   4   13.41    0.55
   1  -6  -4   23.91    0.56
   1  -6  -4   24.25    0.76
   1  -6  -4   22.83    0.75
   1  -6  -4   24.38    0.69
  -1   6   4   23.95    0.66
  -1   6   4   24.42    0.77
  -1   6   4   24.93    1.19
   0  -6  -4    0.30    0.12
   0  -6  -4    0.20    0.10
   0   6   4    0.23    0.16
   0   6   4    0.26    0.09
   0   6   4    0.39    0.06
   0   6   4    0.41    0.12
  -1  -6  -4    0.05    0.08
  -1  -6  -4   -0.02    0.08
   1   6   4   -0.01    0.04
   1   6   4    0.06    0.08
   1   6   4    0.01    0.11
   1   6   4    0.03    0.07
  -2  -6  -4    5.00    0.27
  -2  -6  -4    5.04    0.28
   2   6   4    5.03    0.15
   2   6   4    5.14    0.47
   2   6   4    4.88    0.14
   2   6   4    5.17    0.26
   2   6   4    4.97    0.65
  -3  -6  -4    1.80    0.18
  -3  -6  -4    1.65    0.17
   3   6   4    1.98    0.13
   3   6   4    1.82    0.16
   3   6   4    1.97    0.42
   3   6   4    1.82    0.29
  -4  -6  -4    3.32    0.29
  -4  -6  -4    2.87    0.21
  -4  -6  -4    3.15    0.22
   4   6   4    2.91    0.19
   4   6   4    2.68    0.51
   4   6   4    2.31    0.19
   4   6   4    3.03    0.36
  -5  -6  -4    4.32    0.26
  -5  -6  -4    3.99    0.31
  -5  -6  -4    3.86    0.25
   5   6   4    4.60    0.72
   5   6   4    3.97    0.23
   5   6   4    4.53    0.43
  -6  -6  -4    0.83    0.21
  -6  -6  -4    0.42    0.13
   6   6   4    0.35    0.17
   6   6   4    0.44    0.17
   6   6   4    0.63    0.36
  -7  -6  -4   -0.11    0.11
  -7  -6  -4    0.11    0.17
   7   6   4    0.04    0.19
   7   6   4    0.12    0.25
  -8  -6  -4    5.41    0.35
   8   6   4    4.76    0.63
   8   6   4    5.63    0.95
  -9  -6  -4    0.26    0.16
   9   6   4    0.53    0.34
   9   6   4    0.54    0.29
   9  -7  -4   -0.01    0.20
   8  -7  -4    1.28    0.31
   8  -7  -4    0.41    0.35
  -8   7   4    0.97    0.34
   7  -7  -4    2.68    0.41
   7  -7  -4    2.10    0.45
  -7   7   4    2.09    0.35
   6  -7  -4    1.24    0.19
   6  -7  -4    0.76    0.22
   6  -7  -4    0.66    0.27
  -6   7   4    0.14    0.29
  -6   7   4    1.31    0.30
   5  -7  -4    1.22    0.31
   5  -7  -4    1.29    0.18
   5  -7  -4    1.70    0.28
   5  -7  -4    1.66    0.21
  -5   7   4    1.64    0.35
  -5   7   4    1.44    0.27
   4  -7  -4    0.79    0.28
   4  -7  -4    1.31    0.19
   4  -7  -4    1.28    0.26
   4  -7  -4    1.00    0.16
  -4   7   4    1.07    0.22
  -4   7   4    0.95    0.29
   3  -7  -4    8.79    0.36
   3  -7  -4    7.83    0.40
   3  -7  -4    8.28    0.45
  -3   7   4    7.58    0.31
  -3   7   4    7.63    0.46
  -3   7   4    7.28    0.66
   2  -7  -4   31.50    0.94
   2  -7  -4   30.29    0.97
   2  -7  -4   30.45    0.78
   2  -7  -4   31.30    0.84
  -2   7   4   30.59    0.80
  -2   7   4   31.09    0.98
  -2   7   4   30.78    1.47
   1  -7  -4    7.71    0.39
   1  -7  -4    8.31    0.25
  -1   7   4    8.21    0.41
  -1   7   4    7.67    0.31
  -1   7   4    7.83    0.66
   0  -7  -4    7.72    0.38
   0  -7  -4    7.57    0.38
   0   7   4    8.01    0.64
   0   7   4    7.35    0.32
   0   7   4    7.99    0.38
  -1  -7  -4   11.67    0.46
  -1  -7  -4   12.20    0.47
   1   7   4   11.69    0.78
   1   7   4   12.18    0.37
   1   7   4   11.71    0.45
  -2  -7  -4    0.04    0.08
  -2  -7  -4    0.07    0.08
   2   7   4    0.03    0.09
   2   7   4   -0.09    0.07
   2   7   4    0.10    0.17
   2   7   4    0.02    0.03
   2   7   4    0.03    0.02
   2   7   4   -0.08    0.05
  -3  -7  -4    0.58    0.13
  -3  -7  -4    0.65    0.13
   3   7   4    0.72    0.12
   3   7   4    0.64    0.21
   3   7   4    0.76    0.35
   3   7   4    0.81    0.10
  -4  -7  -4   16.87    0.54
  -4  -7  -4   16.43    0.53
  -4  -7  -4   16.23    0.68
   4   7   4   15.84    1.40
   4   7   4   15.97    0.51
   4   7   4   16.86    0.95
  -5  -7  -4    1.29    0.17
  -5  -7  -4    1.46    0.26
   5   7   4    1.18    0.26
   5   7   4    1.25    0.46
  -6  -7  -4    0.25    0.17
  -6  -7  -4    0.25    0.11
   6   7   4    0.18    0.26
   6   7   4    0.04    0.13
  -7  -7  -4    1.18    0.18
  -7  -7  -4    1.31    0.29
   7   7   4    1.08    0.49
   7   7   4    1.11    0.31
  -8  -7  -4    0.70    0.23
  -8  -7  -4    0.36    0.23
  -8  -7  -4    0.94    0.17
   8   7   4    0.56    0.25
   8   7   4    0.36    0.43
   9   7   4   -0.04    0.21
   8  -8  -4    1.45    0.37
   7  -8  -4   -0.24    0.18
   7  -8  -4    0.09    0.22
  -7   8   4   -0.02    0.22
   6  -8  -4    4.55    0.47
   6  -8  -4    5.24    0.72
  -6   8   4    4.07    0.46
  -6   8   4    2.68    0.47
   5  -8  -4    3.16    0.40
   5  -8  -4    3.38    0.52
   5  -8  -4    3.05    0.26
  -5   8   4    2.76    0.39
  -5   8   4    3.30    0.55
   4  -8  -4    5.34    0.43
   4  -8  -4    5.06    0.33
   4  -8  -4    5.29    0.30
  -4   8   4    5.05    0.43
  -4   8   4    5.35    0.61
   3  -8  -4    7.60    0.41
   3  -8  -4    7.42    0.34
   3  -8  -4    6.92    0.47
  -3   8   4    7.06    0.65
  -3   8   4    7.35    0.47
   2  -8  -4    0.20    0.07
   2  -8  -4    0.19    0.12
   2  -8  -4    0.12    0.15
   2  -8  -4    0.07    0.09
  -2   8   4    0.22    0.07
  -2   8   4    0.05    0.13
  -2   8   4    0.23    0.20
   1  -8  -4    7.71    0.25
   1  -8  -4    7.88    0.43
   1  -8  -4    7.63    0.41
  -1   8   4    7.31    0.65
  -1   8   4    7.95    0.31
  -1   8   4    7.52    0.42
   0  -8  -4    8.18    0.42
   0  -8  -4    7.99    0.41
   0   8   4    8.32    0.71
   0   8   4    7.92    0.34
   0   8   4    8.47    0.41
  -1  -8  -4    1.68    0.22
  -1  -8  -4    1.90    0.20
   1   8   4    1.14    0.28
   1   8   4    1.51    0.19
   1   8   4    1.69    0.13
  -2  -8  -4    7.18    0.35
  -2  -8  -4    6.26    0.32
   2   8   4    6.51    0.59
   2   8   4    6.22    0.18
   2   8   4    6.16    0.31
  -3  -8  -4    5.43    0.29
  -3  -8  -4    5.14    0.29
   3   8   4    5.74    0.81
   3   8   4    6.20    0.59
   3   8   4    5.30    0.27
   3   8   4    5.59    0.20
  -4  -8  -4    3.18    0.22
   4   8   4    2.74    0.42
   4   8   4    2.89    0.65
  -5  -8  -4    0.78    0.13
  -5  -8  -4    0.58    0.20
   5   8   4    0.38    0.20
   5   8   4    0.42    0.33
  -6  -8  -4    0.88    0.14
  -6  -8  -4    1.03    0.27
   6   8   4    0.98    0.27
   6   8   4    0.75    0.40
  -7  -8  -4    0.74    0.21
  -7  -8  -4    0.63    0.23
  -7  -8  -4    0.41    0.12
   7   8   4    0.37    0.24
   7   8   4    0.87    0.48
  -8  -8  -4    0.31    0.22
  -8  -8  -4    0.45    0.20
   8   8   4    0.57    0.30
   8   8   4    0.35    0.36
   9   8   4    1.00    0.38
   7  -9  -4    0.65    0.31
   7  -9  -4   -0.16    0.25
  -7   9   4    0.38    0.28
   6  -9  -4    3.02    0.45
   6  -9  -4    2.63    0.52
  -6   9   4    3.63    0.47
  -6   9   4    2.33    0.45
   5  -9  -4   -0.03    0.12
   5  -9  -4    0.20    0.21
  -5   9   4   -0.07    0.19
  -5   9   4    0.06    0.22
   4  -9  -4    6.56    0.48
   4  -9  -4    7.39    0.43
  -4   9   4    8.34    0.55
  -4   9   4    7.20    0.74
   3  -9  -4    8.48    0.47
   3  -9  -4    8.40    0.53
  -3   9   4    8.11    0.75
  -3   9   4    8.51    0.50
   2  -9  -4    7.34    0.46
   2  -9  -4    6.31    0.40
  -2   9   4    6.10    0.42
  -2   9   4    6.44    0.69
   1  -9  -4    7.16    0.43
   1  -9  -4    5.85    0.41
  -1   9   4    6.86    0.42
  -1   9   4    8.82    0.77
   0  -9  -4    1.37    0.22
   0  -9  -4    1.18    0.23
   0   9   4    1.46    0.34
   0   9   4    1.57    0.22
  -1  -9  -4    1.48    0.25
  -1  -9  -4    1.92    0.24
   1   9   4    1.85    0.21
   1   9   4    1.34    0.32
  -2  -9  -4    4.48    0.37
  -2  -9  -4    4.66    0.30
   2   9   4    4.13    0.57
  -3  -9  -4    0.03    0.10
  -3  -9  -4   -0.07    0.08
   3   9   4   -0.10    0.11
   3   9   4   -0.02    0.27
  -4  -9  -4    0.08    0.09
  -4  -9  -4    0.08    0.14
   4   9   4   -0.06    0.14
   4   9   4    0.17    0.25
  -5  -9  -4    2.04    0.18
  -5  -9  -4    2.01    0.30
   5   9   4    1.48    0.51
   5   9   4    1.94    0.39
  -6  -9  -4   -0.10    0.19
  -6  -9  -4   -0.12    0.14
   6   9   4    0.01    0.15
   6   9   4   -0.18    0.22
  -7  -9  -4    0.34    0.23
  -7  -9  -4    0.05    0.16
   7   9   4    0.08    0.21
   7   9   4    0.18    0.34
  -8  -9  -4    0.32    0.19
  -8  -9  -4    0.13    0.22
   8   9   4    0.00    0.33
   8   9   4    0.40    0.30
  -9  -9  -4   -0.20    0.22
   6 -10  -4    0.42    0.23
  -6  10   4    0.05    0.30
  -6  10   4    0.30    0.27
   5 -10  -4    1.27    0.32
   5 -10  -4    0.63    0.19
  -5  10   4    1.00    0.29
  -5  10   4    0.88    0.35
   4 -10  -4    3.91    0.39
   4 -10  -4    4.00    0.35
  -4  10   4    3.70    0.42
  -4  10   4    2.96    0.54
   3 -10  -4    1.19    0.25
   3 -10  -4    1.28    0.28
  -3  10   4    1.34    0.27
  -3  10   4    1.13    0.38
   2 -10  -4    7.51    0.48
   2 -10  -4    8.14    0.51
  -2  10   4    8.14    0.82
  -2  10   4    7.31    0.48
   1 -10  -4    4.87    0.38
   1 -10  -4    4.60    0.38
  -1  10   4    4.34    0.35
  -1  10   4    4.65    0.65
   0 -10  -4    2.27    0.29
   0 -10  -4    2.33    0.32
   0  10   4    1.95    0.26
   0  10   4    1.92    0.41
  -1 -10  -4    2.63    0.29
  -1 -10  -4    2.21    0.27
   1  10   4    1.74    0.39
  -2 -10  -4   -0.20    0.12
  -2 -10  -4    0.07    0.11
   2  10   4   -0.16    0.19
  -3 -10  -4    0.01    0.11
  -3 -10  -4   -0.11    0.09
   3  10   4    0.05    0.29
   3  10   4    0.00    0.16
  -4 -10  -4    0.07    0.10
  -4 -10  -4   -0.04    0.13
   4  10   4   -0.04    0.16
   4  10   4    0.04    0.22
  -5 -10  -4   -0.05    0.14
   5  10   4    0.19    0.33
   5  10   4    0.01    0.18
  -6 -10  -4    1.69    0.32
   6  10   4    1.13    0.32
   6  10   4    1.10    0.54
  -7 -10  -4    0.17    0.19
   7  10   4   -0.12    0.21
  -8 -10  -4   -0.21    0.17
  -6  11   4    1.10    0.35
   5 -11  -4    2.13    0.41
   5 -11  -4    1.80    0.30
  -5  11   4    2.71    0.42
  -5  11   4    1.14    0.41
   4 -11  -4    0.55    0.21
   4 -11  -4    0.70    0.26
  -4  11   4    0.45    0.21
  -4  11   4    0.33    0.25
   3 -11  -4    1.91    0.31
   3 -11  -4    2.46    0.37
  -3  11   4    2.87    0.40
  -3  11   4    1.69    0.45
   2 -11  -4    3.04    0.38
   2 -11  -4    2.78    0.37
  -2  11   4    2.55    0.53
   1 -11  -4   -0.06    0.15
   1 -11  -4   -0.05    0.15
  -1  11   4   -0.18    0.21
   0 -11  -4    2.65    0.36
   0 -11  -4    3.44    0.35
   0  11   4    2.89    0.55
  -1 -11  -4    1.60    0.24
  -1 -11  -4    1.90    0.32
   1  11   4    1.38    0.42
  -2 -11  -4    4.19    0.31
  -2 -11  -4    4.97    0.44
   2  11   4    4.17    0.62
  -3 -11  -4    0.09    0.16
  -3 -11  -4   -0.02    0.11
   3  11   4   -0.07    0.24
   3  11   4   -0.03    0.14
  -4 -11  -4    0.12    0.15
  -4 -11  -4    0.26    0.11
   4  11   4    0.16    0.40
   4  11   4    0.16    0.24
  -5 -11  -4    0.27    0.20
   5  11   4    0.06    0.22
   5  11   4    0.09    0.24
  -6 -11  -4    0.21    0.22
   6  11   4    0.16    0.24
   6  11   4    0.28    0.39
  -7 -11  -4    0.18    0.23
   5 -12  -4    0.06    0.19
  -5  12   4   -0.01    0.33
   4 -12  -4    2.59    0.39
  -4  12   4    1.66    0.50
   3 -12  -4    2.39    0.40
   3 -12  -4    2.31    0.37
  -3  12   4    2.24    0.54
   2 -12  -4    0.28    0.20
   2 -12  -4    0.44    0.20
  -2  12   4    0.27    0.33
   1 -12  -4    0.46    0.22
   1 -12  -4    0.34    0.20
  -1  12   4    0.62    0.34
   0 -12  -4    0.12    0.19
   0 -12  -4    0.45    0.20
   0  12   4    0.21    0.28
  -1 -12  -4   -0.22    0.16
  -1 -12  -4   -0.02    0.12
   1  12   4   -0.23    0.22
  -2 -12  -4    2.88    0.30
  -2 -12  -4    2.62    0.40
   2  12   4    2.86    0.57
  -3 -12  -4    0.11    0.20
  -3 -12  -4   -0.11    0.11
   3  12   4   -0.09    0.20
   3  12   4    0.14    0.30
  -4 -12  -4    0.94    0.28
   4  12   4    0.99    0.35
   4  12   4    1.44    0.63
  -5 -12  -4    0.42    0.23
   5  12   4    0.35    0.29
   5  12   4    0.23    0.41
  -6 -12  -4   -0.12    0.20
   6  12   4    0.24    0.30
   4 -13  -4   -0.09    0.18
   3 -13  -4   -0.02    0.18
   2 -13  -4    1.71    0.38
   2 -13  -4    2.00    0.36
  -2  13   4    1.91    0.50
   1 -13  -4    0.18    0.24
   1 -13  -4    0.45    0.25
  -1  13   4    0.08    0.35
   0 -13  -4    0.85    0.25
   0 -13  -4    0.58    0.24
   0  13   4    0.85    0.41
  -1 -13  -4    0.00    0.15
  -1 -13  -4    0.34    0.19
   1  13   4    0.37    0.36
  -2 -13  -4    0.09    0.20
  -2 -13  -4    0.18    0.14
   2  13   4    0.08    0.29
  -3 -13  -4    0.14    0.17
   3  13   4    0.39    0.32
  -4 -13  -4    0.10    0.22
  -5 -13  -4    0.49    0.28
   1 -14  -4    0.67    0.23
   0 -14  -4    0.75    0.28
  -1 -14  -4    0.42    0.21
  -1 -14  -4    0.57    0.27
  -2 -14  -4    0.06    0.22
  -3 -14  -4   -0.20    0.19
  -4 -11   5    0.71    0.37
   3  11  -5    0.14    0.18
  -3 -11   5   -0.44    0.25
   2  11  -5    0.56    0.24
  -2 -11   5    0.75    0.35
   1  11  -5    0.61    0.24
  -1 -11   5    0.87    0.35
   0  11  -5   -0.33    0.16
   0 -11   5   -0.07    0.15
  -1  11  -5    3.39    0.46
   1 -11   5    4.90    0.46
  -2  11  -5    0.29    0.25
   5  10  -5   -0.15    0.16
  -5 -10   5    0.21    0.32
   4  10  -5    0.04    0.15
  -4 -10   5    0.26    0.31
   3  10  -5    0.74    0.22
  -3 -10   5    0.80    0.37
   2  10  -5    0.61    0.22
  -2 -10   5    0.76    0.33
  -2 -10   5    0.66    0.21
   1  10  -5    0.00    0.16
  -1 -10   5   -0.04    0.22
  -1 -10   5    0.19    0.16
  -1 -10   5    0.11    0.14
   0  10  -5    4.89    0.70
   0  10  -5    5.60    0.47
   0 -10   5    5.29    0.53
   0 -10   5    5.57    0.40
   0 -10   5    5.14    0.40
  -1  10  -5    0.88    0.27
  -1  10  -5    0.85    0.36
   1 -10   5    0.88    0.25
   1 -10   5    1.04    0.23
  -2  10  -5    0.07    0.22
  -2  10  -5   -0.05    0.22
   2 -10   5    0.21    0.22
   2 -10   5    0.13    0.16
  -3  10  -5    2.46    0.55
  -3  10  -5    3.39    0.47
   3 -10   5    3.00    0.48
  -4  10  -5    0.14    0.29
  -7  -9   5   -0.14    0.23
   6   9  -5    0.10    0.15
  -6  -9   5    0.37    0.33
   5   9  -5    0.17    0.16
  -5  -9   5    0.18    0.30
   4   9  -5    0.62    0.20
  -4  -9   5    0.67    0.21
  -4  -9   5    0.14    0.21
   3   9  -5    0.25    0.15
  -3  -9   5    0.26    0.16
  -3  -9   5    0.83    0.32
  -3  -9   5    0.87    0.24
   2   9  -5    1.49    0.26
  -2  -9   5    1.62    0.27
  -2  -9   5    1.42    0.28
  -2  -9   5    1.71    0.19
  -2  -9   5    1.33    0.37
   1   9  -5    2.58    0.34
  -1  -9   5    2.63    0.31
  -1  -9   5    2.98    0.45
  -1  -9   5    2.86    0.28
   0   9  -5    5.17    0.43
   0  -9   5    5.01    0.37
   0  -9   5    4.90    0.46
   0  -9   5    4.49    0.36
  -1   9  -5   -0.06    0.17
   1  -9   5   -0.24    0.17
   1  -9   5   -0.14    0.15
   1  -9   5   -0.03    0.12
  -2   9  -5    6.03    0.50
  -2   9  -5    6.48    0.76
   2  -9   5    6.31    0.49
  -3   9  -5    0.10    0.23
  -3   9  -5    0.52    0.25
   3  -9   5    0.35    0.21
  -4   9  -5    0.23    0.25
  -4   9  -5   -0.04    0.14
   4  -9   5    0.18    0.20
  -5   9  -5    2.44    0.45
   7   8  -5   -0.03    0.15
   7   8  -5    0.26    0.19
  -7  -8   5    0.09    0.17
  -7  -8   5   -0.10    0.21
   6   8  -5    0.22    0.16
   6   8  -5    0.15    0.16
  -6  -8   5   -0.13    0.27
  -6  -8   5   -0.01    0.15
   5   8  -5    0.12    0.13
   5   8  -5    0.29    0.14
  -5  -8   5    0.24    0.28
   4   8  -5    1.10    0.20
   4   8  -5    1.32    0.25
  -4  -8   5    1.06    0.35
  -4  -8   5    1.10    0.23
   3   8  -5    1.04    0.23
   3   8  -5    0.62    0.15
  -3  -8   5    0.98    0.33
  -3  -8   5    0.74    0.19
  -3  -8   5    0.88    0.23
   2   8  -5    0.77    0.18
  -2  -8   5    1.07    0.31
  -2  -8   5    0.74    0.23
  -2  -8   5    1.20    0.16
  -2  -8   5    0.70    0.17
   1   8  -5    1.46    0.26
  -1  -8   5    2.04    0.36
  -1  -8   5    1.51    0.20
  -1  -8   5    1.63    0.24
   0   8  -5    0.61    0.21
   0  -8   5    0.70    0.19
   0  -8   5    0.44    0.19
   0  -8   5    0.57    0.17
  -1   8  -5    1.73    0.30
   1  -8   5    1.91    0.29
   1  -8   5    1.50    0.29
  -2   8  -5    1.65    0.30
   2  -8   5    1.90    0.30
  -3   8  -5   -0.06    0.18
  -3   8  -5    0.05    0.18
   3  -8   5   -0.01    0.12
  -4   8  -5    5.05    0.46
  -4   8  -5    6.10    0.68
   4  -8   5    6.21    0.48
  -5   8  -5   -0.02    0.17
  -5   8  -5   -0.24    0.19
  -5   8  -5   -0.07    0.21
   5  -8   5   -0.09    0.21
  -6   8  -5    0.54    0.30
  -6   8  -5    0.02    0.25
  -8  -7   5    0.85    0.39
  -8  -7   5    0.53    0.24
   7   7  -5    0.68    0.21
   7   7  -5    0.49    0.19
  -7  -7   5    0.54    0.30
  -7  -7   5    0.80    0.23
   6   7  -5    3.04    0.34
   6   7  -5    3.51    0.35
  -6  -7   5    2.99    0.48
  -6  -7   5    2.92    0.31
   5   7  -5    0.03    0.10
   5   7  -5   -0.11    0.10
  -5  -7   5    0.01    0.13
  -5  -7   5   -0.28    0.22
   4   7  -5    0.78    0.19
   4   7  -5    0.94    0.18
   4   7  -5    0.81    0.17
  -4  -7   5    1.38    0.36
  -4  -7   5    0.68    0.19
  -4  -7   5    0.82    0.18
   3   7  -5    1.48    0.20
   3   7  -5    1.86    0.27
   3   7  -5    1.73    0.24
  -3  -7   5    1.72    0.35
  -3  -7   5    1.60    0.13
  -3  -7   5    1.79    0.26
   2   7  -5    2.18    0.29
   2   7  -5    2.11    0.20
  -2  -7   5    1.98    0.26
  -2  -7   5    1.86    0.28
  -2  -7   5    2.19    0.35
  -2  -7   5    2.10    0.19
   1   7  -5    0.08    0.12
   1   7  -5    0.18    0.09
  -1  -7   5    0.16    0.16
  -1  -7   5    0.34    0.13
  -1  -7   5    0.03    0.11
   0   7  -5    0.72    0.19
   0  -7   5    0.36    0.14
   0  -7   5    0.33    0.19
  -1   7  -5    0.09    0.11
  -1   7  -5   -0.02    0.13
   1  -7   5    0.01    0.12
   1  -7   5    0.11    0.14
  -2   7  -5    3.38    0.33
  -2   7  -5    3.17    0.36
   2  -7   5    3.65    0.35
   2  -7   5    3.34    0.31
  -3   7  -5    1.38    0.29
  -3   7  -5    1.42    0.28
   3  -7   5    1.59    0.29
  -4   7  -5    0.02    0.18
  -4   7  -5    0.27    0.20
  -4   7  -5    0.20    0.22
   4  -7   5   -0.10    0.17
  -5   7  -5    0.13    0.18
  -5   7  -5   -0.20    0.11
  -5   7  -5   -0.10    0.20
   5  -7   5   -0.29    0.16
   5  -7   5    0.28    0.23
  -6   7  -5    1.76    0.34
  -6   7  -5    1.63    0.36
   6  -7   5    2.71    0.44
  -7   7  -5    0.16    0.29
  -9  -6   5    0.12    0.23
  -9  -6   5    0.63    0.37
   8   6  -5   -0.12    0.15
  -8  -6   5   -0.02    0.17
  -8  -6   5   -0.11    0.27
   7   6  -5    4.19    0.49
   7   6  -5    4.46    0.41
   7   6  -5    3.62    0.37
  -7  -6   5    4.22    0.40
  -7  -6   5    3.97    0.60
   6   6  -5    1.70    0.28
   6   6  -5    2.49    0.31
   6   6  -5    2.09    0.29
  -6  -6   5    2.53    0.46
  -6  -6   5    2.06    0.30
   5   6  -5    1.29    0.22
   5   6  -5    1.40    0.24
   5   6  -5    1.78    0.24
  -5  -6   5    1.56    0.24
  -5  -6   5    1.37    0.32
   4   6  -5    1.42    0.24
   4   6  -5    0.93    0.17
   4   6  -5    1.51    0.20
  -4  -6   5    1.71    0.22
  -4  -6   5    1.48    0.22
  -4  -6   5    0.93    0.30
   3   6  -5    0.62    0.14
   3   6  -5    0.44    0.16
   3   6  -5    0.44    0.12
  -3  -6   5    0.75    0.22
  -3  -6   5    0.57    0.13
  -3  -6   5    0.53    0.10
  -3  -6   5    0.33    0.14
   2   6  -5    0.36    0.10
   2   6  -5    0.10    0.12
  -2  -6   5    0.24    0.19
  -2  -6   5    0.24    0.10
  -2  -6   5    0.23    0.12
   1   6  -5   -0.11    0.06
   1   6  -5   -0.07    0.08
   1   6  -5    0.06    0.12
  -1  -6   5   -0.18    0.13
  -1  -6   5    0.11    0.10
  -1  -6   5   -0.01    0.10
   0   6  -5    8.38    0.39
   0   6  -5    7.81    0.31
   0   6  -5    7.75    0.44
   0  -6   5    7.54    0.45
   0  -6   5    7.88    0.40
  -1   6  -5    3.26    0.28
  -1   6  -5    3.73    0.33
   1  -6   5    3.39    0.29
   1  -6   5    3.37    0.30
  -2   6  -5   -0.13    0.08
  -2   6  -5    0.03    0.13
   2  -6   5   -0.06    0.11
   2  -6   5    0.12    0.14
  -3   6  -5   -0.23    0.12
  -3   6  -5    0.20    0.17
   3  -6   5    0.04    0.16
  -4   6  -5    6.47    0.47
  -4   6  -5    5.85    0.45
   4  -6   5    6.72    0.48
   4  -6   5    6.37    0.54
  -5   6  -5    0.70    0.24
  -5   6  -5    1.18    0.30
  -5   6  -5    1.08    0.28
   5  -6   5    1.00    0.26
   5  -6   5    1.53    0.31
  -6   6  -5    0.55    0.23
  -6   6  -5    0.28    0.25
   6  -6   5   -0.10    0.27
   6  -6   5    0.26    0.23
  -7   6  -5    0.26    0.27
  -7   6  -5    0.02    0.18
   7  -6   5   -0.04    0.26
   7  -6   5    0.49    0.27
   8  -6   5    0.81    0.40
   9   5  -5    0.32    0.22
  -9  -5   5    0.03    0.30
  -9  -5   5    0.33    0.25
   8   5  -5    0.42    0.18
   8   5  -5    0.11    0.17
  -8  -5   5    0.15    0.30
  -8  -5   5    0.21    0.17
   7   5  -5    0.75    0.23
   7   5  -5    1.26    0.24
  -7  -5   5    1.49    0.40
  -7  -5   5    1.14    0.25
   6   5  -5    0.09    0.19
   6   5  -5    0.00    0.11
   6   5  -5    0.09    0.12
  -6  -5   5   -0.40    0.19
  -6  -5   5    0.05    0.13
   5   5  -5    5.39    0.39
   5   5  -5    5.88    0.45
   5   5  -5    5.80    0.38
  -5  -5   5    5.53    0.35
  -5  -5   5    5.45    0.52
   4   5  -5   -0.07    0.10
   4   5  -5    0.34    0.12
   4   5  -5    0.18    0.10
  -4  -5   5    0.14    0.05
  -4  -5   5    0.13    0.10
  -4  -5   5    0.12    0.11
  -4  -5   5    0.24    0.18
   3   5  -5    6.49    0.40
   3   5  -5    7.74    0.38
   3   5  -5    7.66    0.42
  -3  -5   5    8.02    0.40
  -3  -5   5    7.65    0.28
  -3  -5   5    7.50    0.34
  -3  -5   5    7.05    0.48
   2   5  -5    8.83    0.32
   2   5  -5    8.84    0.38
   2   5  -5    8.81    0.41
   2   5  -5    7.77    0.43
  -2  -5   5    9.15    0.33
  -2  -5   5    8.32    0.39
  -2  -5   5    8.31    0.49
  -2  -5   5    8.30    0.33
   1   5  -5    1.76    0.17
   1   5  -5    1.31    0.16
   1   5  -5    1.63    0.22
   1   5  -5    1.43    0.16
  -1  -5   5    1.75    0.18
  -1  -5   5    1.42    0.26
   0   5  -5    0.03    0.07
   0   5  -5   -0.02    0.06
   0   5  -5    0.02    0.10
   0   5  -5    0.03    0.09
   0  -5   5    0.05    0.13
   0  -5   5   -0.18    0.08
   0  -5   5   -0.12    0.10
  -1   5  -5    2.21    0.19
  -1   5  -5    2.03    0.22
  -1   5  -5    2.50    0.17
  -1   5  -5    2.20    0.23
   1  -5   5    2.23    0.14
   1  -5   5    2.43    0.24
   1  -5   5    1.96    0.24
   1  -5   5    2.27    0.23
  -2   5  -5    2.47    0.22
  -2   5  -5    2.63    0.29
  -2   5  -5    2.32    0.28
   2  -5   5    2.97    0.25
   2  -5   5    2.38    0.29
   2  -5   5    2.42    0.14
  -3   5  -5    5.45    0.39
  -3   5  -5    5.77    0.38
   3  -5   5    5.27    0.37
   3  -5   5    5.52    0.43
  -4   5  -5    0.03    0.12
  -4   5  -5   -0.34    0.13
   4  -5   5   -0.03    0.14
   4  -5   5   -0.26    0.12
  -5   5  -5   -0.04    0.10
  -5   5  -5    0.09    0.16
  -5   5  -5    0.21    0.19
   5  -5   5   -0.31    0.16
   5  -5   5   -0.04    0.17
  -6   5  -5    6.14    0.52
  -6   5  -5    5.85    0.52
   6  -5   5    6.06    0.48
   6  -5   5    6.56    0.67
  -7   5  -5    0.25    0.26
   7  -5   5   -0.23    0.27
   7  -5   5    0.01    0.22
  -8   5  -5   -0.11    0.27
   8  -5   5   -0.50    0.27
   8  -5   5   -0.28    0.22
   9   4  -5    0.06    0.16
  -9  -4   5    0.32    0.31
  -9  -4   5   -0.04    0.15
   8   4  -5    1.16    0.27
   8   4  -5    0.88    0.25
  -8  -4   5    1.87    0.35
  -8  -4   5    1.03    0.39
   7   4  -5    0.02    0.15
   7   4  -5    0.56    0.20
  -7  -4   5    0.38    0.19
  -7  -4   5    0.35    0.23
   6   4  -5    2.74    0.34
   6   4  -5    2.88    0.43
   6   4  -5    2.37    0.27
  -6  -4   5    2.84    0.15
  -6  -4   5    2.18    0.40
   5   4  -5    0.77    0.16
   5   4  -5    0.39    0.14
  -5  -4   5    0.68    0.09
  -5  -4   5    0.30    0.24
   4   4  -5    4.55    0.32
   4   4  -5    4.12    0.30
   4   4  -5    4.07    0.33
  -4  -4   5    4.37    0.20
  -4  -4   5    4.13    0.19
  -4  -4   5    5.41    0.45
  -4  -4   5    4.39    0.29
   3   4  -5   14.45    0.57
   3   4  -5   14.09    0.41
   3   4  -5   14.03    0.59
   3   4  -5   13.73    0.53
  -3  -4   5   13.95    0.53
  -3  -4   5   14.02    0.67
  -3  -4   5   14.09    0.43
   2   4  -5    0.24    0.07
   2   4  -5    0.30    0.08
   2   4  -5    0.28    0.12
   2   4  -5    0.40    0.10
  -2  -4   5    0.38    0.09
  -2  -4   5    0.01    0.14
  -2  -4   5    0.35    0.11
  -2  -4   5    0.17    0.09
  -2  -4   5    0.44    0.10
   1   4  -5    0.82    0.11
   1   4  -5    0.59    0.13
   1   4  -5    0.85    0.12
   1   4  -5    0.77    0.12
  -1  -4   5    1.02    0.14
  -1  -4   5    0.90    0.20
  -1  -4   5    0.74    0.11
  -1  -4   5    0.94    0.14
   0   4  -5   22.80    0.75
   0   4  -5   23.81    0.77
   0   4  -5   23.34    0.66
   0   4  -5   24.84    0.73
   0  -4   5   24.40    0.73
   0  -4   5   23.71    0.64
   0  -4   5   23.77    0.79
   0  -4   5   23.89    0.72
  -1   4  -5    0.33    0.08
  -1   4  -5    0.37    0.13
  -1   4  -5    0.32    0.07
  -1   4  -5    0.63    0.14
   1  -4   5    0.53    0.13
   1  -4   5    0.28    0.07
   1  -4   5    0.59    0.15
   1  -4   5    0.44    0.14
  -2   4  -5    5.35    0.36
  -2   4  -5    5.55    0.31
  -2   4  -5    5.83    0.35
   2  -4   5    5.46    0.23
   2  -4   5    5.63    0.29
   2  -4   5    5.67    0.34
   2  -4   5    4.90    0.34
  -3   4  -5    5.67    0.39
  -3   4  -5    5.97    0.37
  -3   4  -5    5.16    0.36
   3  -4   5    5.45    0.25
   3  -4   5    5.90    0.41
   3  -4   5    5.85    0.40
  -4   4  -5    0.19    0.14
  -4   4  -5    0.32    0.15
   4  -4   5    0.10    0.09
   4  -4   5    0.19    0.18
   4  -4   5   -0.01    0.18
  -5   4  -5    5.19    0.44
  -5   4  -5    4.84    0.40
   5  -4   5    5.39    0.57
   5  -4   5    5.39    0.40
  -6   4  -5    0.30    0.21
  -6   4  -5    0.01    0.15
   6  -4   5   -0.01    0.18
   6  -4   5   -0.30    0.21
  -7   4  -5    0.91    0.28
   7  -4   5    0.76    0.37
   7  -4   5    1.16    0.30
  -8   4  -5    0.31    0.27
   8  -4   5    0.31    0.20
   8  -4   5    0.27    0.33
   9  -4   5    0.07    0.27
   9  -4   5   -0.87    0.35
 -10  -3   5    0.36    0.26
 -10  -3   5    0.24    0.31
   9   3  -5    0.14    0.20
   9   3  -5    0.52    0.21
  -9  -3   5    0.45    0.32
  -9  -3   5    0.13    0.21
   8   3  -5    0.57    0.24
   8   3  -5    0.32    0.20
  -8  -3   5    0.35    0.31
  -8  -3   5    0.80    0.15
   7   3  -5    0.25    0.15
   7   3  -5    0.20    0.18
  -7  -3   5    0.19    0.11
  -7  -3   5    0.43    0.30
   6   3  -5    5.73    0.48
   6   3  -5    6.16    0.59
   6   3  -5    6.25    0.43
  -6  -3   5    6.63    0.55
  -6  -3   5    6.35    0.29
   5   3  -5    1.97    0.25
   5   3  -5    2.69    0.30
   5   3  -5    2.77    0.38
  -5  -3   5    2.67    0.37
  -5  -3   5    2.93    0.19
   4   3  -5    4.06    0.30
   4   3  -5    3.59    0.30
   4   3  -5    3.77    0.19
  -4  -3   5    3.59    0.25
  -4  -3   5    4.01    0.21
  -4  -3   5    3.94    0.36
   3   3  -5    1.34    0.18
   3   3  -5    1.37    0.17
   3   3  -5    1.44    0.18
   3   3  -5    1.28    0.12
  -3  -3   5    1.46    0.14
  -3  -3   5    1.15    0.25
  -3  -3   5    1.27    0.17
  -3  -3   5    1.62    0.15
   2   3  -5    9.46    0.38
   2   3  -5   11.20    0.81
   2   3  -5    8.91    0.33
   2   3  -5    8.50    0.40
   2   3  -5    8.81    0.37
  -2  -3   5    8.81    0.46
  -2  -3   5    9.17    0.34
  -2  -3   5    9.22    0.35
  -2  -3   5    9.36    0.39
   1   3  -5    1.02    0.08
   1   3  -5    0.72    0.11
   1   3  -5    1.02    0.08
   1   3  -5    0.88    0.15
   1   3  -5    0.96    0.14
  -1  -3   5    0.80    0.13
  -1  -3   5    0.85    0.12
  -1  -3   5    0.94    0.18
  -1  -3   5    0.81    0.13
   0   3  -5    0.67    0.13
   0   3  -5    0.82    0.05
   0   3  -5    0.75    0.13
   0   3  -5    0.67    0.11
   0  -3   5    0.71    0.14
   0  -3   5    1.01    0.15
   0  -3   5    0.84    0.16
   0  -3   5    0.94    0.11
  -1   3  -5   11.63    0.46
  -1   3  -5   11.30    0.40
  -1   3  -5   10.59    0.45
  -1   3  -5   11.16    0.40
   1  -3   5   12.03    0.47
   1  -3   5   11.18    0.37
   1  -3   5   11.14    0.43
   1  -3   5   11.66    0.45
  -2   3  -5   35.39    1.15
  -2   3  -5   35.92    1.04
  -2   3  -5   35.01    1.03
   2  -3   5   35.34    1.16
   2  -3   5   36.28    0.95
   2  -3   5   35.73    0.89
   2  -3   5   35.36    1.02
  -3   3  -5    7.42    0.43
  -3   3  -5    7.54    0.41
  -3   3  -5    7.77    0.43
   3  -3   5    7.59    0.40
   3  -3   5    6.97    0.31
   3  -3   5    7.89    0.46
  -4   3  -5   11.20    0.57
  -4   3  -5   11.67    0.57
   4  -3   5   11.73    0.57
   4  -3   5   11.81    1.25
   4  -3   5   12.41    0.67
  -5   3  -5    4.98    0.28
  -5   3  -5    5.43    0.43
  -5   3  -5    4.88    0.42
   5  -3   5    4.71    1.00
   5  -3   5    5.44    0.42
  -6   3  -5    0.45    0.21
  -6   3  -5    0.18    0.21
  -6   3  -5    0.33    0.12
   6  -3   5    0.32    0.59
   6  -3   5    0.01    0.17
   6  -3   5    0.32    0.28
  -7   3  -5    6.64    0.55
   7  -3   5    6.28    1.02
   7  -3   5    7.33    0.54
   7  -3   5    5.98    0.78
  -8   3  -5    1.22    0.30
   8  -3   5    0.96    0.30
   9  -3   5    0.00    0.23
   9  -3   5   -1.25    0.42
 -10  -2   5    0.65    0.33
   9   2  -5    0.07    0.19
   9   2  -5    0.25    0.24
  -9  -2   5    0.14    0.14
  -9  -2   5   -0.22    0.23
   8   2  -5    0.52    0.22
   8   2  -5    1.09    0.26
  -8  -2   5    1.11    0.20
  -8  -2   5    0.76    0.33
   7   2  -5    1.20    0.24
   7   2  -5    0.79    0.22
  -7  -2   5    1.20    0.33
  -7  -2   5    0.78    0.17
   6   2  -5    0.95    0.19
   6   2  -5    0.88    0.21
  -6  -2   5    0.92    0.15
  -6  -2   5    1.11    0.31
   5   2  -5    3.53    0.35
   5   2  -5    3.79    0.29
   5   2  -5    3.38    0.33
   5   2  -5    3.70    0.21
  -5  -2   5    3.22    0.38
  -5  -2   5    3.18    0.22
  -5  -2   5    3.45    0.22
   4   2  -5    8.39    0.41
   4   2  -5    8.41    0.32
   4   2  -5    7.78    0.45
  -4  -2   5    8.07    0.32
  -4  -2   5    8.39    0.33
  -4  -2   5    8.29    0.49
  -4  -2   5    8.35    0.37
   3   2  -5    0.40    0.09
   3   2  -5    0.41    0.09
   3   2  -5    0.47    0.10
  -3  -2   5    0.43    0.11
  -3  -2   5    0.38    0.09
  -3  -2   5    0.36    0.14
  -3  -2   5    0.41    0.09
   2   2  -5    8.77    0.33
   2   2  -5    9.22    0.39
   2   2  -5    8.22    0.36
   2   2  -5    9.93    0.71
   2   2  -5    8.28    0.35
  -2  -2   5    8.56    0.43
  -2  -2   5    9.41    0.36
  -2  -2   5    8.83    0.33
  -2  -2   5    9.19    0.34
   1   2  -5   26.59    0.77
   1   2  -5   26.33    0.76
   1   2  -5   27.38    0.75
   1   2  -5   26.56    0.73
  -1  -2   5   27.78    0.74
  -1  -2   5   26.89    0.73
  -1  -2   5   26.56    0.73
  -1  -2   5   26.85    0.84
   0   2  -5    3.92    0.23
   0   2  -5    3.50    0.21
   0   2  -5    3.79    0.23
   0  -2   5    3.70    0.23
   0  -2   5    3.43    0.22
   0  -2   5    4.07    0.25
   0  -2   5    3.82    0.20
  -1   2  -5   12.41    0.46
  -1   2  -5   11.94    0.46
  -1   2  -5   12.63    0.43
   1  -2   5   12.34    0.41
   1  -2   5   12.94    0.44
   1  -2   5   12.62    0.47
   1  -2   5   12.43    0.42
   1  -2   5   12.27    0.46
  -2   2  -5    0.14    0.05
  -2   2  -5    0.19    0.11
  -2   2  -5    0.08    0.11
   2  -2   5    0.00    0.09
   2  -2   5   -0.02    0.07
   2  -2   5    0.16    0.30
   2  -2   5    0.03    0.08
  -3   2  -5   30.61    0.93
  -3   2  -5   30.31    1.06
  -3   2  -5   29.85    0.94
   3  -2   5   29.12    0.83
   3  -2   5   33.29    2.09
   3  -2   5   29.53    0.92
   3  -2   5   30.45    1.09
  -4   2  -5   21.39    0.78
  -4   2  -5   20.55    0.60
  -4   2  -5   20.07    0.77
   4  -2   5   23.76    0.94
   4  -2   5   20.63    0.76
   4  -2   5   21.55    1.70
  -5   2  -5    5.32    0.39
  -5   2  -5    5.01    0.38
  -5   2  -5    5.17    0.27
  -5   2  -5    5.50    0.44
   5  -2   5    5.30    0.37
   5  -2   5    5.13    0.95
   5  -2   5    5.74    0.47
  -6   2  -5   17.76    0.77
  -6   2  -5   15.94    0.74
  -6   2  -5   16.17    0.59
  -6   2  -5   17.26    0.77
   6  -2   5   16.18    1.61
   6  -2   5   18.70    0.95
   6  -2   5   17.33    0.75
  -7   2  -5    3.71    0.30
  -7   2  -5    4.69    0.47
   7  -2   5    3.67    0.56
   7  -2   5    3.78    0.37
   7  -2   5    4.57    0.92
  -8   2  -5    0.07    0.13
  -8   2  -5    0.02    0.24
   8  -2   5   -0.77    0.45
   8  -2   5    0.77    0.38
   8  -2   5    0.03    0.15
  -9   2  -5    0.74    0.33
  -9   2  -5    1.12    0.25
   9  -2   5    0.74    0.38
   9  -2   5    1.08    0.32
 -10   2  -5    0.09    0.16
 -10  -1   5   -0.02    0.25
 -10  -1   5   -0.05    0.18
   9   1  -5    0.47    0.34
   9   1  -5    0.94    0.26
  -9  -1   5    0.94    0.34
  -9  -1   5    0.97    0.23
   8   1  -5   -0.21    0.13
   8   1  -5   -0.13    0.12
  -8  -1   5   -0.03    0.14
  -8  -1   5   -0.20    0.22
   7   1  -5    0.39    0.19
   7   1  -5    0.38    0.15
  -7  -1   5    0.55    0.16
  -7  -1   5    0.36    0.22
   6   1  -5    2.74    0.30
   6   1  -5    2.70    0.37
  -6  -1   5    2.63    0.40
  -6  -1   5    2.83    0.25
   5   1  -5    1.56    0.22
   5   1  -5    1.39    0.17
   5   1  -5    1.03    0.20
   5   1  -5    1.50    0.17
  -5  -1   5    1.48    0.16
  -5  -1   5    1.30    0.18
  -5  -1   5    1.48    0.31
   4   1  -5    8.53    0.52
   4   1  -5    9.80    0.55
   4   1  -5    8.77    0.48
   4   1  -5    9.23    0.43
   4   1  -5    9.08    0.35
  -4  -1   5    8.71    0.36
  -4  -1   5    9.22    0.37
  -4  -1   5    8.13    0.35
   3   1  -5    0.08    0.06
   3   1  -5    0.10    0.07
   3   1  -5    0.05    0.14
   3   1  -5    0.04    0.09
  -3  -1   5    0.15    0.09
  -3  -1   5    0.02    0.06
  -3  -1   5    0.07    0.06
  -3  -1   5    0.18    0.09
   2   1  -5    4.74    0.23
   2   1  -5    4.89    0.27
   2   1  -5    5.82    0.28
   2   1  -5    4.67    0.25
  -2  -1   5    4.59    0.23
  -2  -1   5    4.19    0.23
  -2  -1   5    4.67    0.23
   1   1  -5    2.63    0.18
   1   1  -5    2.65    0.18
   1   1  -5    1.54    0.41
   1   1  -5    2.51    0.11
   1   1  -5    2.78    0.19
   1   1  -5    2.55    0.17
  -1  -1   5    2.70    0.18
  -1  -1   5    2.54    0.21
  -1  -1   5    2.73    0.18
  -1  -1   5    2.14    0.15
   0   1  -5   54.15    1.31
   0   1  -5   54.18    1.31
   0   1  -5   54.40    1.30
   0   1  -5   54.11    1.30
   0  -1   5   53.91    1.37
   0  -1   5   53.92    1.28
   0  -1   5   53.66    1.29
   0  -1   5   55.04    1.31
   0  -1   5   53.38    1.31
   0  -1   5   56.91    2.78
  -1   1  -5    3.38    0.23
  -1   1  -5    3.28    0.21
  -1   1  -5    5.34    0.66
  -1   1  -5    3.38    0.21
   1  -1   5    3.47    0.52
   1  -1   5    4.08    0.25
   1  -1   5    3.51    0.17
   1  -1   5    3.74    0.21
   1  -1   5    3.45    0.22
  -3   1  -5   30.48    0.92
  -3   1  -5   31.25    0.91
   3  -1   5   29.35    0.90
   3  -1   5   30.46    0.85
   3  -1   5   31.99    1.09
   3  -1   5   28.42    2.03
  -4   1  -5    0.38    0.13
  -4   1  -5    0.53    0.16
  -4   1  -5    0.31    0.09
  -4   1  -5    0.47    0.14
   4  -1   5    0.12    0.46
   4  -1   5    0.33    0.14
   4  -1   5    0.34    0.12
  -5   1  -5   11.15    0.56
  -5   1  -5   10.74    0.61
  -5   1  -5   10.78    0.43
  -5   1  -5   10.47    0.53
   5  -1   5   12.28    0.66
   5  -1   5   13.00    1.47
   5  -1   5   10.27    0.52
  -7   1  -5    2.30    0.35
  -7   1  -5    2.05    0.28
   7  -1   5    1.44    0.28
   7  -1   5    1.50    0.31
   7  -1   5    1.17    0.95
  -8   1  -5    3.55    0.40
  -8   1  -5    3.52    0.33
   8  -1   5    4.36    0.43
   8  -1   5    3.76    0.85
   8  -1   5    4.87    0.58
  -9   1  -5    0.15    0.26
  -9   1  -5    0.36    0.17
   9  -1   5    0.64    0.31
 -10   1  -5    0.04    0.16
  10  -1   5    0.14    0.68
 -10   0   5    0.31    0.28
 -10   0   5    0.37    0.23
   9   0  -5    0.76    0.24
   9   0  -5   -0.67    0.41
  -9   0   5    1.00    0.25
  -9   0   5    0.85    0.32
   8   0  -5    1.16    0.39
   8   0  -5    1.64    0.27
  -8   0   5    1.96    0.28
  -8   0   5    1.88    0.39
   7   0  -5    1.33    0.23
   7   0  -5    0.96    0.30
  -7   0   5    1.77    0.33
  -7   0   5    1.76    0.25
   6   0  -5    1.26    0.26
   6   0  -5    1.59    0.21
   6   0  -5    1.58    0.24
  -6   0   5    1.48    0.22
   5   0  -5   15.64    0.56
   5   0  -5   16.61    0.64
  -5   0   5   17.18    0.59
  -5   0   5   15.60    0.56
   4   0  -5    4.79    0.31
   4   0  -5    4.15    0.35
   4   0  -5    4.75    0.26
  -4   0   5    4.73    0.24
  -4   0   5    4.58    0.26
  -4   0   5    4.26    0.26
   3   0  -5    1.16    0.16
   3   0  -5    1.00    0.15
   3   0  -5    1.40    0.15
   3   0  -5    1.36    0.11
  -3   0   5    1.32    0.15
  -3   0   5    0.99    0.14
  -3   0   5    1.27    0.18
  -3   0   5    1.38    0.13
   2   0  -5   59.85    1.47
   2   0  -5   59.05    1.83
   2   0  -5   57.89    2.27
   2   0  -5   61.79    1.44
  -2   0   5   60.88    1.44
  -2   0   5   61.52    1.36
  -2   0   5   64.22    1.85
  -2   0   5   61.86    1.45
   1   0  -5    0.49    0.10
   1   0  -5    0.38    0.09
   1   0  -5    0.55    0.10
   1   0  -5    0.07    0.14
   1   0  -5    0.33    0.10
  -1   0   5    0.35    0.10
  -1   0   5    0.42    0.17
  -1   0   5    0.29    0.05
  -1   0   5    0.50    0.10
  -1   0   5    0.41    0.08
   0   0  -5   21.47    0.60
   0   0  -5   21.77    0.62
   0   0  -5   21.59    0.63
   0   0  -5   20.23    0.93
   0   0  -5   20.26    1.27
   0   0  -5   21.16    0.63
   0   0   5   23.20    1.36
   0   0   5   20.48    0.61
   0   0   5   21.31    0.61
   0   0   5   21.20    0.65
   0   0   5   22.37    0.63
   0   0   5   21.57    0.59
  -1   0  -5    7.61    0.32
  -1   0  -5    6.40    0.48
  -1   0  -5    7.25    0.30
  -1   0  -5    7.96    0.34
  -1   0  -5    7.64    0.33
   1   0   5    7.04    0.31
   1   0   5    8.11    0.33
   1   0   5    7.61    0.30
   1   0   5    7.76    0.30
   1   0   5    7.17    0.31
  -2   0  -5  108.01    2.41
  -2   0  -5  106.76    2.43
  -2   0  -5  106.96    2.36
  -2   0  -5  105.52    3.46
   2   0   5  106.86    2.39
   2   0   5  104.64    3.09
   2   0   5  102.65    2.41
   2   0   5  106.16    2.33
   2   0   5  109.41    2.42
  -3   0  -5    1.36    0.26
  -3   0  -5    1.35    0.20
  -3   0  -5    1.07    0.18
   3   0   5    1.07    0.46
   3   0   5    1.33    0.19
   3   0   5    1.15    0.18
  -4   0  -5    1.55    0.23
  -4   0  -5    0.99    0.20
  -4   0  -5    1.83    0.24
   4   0   5    1.73    0.22
   4   0   5    1.18    0.66
   4   0   5    1.72    0.24
  -5   0  -5    9.66    0.48
  -5   0  -5   10.35    0.50
  -5   0  -5    9.25    0.49
  -5   0  -5   10.14    0.42
   5   0   5   10.06    0.60
   5   0   5    9.91    1.26
  -6   0  -5    1.50    0.27
  -6   0  -5    1.72    0.23
   6   0   5    1.26    0.26
   6   0   5    2.38    1.09
   6   0   5    1.50    0.24
  -7   0  -5    1.82    0.26
  -7   0  -5    2.62    0.36
   7   0   5    1.12    0.27
   7   0   5    2.42    0.99
   7   0   5    2.03    0.30
  -8   0  -5    1.02    0.28
  -8   0  -5    0.69    0.20
   8   0   5    0.41    0.23
   8   0   5   -1.26    1.05
   8   0   5    0.91    0.25
  -9   0  -5    0.06    0.20
  -9   0  -5   -0.25    0.09
   9   0   5    0.22    0.22
   9   0   5   -0.92    0.67
  10   0   5    6.61    1.07
 -10   1   5   -0.02    0.25
   9  -1  -5    0.46    0.22
   9  -1  -5   -0.81    0.39
  -9   1   5    0.01    0.16
  -9   1   5   -0.06    0.25
   8  -1  -5    0.17    0.40
   8  -1  -5    1.16    0.24
  -8   1   5    1.08    0.25
   7  -1  -5    0.03    0.10
   7  -1  -5    0.01    0.26
  -7   1   5   -0.05    0.13
   6  -1  -5   15.34    0.61
   6  -1  -5   20.73    1.01
   6  -1  -5   16.54    0.68
  -6   1   5   15.56    0.64
   5  -1  -5   23.15    0.98
   5  -1  -5   19.17    0.70
   5  -1  -5   18.79    0.66
  -5   1   5   18.36    0.65
  -5   1   5   17.98    0.66
   4  -1  -5    9.99    0.56
   4  -1  -5   10.04    0.43
   4  -1  -5    9.53    0.41
  -4   1   5    9.51    0.42
  -4   1   5    9.45    0.40
   3  -1  -5   18.13    0.61
   3  -1  -5   19.11    0.59
   3  -1  -5   17.86    0.74
  -3   1   5   18.18    0.50
  -3   1   5   18.22    0.58
  -3   1   5   18.82    0.75
  -3   1   5   17.95    0.59
   2  -1  -5    0.01    0.06
   2  -1  -5   -0.01    0.07
   2  -1  -5    0.01    0.06
   2  -1  -5    0.00    0.04
  -2   1   5   -0.02    0.06
  -2   1   5    0.06    0.06
  -2   1   5    0.05    0.04
  -2   1   5   -0.05    0.05
   1  -1  -5    4.15    0.23
   1  -1  -5    4.28    0.36
   1  -1  -5    3.59    0.22
   1  -1  -5    3.95    0.22
   1  -1  -5    3.98    0.20
  -1   1   5    4.13    0.22
  -1   1   5    3.73    0.23
  -1   1   5    4.11    0.23
   0  -1  -5   36.28    0.94
   0  -1  -5   36.32    0.93
   0  -1  -5   39.46    1.88
   0  -1  -5   35.36    1.41
   0  -1  -5   35.24    0.94
   0  -1  -5   35.56    0.87
   0   1   5   35.24    1.12
   0   1   5   35.94    0.93
   0   1   5   35.77    0.93
   0   1   5   36.29    0.86
   0   1   5   35.39    0.93
  -1  -1  -5    1.28    0.16
  -1  -1  -5    1.22    0.15
  -1  -1  -5    1.01    0.13
  -1  -1  -5    1.39    0.28
  -1  -1  -5    1.28    0.13
  -1  -1  -5    0.96    0.21
   1   1   5    1.19    0.15
   1   1   5    1.09    0.14
   1   1   5    1.22    0.11
   1   1   5    1.17    0.15
   1   1   5    0.67    0.28
  -2  -1  -5   37.72    2.05
  -2  -1  -5   36.55    1.40
  -2  -1  -5   37.25    0.97
  -2  -1  -5   36.31    0.93
  -2  -1  -5   34.33    0.97
   2   1   5   36.54    0.97
   2   1   5   35.63    0.97
   2   1   5   36.62    0.91
   2   1   5   36.40    0.97
  -3  -1  -5   15.01    0.52
  -3  -1  -5   14.89    0.52
  -3  -1  -5   14.55    0.53
  -3  -1  -5   15.75    0.71
   3   1   5   16.11    0.55
   3   1   5   14.31    0.53
   3   1   5   11.79    1.17
   3   1   5   14.95    0.64
  -4  -1  -5   56.53    1.44
  -4  -1  -5   56.71    1.47
  -4  -1  -5   57.52    1.93
   4   1   5   54.61    1.44
   4   1   5   55.97    1.88
  -5  -1  -5    0.13    0.08
  -5  -1  -5    0.14    0.14
  -5  -1  -5    0.12    0.09
   5   1   5    0.16    0.11
   5   1   5    0.22    0.13
   5   1   5    0.39    0.62
  -6  -1  -5   12.83    0.54
  -6  -1  -5   13.69    0.61
   6   1   5   12.81    0.76
   6   1   5   12.76    0.57
   6   1   5   10.49    1.52
  -7  -1  -5    1.18    0.22
  -7  -1  -5    1.32    0.24
   7   1   5    1.38    0.25
   7   1   5    0.67    0.21
   7   1   5    2.73    1.20
  -8  -1  -5   -0.02    0.13
  -8  -1  -5    0.15    0.18
   8   1   5    0.03    0.15
   8   1   5    0.58    1.21
   8   1   5    0.11    0.19
  -9  -1  -5    0.67    0.22
  -9  -1  -5    0.41    0.23
   9   1   5    0.08    0.21
 -10  -1  -5    0.11    0.18
  10   1   5   -2.53    1.21
 -10   2   5    0.06    0.26
   9  -2  -5    0.98    0.26
   9  -2  -5    0.69    0.47
  -9   2   5    0.85    0.27
   8  -2  -5   -0.12    0.15
   8  -2  -5   -0.17    0.23
  -8   2   5    0.38    0.20
   7  -2  -5    0.14    0.15
   7  -2  -5    0.24    0.16
   7  -2  -5   -0.03    0.30
  -7   2   5    0.13    0.16
   6  -2  -5   12.51    0.77
   6  -2  -5   10.93    0.54
   6  -2  -5   10.45    0.51
  -6   2   5   11.31    0.54
   5  -2  -5    0.87    0.17
   5  -2  -5    0.46    0.19
   5  -2  -5    0.69    0.16
  -5   2   5    0.81    0.19
   4  -2  -5   21.71    0.71
   4  -2  -5   20.82    0.70
   4  -2  -5   22.50    0.94
  -4   2   5   21.48    0.72
  -4   2   5   21.73    0.70
   3  -2  -5   15.62    0.71
   3  -2  -5   15.88    0.55
   3  -2  -5   17.40    0.57
  -3   2   5   15.57    0.43
  -3   2   5   15.32    0.55
  -3   2   5   16.43    0.56
  -3   2   5   16.35    0.87
   2  -2  -5   67.70    2.07
   2  -2  -5   68.13    2.37
   2  -2  -5   67.34    1.58
   2  -2  -5   66.69    1.58
  -2   2   5   65.50    1.59
  -2   2   5   65.64    1.39
  -2   2   5   67.81    1.59
  -2   2   5   67.39    2.37
  -2   2   5   66.00    2.05
  -2   2   5   59.32    2.94
   1  -2  -5   35.00    1.35
   1  -2  -5   32.18    0.78
   1  -2  -5   32.00    0.87
   1  -2  -5   32.12    0.87
   1  -2  -5   31.22    0.87
   1  -2  -5   31.96    1.60
  -1   2   5   32.62    0.86
  -1   2   5   33.74    1.64
  -1   2   5   31.67    1.08
  -1   2   5   31.48    0.86
  -1   2   5   30.61    0.87
  -1   2   5   35.01    1.36
   0  -2  -5   25.22    0.63
   0  -2  -5   24.98    0.72
   0  -2  -5   26.53    1.39
   0  -2  -5   24.50    0.72
   0  -2  -5   26.30    1.10
   0  -2  -5   24.30    0.70
   0   2   5   25.06    0.70
   0   2   5   26.13    0.71
   0   2   5   24.78    1.10
   0   2   5   26.00    1.41
   0   2   5   24.67    0.72
  -1  -2  -5    4.24    0.46
  -1  -2  -5    3.50    0.22
  -1  -2  -5    4.12    0.19
  -1  -2  -5    4.06    0.35
  -1  -2  -5    3.74    0.23
  -1  -2  -5    3.65    0.23
   1   2   5    4.06    0.24
   1   2   5    4.16    0.46
   1   2   5    3.76    0.22
   1   2   5    4.08    0.42
   1   2   5    3.78    0.17
   1   2   5    4.31    0.25
  -2  -2  -5    0.55    0.10
  -2  -2  -5    0.39    0.10
  -2  -2  -5    0.33    0.12
  -2  -2  -5    0.65    0.23
  -2  -2  -5    0.57    0.12
   2   2   5    0.40    0.08
   2   2   5    0.35    0.25
   2   2   5    0.31    0.11
   2   2   5    0.29    0.11
  -3  -2  -5    3.02    0.29
  -3  -2  -5    2.40    0.22
  -3  -2  -5    3.12    0.23
  -3  -2  -5    3.01    0.21
   3   2   5    2.41    0.30
   3   2   5    2.59    0.21
   3   2   5    3.59    0.53
   3   2   5    3.14    0.20
  -4  -2  -5    1.23    0.17
  -4  -2  -5    1.01    0.16
  -4  -2  -5    1.15    0.18
  -4  -2  -5    1.17    0.18
   4   2   5    0.78    0.16
   4   2   5    1.18    0.39
   4   2   5    1.29    0.17
  -5  -2  -5    5.56    0.33
  -5  -2  -5    5.28    0.35
  -5  -2  -5    5.15    0.33
   5   2   5    4.63    0.91
   5   2   5    5.56    0.45
   5   2   5    5.80    0.34
  -6  -2  -5   34.37    1.09
  -6  -2  -5   38.11    1.13
   6   2   5   36.70    1.08
   6   2   5   36.84    1.49
  -7  -2  -5    0.41    0.19
  -7  -2  -5    0.97    0.21
   7   2   5    2.18    0.88
   7   2   5    0.59    0.20
   7   2   5    0.56    0.17
  -8  -2  -5    1.22    0.26
  -8  -2  -5    1.48    0.27
   8   2   5    1.15    0.31
   8   2   5    3.37    1.34
  -9  -2  -5    1.12    0.28
  -9  -2  -5    0.68    0.24
   9   2   5    0.91    0.28
 -10  -2  -5    0.23    0.20
   9  -3  -5    0.67    0.23
   9  -3  -5    0.54    0.41
  -9   3   5    0.87    0.27
   8  -3  -5    1.72    0.42
   8  -3  -5    1.74    0.29
  -8   3   5    1.31    0.29
   7  -3  -5    1.81    0.39
   7  -3  -5    1.82    0.27
   7  -3  -5    1.75    0.29
  -7   3   5    1.64    0.29
   6  -3  -5    6.06    0.29
   6  -3  -5    5.81    0.66
   6  -3  -5    6.76    0.42
   6  -3  -5    6.39    0.41
  -6   3   5    6.83    0.44
   5  -3  -5    2.52    0.27
   5  -3  -5    2.47    0.23
   5  -3  -5    2.03    0.34
  -5   3   5    2.64    0.28
  -5   3   5    2.38    0.39
   4  -3  -5    4.57    0.30
   4  -3  -5    5.35    0.45
   4  -3  -5    4.86    0.31
  -4   3   5    4.37    0.23
  -4   3   5    5.20    0.34
  -4   3   5    5.05    0.52
   3  -3  -5    0.39    0.14
   3  -3  -5    0.36    0.10
   3  -3  -5    0.29    0.10
  -3   3   5    0.26    0.12
  -3   3   5    0.22    0.24
  -3   3   5    0.17    0.08
   2  -3  -5   43.47    1.10
   2  -3  -5   40.91    1.46
   2  -3  -5   41.09    1.12
  -2   3   5   42.09    1.13
  -2   3   5   42.28    0.91
  -2   3   5   43.72    1.45
  -2   3   5   40.98    2.01
  -2   3   5   43.41    1.12
  -2   3   5   46.37    1.74
   1  -3  -5    6.08    0.29
   1  -3  -5    5.78    0.29
   1  -3  -5    6.16    0.45
   1  -3  -5    5.54    0.28
  -1   3   5    5.88    0.30
  -1   3   5    5.66    0.35
  -1   3   5    6.16    0.28
  -1   3   5    6.13    0.29
  -1   3   5    5.80    0.48
   0  -3  -5   26.27    1.14
   0  -3  -5   26.83    0.76
   0  -3  -5   26.07    0.75
   0  -3  -5   25.95    0.75
   0  -3  -5   26.13    0.62
   0  -3  -5   26.33    1.45
   0   3   5   25.97    0.74
   0   3   5   31.56    1.23
   0   3   5   26.53    0.74
   0   3   5   25.55    1.46
   0   3   5   25.90    0.75
  -1  -3  -5   32.24    1.26
  -1  -3  -5   30.48    0.71
  -1  -3  -5   28.47    0.82
  -1  -3  -5   29.60    0.85
  -1  -3  -5   30.45    1.69
  -1  -3  -5   31.16    0.83
   1   3   5   29.50    0.83
   1   3   5   31.03    0.84
   1   3   5   31.40    0.70
   1   3   5   30.28    0.82
   1   3   5   29.73    1.70
  -2  -3  -5   68.71    2.30
  -2  -3  -5   65.05    1.57
  -2  -3  -5   65.53    1.56
  -2  -3  -5   66.14    1.46
   2   3   5   64.50    1.56
   2   3   5   65.01    1.43
   2   3   5   66.59    2.31
   2   3   5   62.91    3.30
  -3  -3  -5    2.63    0.22
  -3  -3  -5    2.91    0.22
  -3  -3  -5    3.10    0.30
   3   3   5    2.62    0.17
   3   3   5    2.68    0.21
   3   3   5    3.39    0.51
   3   3   5    3.77    0.38
  -4  -3  -5    6.27    0.33
  -4  -3  -5    6.88    0.42
  -4  -3  -5    6.82    0.35
   4   3   5    6.19    0.32
   4   3   5    5.59    0.46
   4   3   5    6.34    0.76
  -5  -3  -5    2.53    0.24
  -5  -3  -5    2.20    0.23
  -5  -3  -5    2.58    0.26
   5   3   5    1.91    0.31
   5   3   5    2.67    0.35
   5   3   5    2.77    0.24
   5   3   5    2.72    0.59
  -6  -3  -5    0.27    0.15
  -6  -3  -5    0.26    0.13
  -6  -3  -5    0.08    0.12
   6   3   5    0.18    0.33
   6   3   5    0.08    0.16
  -7  -3  -5   -0.11    0.12
  -7  -3  -5    0.03    0.15
   7   3   5    0.03    0.16
   7   3   5    0.04    0.12
   7   3   5   -0.88    0.42
  -8  -3  -5    3.13    0.35
  -8  -3  -5    3.24    0.32
   8   3   5    2.91    0.44
   8   3   5    4.42    1.29
  -9  -3  -5    0.39    0.20
  -9  -3  -5    0.05    0.20
   9   3   5    0.42    0.25
 -10  -3  -5    0.53    0.25
 -10  -3  -5    0.60    0.26
   9  -4  -5   -0.17    0.26
   9  -4  -5    0.03    0.18
  -9   4   5    0.05    0.23
   8  -4  -5    2.25    0.35
   8  -4  -5    1.96    0.50
   8  -4  -5    2.23    0.32
  -8   4   5    1.66    0.33
   7  -4  -5    0.66    0.28
   7  -4  -5    0.49    0.21
   7  -4  -5    0.97    0.21
  -7   4   5    0.83    0.25
   6  -4  -5   16.41    0.70
   6  -4  -5   16.96    0.66
   6  -4  -5   16.73    1.01
  -6   4   5   14.49    0.95
  -6   4   5   15.91    0.72
   5  -4  -5   15.54    0.63
   5  -4  -5   16.50    0.61
   5  -4  -5   16.12    0.90
  -5   4   5   16.22    0.67
  -5   4   5   12.39    0.85
  -5   4   5   14.74    0.95
   4  -4  -5    2.47    0.23
   4  -4  -5    2.27    0.26
   4  -4  -5    2.67    0.34
  -4   4   5    2.13    0.43
  -4   4   5    2.44    0.44
  -4   4   5    2.63    0.27
   3  -4  -5    8.75    0.39
   3  -4  -5    8.56    0.53
   3  -4  -5    8.55    0.42
  -3   4   5    8.19    0.66
  -3   4   5    8.11    0.42
   2  -4  -5    7.69    0.48
   2  -4  -5    7.18    0.34
   2  -4  -5    7.68    0.38
  -2   4   5    7.51    0.37
  -2   4   5    6.75    0.53
  -2   4   5    7.38    0.57
   1  -4  -5    9.48    0.41
   1  -4  -5   10.30    0.40
   1  -4  -5   10.64    0.43
  -1   4   5    9.81    0.42
  -1   4   5    9.75    0.72
  -1   4   5   10.42    0.38
  -1   4   5   10.22    0.57
  -1   4   5    9.05    0.63
   0  -4  -5    6.48    0.18
   0  -4  -5    6.06    0.30
   0  -4  -5    6.94    0.32
   0  -4  -5    6.44    0.31
   0   4   5    6.12    0.48
   0   4   5    6.46    0.29
   0   4   5    6.56    0.60
   0   4   5    6.44    0.32
  -1  -4  -5    0.28    0.09
  -1  -4  -5    0.21    0.04
  -1  -4  -5    0.15    0.08
  -1  -4  -5    0.22    0.11
  -1  -4  -5    0.23    0.12
   1   4   5    0.16    0.14
   1   4   5    0.15    0.09
   1   4   5    0.23    0.13
   1   4   5    0.18    0.09
  -2  -4  -5    1.97    0.19
  -2  -4  -5    1.75    0.17
  -2  -4  -5    2.25    0.26
   2   4   5    1.27    0.24
   2   4   5    2.08    0.18
   2   4   5    2.05    0.11
   2   4   5    2.32    0.42
  -3  -4  -5   10.02    0.42
  -3  -4  -5   10.83    0.42
  -3  -4  -5   11.12    0.61
   3   4   5   10.55    0.41
   3   4   5   11.14    0.36
   3   4   5   10.70    0.62
   3   4   5    9.92    0.92
  -4  -4  -5    5.55    0.30
  -4  -4  -5    5.00    0.39
  -4  -4  -5    5.28    0.31
   4   4   5    5.42    0.27
   4   4   5    5.43    0.29
   4   4   5    5.15    0.69
   4   4   5    5.34    0.42
  -5  -4  -5    3.46    0.26
  -5  -4  -5    3.64    0.28
  -5  -4  -5    3.39    0.30
   5   4   5    3.05    0.40
   5   4   5    3.41    0.26
   5   4   5    3.31    0.63
  -6  -4  -5    1.18    0.22
   6   4   5    1.07    0.24
   6   4   5    0.69    0.36
   6   4   5    1.36    0.20
  -7  -4  -5    0.01    0.15
  -7  -4  -5    0.19    0.13
   7   4   5    0.01    0.18
   7   4   5   -0.01    0.28
  -8  -4  -5    2.84    0.38
   8   4   5    1.61    0.33
   8   4   5    0.36    0.89
  -9  -4  -5    0.34    0.19
  -9  -4  -5    0.55    0.24
   9   4   5    0.42    0.28
   9   4   5   -2.15    1.13
 -10  -4  -5    0.04    0.19
 -10  -4  -5    0.24    0.23
   9  -5  -5   -0.05    0.16
   8  -5  -5    0.09    0.16
   8  -5  -5   -0.71    0.29
   8  -5  -5    0.39    0.21
  -8   5   5    0.11    0.22
   7  -5  -5    0.39    0.21
   7  -5  -5    0.22    0.25
   7  -5  -5    0.42    0.17
  -7   5   5    0.51    0.24
  -7   5   5    0.34    0.25
   6  -5  -5   10.45    0.52
   6  -5  -5   10.82    0.58
   6  -5  -5   10.32    0.77
  -6   5   5   10.45    0.87
  -6   5   5    9.09    0.55
   5  -5  -5    4.81    0.33
   5  -5  -5    4.31    0.56
   5  -5  -5    3.64    0.32
  -5   5   5    4.37    0.39
   4  -5  -5    9.45    0.50
   4  -5  -5   10.71    0.46
   4  -5  -5   10.25    0.71
  -4   5   5   10.90    0.78
  -4   5   5   11.18    0.80
  -4   5   5    9.32    0.49
   3  -5  -5   34.29    1.36
   3  -5  -5   33.87    0.94
   3  -5  -5   33.64    1.02
   3  -5  -5   34.15    0.91
  -3   5   5   32.10    1.02
  -3   5   5   32.27    1.47
   2  -5  -5    6.62    0.27
   2  -5  -5    5.97    0.35
   2  -5  -5    6.14    0.31
  -2   5   5    5.65    0.35
  -2   5   5    6.38    0.55
   1  -5  -5    4.15    0.26
   1  -5  -5    4.13    0.27
   1  -5  -5    3.96    0.16
  -1   5   5    4.07    0.41
  -1   5   5    3.97    0.28
  -1   5   5    3.86    0.23
   0  -5  -5    2.65    0.22
   0  -5  -5    2.54    0.22
   0  -5  -5    2.89    0.21
   0   5   5    3.16    0.23
   0   5   5    2.69    0.41
   0   5   5    2.55    0.35
   0   5   5    2.81    0.20
  -1  -5  -5   20.40    0.65
  -1  -5  -5   21.70    0.65
   1   5   5   18.91    0.99
   1   5   5   20.35    1.36
   1   5   5   20.81    0.65
  -2  -5  -5   -0.04    0.09
  -2  -5  -5    0.16    0.10
   2   5   5    0.03    0.10
   2   5   5   -0.01    0.16
   2   5   5    0.10    0.03
   2   5   5    0.09    0.08
  -3  -5  -5    1.21    0.18
  -3  -5  -5    1.57    0.18
   3   5   5    1.35    0.11
   3   5   5    1.12    0.16
   3   5   5    1.12    0.22
   3   5   5    1.18    0.35
  -4  -5  -5   16.80    0.56
  -4  -5  -5   15.21    0.56
   4   5   5   16.26    0.55
   4   5   5   16.21    1.32
   4   5   5   15.97    0.84
   4   5   5   16.02    0.51
  -5  -5  -5    0.26    0.12
  -5  -5  -5    0.31    0.14
   5   5   5    0.28    0.11
   5   5   5    0.29    0.28
   5   5   5    0.21    0.14
  -6  -5  -5    1.20    0.20
   6   5   5    1.02    0.23
   6   5   5    1.11    0.27
   6   5   5    1.03    0.41
   6   5   5    1.19    0.19
  -7  -5  -5    0.40    0.17
   7   5   5    0.10    0.20
   7   5   5    0.23    0.29
  -8  -5  -5    1.29    0.24
   8   5   5    0.99    0.57
   8   5   5    1.22    0.32
  -9  -5  -5   -0.10    0.16
   9   5   5   -1.82    0.88
   9   5   5   -0.04    0.21
 -10  -5  -5    0.92    0.26
   8  -6  -5    0.43    0.24
   8  -6  -5    0.55    0.38
   8  -6  -5    0.65    0.21
  -8   6   5    0.53    0.28
   7  -6  -5    2.15    0.36
   7  -6  -5    1.65    0.27
   7  -6  -5    1.59    0.40
  -7   6   5    1.98    0.35
   6  -6  -5    0.21    0.20
   6  -6  -5    0.27    0.15
   6  -6  -5    0.05    0.17
  -6   6   5   -0.75    0.38
  -6   6   5   -0.20    0.16
   5  -6  -5    1.16    0.19
   5  -6  -5    0.93    0.28
   5  -6  -5    1.33    0.26
  -5   6   5    1.46    0.28
  -5   6   5    1.45    0.44
   4  -6  -5    2.68    0.26
   4  -6  -5    2.19    0.36
   4  -6  -5    2.93    0.22
   4  -6  -5    2.53    0.32
  -4   6   5    2.04    0.36
  -4   6   5    2.48    0.33
   3  -6  -5    4.80    0.26
   3  -6  -5    4.33    0.49
   3  -6  -5    4.69    0.36
   3  -6  -5    5.38    0.31
  -3   6   5    4.38    0.53
  -3   6   5    4.82    0.37
   2  -6  -5   13.84    0.42
   2  -6  -5   13.22    0.50
   2  -6  -5   13.22    0.56
  -2   6   5   12.97    0.85
  -2   6   5   13.22    0.56
   1  -6  -5   13.80    0.35
   1  -6  -5   14.34    0.56
   1  -6  -5   14.12    0.51
  -1   6   5   14.80    0.56
  -1   6   5   14.34    0.87
  -1   6   5   14.35    0.53
   0  -6  -5    7.32    0.37
   0  -6  -5    7.52    0.37
   0  -6  -5    6.58    0.35
   0   6   5    6.91    0.56
   0   6   5    7.14    0.36
   0   6   5    7.30    0.72
   0   6   5    6.83    0.22
  -1  -6  -5    0.46    0.13
  -1  -6  -5    0.64    0.14
   1   6   5    0.33    0.15
   1   6   5    0.41    0.22
   1   6   5    0.51    0.12
  -2  -6  -5   -0.08    0.08
  -2  -6  -5   -0.06    0.09
   2   6   5   -0.08    0.09
   2   6   5    0.00    0.08
   2   6   5   -0.03    0.12
  -3  -6  -5    2.46    0.21
  -3  -6  -5    2.33    0.20
   3   6   5    2.25    0.48
   3   6   5    2.31    0.33
   3   6   5    2.30    0.19
   3   6   5    2.27    0.13
  -4  -6  -5    4.31    0.27
  -4  -6  -5    3.46    0.25
   4   6   5    3.85    0.65
   4   6   5    3.69    0.24
   4   6   5    3.95    0.22
   4   6   5    3.69    0.41
  -5  -6  -5    5.39    0.32
   5   6   5    5.03    0.48
   5   6   5    4.38    0.71
   5   6   5    4.97    0.28
  -6  -6  -5    8.71    0.43
   6   6   5    8.87    1.08
   6   6   5    7.79    0.58
  -7  -6  -5    3.33    0.30
   7   6   5    4.14    0.80
   7   6   5    3.34    0.52
  -8  -6  -5    0.26    0.15
   8   6   5   -0.43    0.28
   8   6   5   -0.04    0.19
  -9  -6  -5    0.07    0.15
   9   6   5   -0.04    0.16
   9   6   5   -0.24    0.48
   8  -7  -5    0.03    0.22
   8  -7  -5   -0.02    0.24
  -8   7   5   -0.39    0.20
   7  -7  -5    0.68    0.32
   7  -7  -5    1.27    0.24
   7  -7  -5    1.50    0.34
  -7   7   5    1.10    0.28
   6  -7  -5    0.00    0.18
   6  -7  -5   -0.16    0.13
   6  -7  -5    0.28    0.20
  -6   7   5   -0.01    0.14
  -6   7   5   -0.07    0.31
   5  -7  -5    2.67    0.28
   5  -7  -5    2.61    0.36
   5  -7  -5    2.28    0.40
   5  -7  -5    2.87    0.23
  -5   7   5    2.51    0.36
  -5   7   5    2.21    0.43
   4  -7  -5    0.53    0.27
   4  -7  -5    0.70    0.22
   4  -7  -5    0.68    0.16
   4  -7  -5    0.75    0.15
  -4   7   5    0.20    0.18
  -4   7   5    0.49    0.24
   3  -7  -5    1.11    0.17
   3  -7  -5    1.53    0.21
   3  -7  -5    1.08    0.16
   3  -7  -5    1.38    0.24
  -3   7   5    1.00    0.23
  -3   7   5    0.92    0.28
   2  -7  -5    1.21    0.17
   2  -7  -5    0.90    0.11
   2  -7  -5    1.12    0.22
  -2   7   5    0.97    0.22
  -2   7   5    0.68    0.25
   1  -7  -5    0.20    0.11
   1  -7  -5    0.22    0.04
   1  -7  -5    0.33    0.15
  -1   7   5    0.23    0.15
  -1   7   5    0.38    0.14
   0  -7  -5   11.93    0.50
   0  -7  -5   11.68    0.50
   0   7   5   11.55    0.49
   0   7   5   11.52    0.81
   0   7   5   11.63    0.32
  -1  -7  -5    2.21    0.22
  -1  -7  -5    2.18    0.22
   1   7   5    2.61    0.40
   1   7   5    2.27    0.14
   1   7   5    2.64    0.51
   1   7   5    2.36    0.22
  -2  -7  -5    0.61    0.14
  -2  -7  -5    0.40    0.14
   2   7   5    0.37    0.18
   2   7   5    0.45    0.12
   2   7   5    0.40    0.24
  -3  -7  -5    8.57    0.39
  -3  -7  -5    8.71    0.40
   3   7   5    9.04    0.68
   3   7   5    8.61    0.94
   3   7   5    8.61    0.26
   3   7   5    8.24    0.37
  -4  -7  -5    2.49    0.21
  -4  -7  -5    2.93    0.24
   4   7   5    2.36    0.57
   4   7   5    2.58    0.21
   4   7   5    2.66    0.39
  -5  -7  -5    1.35    0.19
   5   7   5    1.59    0.49
   5   7   5    1.07    0.25
  -6  -7  -5    1.91    0.23
   6   7   5    1.35    0.48
   6   7   5    1.33    0.28
  -7  -7  -5    0.24    0.14
   7   7   5    0.09    0.20
   7   7   5    0.08    0.28
  -8  -7  -5    2.49    0.28
   8   7   5    2.75    0.77
   8   7   5    2.21    0.45
   9   7   5    1.29    0.48
   8  -8  -5    0.37    0.24
   7  -8  -5   -0.03    0.31
   7  -8  -5    0.21    0.24
  -7   8   5   -0.09    0.22
   6  -8  -5    1.70    0.40
   6  -8  -5    2.43    0.39
  -6   8   5    2.32    0.39
   5  -8  -5    0.75    0.17
   5  -8  -5    0.30    0.14
   5  -8  -5    0.15    0.20
   5  -8  -5    0.10    0.20
  -5   8   5    0.37    0.18
  -5   8   5    0.20    0.24
   4  -8  -5    0.06    0.11
   4  -8  -5    0.15    0.11
   4  -8  -5    0.61    0.23
  -4   8   5    0.21    0.22
  -4   8   5    0.21    0.15
   3  -8  -5    3.18    0.28
   3  -8  -5    3.07    0.35
   3  -8  -5    3.15    0.26
  -3   8   5    3.51    0.35
  -3   8   5    3.61    0.49
   2  -8  -5    1.87    0.15
   2  -8  -5    1.92    0.26
   2  -8  -5    1.79    0.28
   2  -8  -5    1.92    0.21
  -2   8   5    1.57    0.36
  -2   8   5    2.16    0.29
   1  -8  -5    0.04    0.03
   1  -8  -5   -0.12    0.12
  -1   8   5   -0.04    0.08
  -1   8   5   -0.06    0.17
   0  -8  -5   -0.08    0.11
   0   8   5    0.07    0.11
   0   8   5   -0.08    0.11
  -1  -8  -5    4.36    0.31
  -1  -8  -5    4.20    0.30
   1   8   5    4.06    0.29
   1   8   5    4.30    0.50
   1   8   5    4.71    0.21
  -2  -8  -5    1.61    0.21
  -2  -8  -5    1.68    0.21
   2   8   5    1.31    0.18
   2   8   5    1.37    0.32
   2   8   5    1.31    0.43
  -3  -8  -5   10.04    0.43
   3   8   5    9.86    0.25
   3   8   5    9.83    0.75
   3   8   5   10.29    1.10
   3   8   5    9.79    0.41
  -4  -8  -5    0.97    0.17
   4   8   5    0.91    0.27
   4   8   5    0.90    0.42
  -5  -8  -5    2.62    0.23
   5   8   5    1.83    0.55
   5   8   5    2.72    0.42
  -6  -8  -5    2.11    0.23
   6   8   5    1.50    0.32
   6   8   5    1.58    0.56
  -7  -8  -5    1.33    0.19
   7   8   5    1.07    0.52
   7   8   5    0.82    0.27
   8   8   5    0.10    0.26
   8   8   5    0.07    0.19
   7  -9  -5    0.16    0.20
  -7   9   5   -0.04    0.17
   6  -9  -5    0.05    0.17
   6  -9  -5   -0.15    0.24
  -6   9   5   -0.05    0.27
  -6   9   5   -0.03    0.15
   5  -9  -5    2.15    0.36
   5  -9  -5    1.44    0.23
  -5   9   5    2.02    0.36
  -5   9   5    1.34    0.38
   4  -9  -5    1.53    0.24
   4  -9  -5    1.41    0.27
  -4   9   5    0.90    0.32
  -4   9   5    1.64    0.31
   3  -9  -5    0.08    0.11
   3  -9  -5    0.03    0.10
   3  -9  -5    0.06    0.18
  -3   9   5    0.00    0.21
  -3   9   5    0.15    0.17
   2  -9  -5    0.87    0.23
   2  -9  -5    0.82    0.20
  -2   9   5    0.95    0.22
  -2   9   5    0.69    0.28
   1  -9  -5    1.94    0.28
   1  -9  -5    1.49    0.25
  -1   9   5    1.47    0.37
  -1   9   5    2.52    0.28
   0  -9  -5    2.55    0.28
   0   9   5    2.20    0.42
   0   9   5    2.94    0.28
  -1  -9  -5    0.66    0.18
   1   9   5    0.98    0.18
   1   9   5    0.62    0.24
  -2  -9  -5    1.10    0.20
   2   9   5    0.87    0.30
   2   9   5    0.62    0.15
   2   9   5    0.84    0.38
  -3  -9  -5    0.21    0.13
   3   9   5    0.09    0.14
   3   9   5    0.10    0.23
  -4  -9  -5    0.51    0.14
   4   9   5    0.31    0.33
   4   9   5    0.40    0.23
  -5  -9  -5    1.70    0.21
   5   9   5    1.54    0.36
   5   9   5    1.73    0.56
  -6  -9  -5    0.66    0.15
   6   9   5    0.61    0.26
   6   9   5    0.90    0.48
  -7  -9  -5    4.95    0.43
   7   9   5    4.13    0.90
  -8  -9  -5    0.25    0.21
   8   9   5   -0.21    0.19
   6 -10  -5    0.23    0.27
  -6  10   5    0.21    0.31
  -6  10   5    0.66    0.26
   5 -10  -5    0.05    0.17
   5 -10  -5    0.29    0.17
  -5  10   5    0.35    0.29
  -5  10   5    0.13    0.22
   4 -10  -5    1.05    0.24
   4 -10  -5    1.32    0.31
  -4  10   5    0.74    0.26
  -4  10   5    0.58    0.32
   3 -10  -5    2.71    0.38
   3 -10  -5    2.69    0.31
  -3  10   5    2.20    0.48
  -3  10   5    2.45    0.34
   2 -10  -5    0.18    0.16
   2 -10  -5    0.18    0.18
  -2  10   5   -0.05    0.23
  -2  10   5    0.05    0.16
   1 -10  -5   -0.09    0.07
   1 -10  -5   -0.16    0.14
  -1  10   5    0.01    0.22
  -1  10   5   -0.05    0.13
   0 -10  -5    0.81    0.21
   0 -10  -5    0.66    0.21
   0  10   5    0.69    0.30
   0  10   5    0.90    0.20
  -1 -10  -5    0.29    0.16
  -1 -10  -5    0.04    0.10
   1  10   5   -0.03    0.22
  -2 -10  -5    2.01    0.30
  -2 -10  -5    2.21    0.27
   2  10   5    2.18    0.62
   2  10   5    1.60    0.40
  -3 -10  -5    2.14    0.24
   3  10   5    2.16    0.62
   3  10   5    1.80    0.42
  -4 -10  -5    1.49    0.27
  -4 -10  -5    0.93    0.18
   4  10   5    0.90    0.50
   4  10   5    1.00    0.32
  -5 -10  -5    0.05    0.17
  -5 -10  -5    0.25    0.12
   5  10   5    0.14    0.19
   5  10   5    0.12    0.22
  -6 -10  -5    1.52    0.30
   6  10   5    0.68    0.31
   6  10   5    0.98    0.53
  -7 -10  -5    1.88    0.35
   7  10   5    1.24    0.57
  -8 -10  -5    0.10    0.19
  -6  11   5    0.25    0.23
   5 -11  -5    0.25    0.22
   5 -11  -5    0.20    0.19
  -5  11   5   -0.32    0.26
  -5  11   5    0.35    0.26
   4 -11  -5    2.17    0.39
   4 -11  -5    2.03    0.32
  -4  11   5    1.20    0.39
  -4  11   5    2.17    0.38
   3 -11  -5    0.00    0.15
   3 -11  -5   -0.12    0.17
  -3  11   5    0.10    0.29
  -3  11   5    0.03    0.17
   2 -11  -5    4.06    0.41
   2 -11  -5    4.07    0.39
  -2  11   5    3.11    0.59
   1 -11  -5    2.43    0.33
   1 -11  -5    2.13    0.34
  -1  11   5    1.83    0.46
   0 -11  -5    0.08    0.18
   0 -11  -5    0.17    0.17
   0  11   5   -0.14    0.21
  -1 -11  -5    0.45    0.19
  -1 -11  -5    0.76    0.23
   1  11   5    0.45    0.31
  -2 -11  -5    0.04    0.15
  -2 -11  -5   -0.32    0.12
   2  11   5   -0.15    0.31
   2  11   5   -0.23    0.19
  -3 -11  -5    2.42    0.26
  -3 -11  -5    2.67    0.39
   3  11   5    2.48    0.72
   3  11   5    2.00    0.45
  -4 -11  -5    0.81    0.17
  -4 -11  -5    0.49    0.19
   4  11   5    0.84    0.34
   4  11   5    0.50    0.47
  -5 -11  -5    0.19    0.20
   5  11   5    0.17    0.22
   5  11   5   -0.02    0.22
  -6 -11  -5   -0.07    0.19
   6  11   5   -0.15    0.18
   6  11   5   -0.16    0.31
  -7 -11  -5   -0.13    0.18
   5 -12  -5    1.07    0.26
  -5  12   5    0.60    0.38
   4 -12  -5   -0.14    0.16
  -4  12   5   -0.22    0.27
   3 -12  -5    1.20    0.29
   3 -12  -5    1.03    0.30
  -3  12   5    0.45    0.35
   2 -12  -5    2.24    0.37
   2 -12  -5    2.80    0.39
  -2  12   5    2.46    0.55
   1 -12  -5    0.00    0.18
   1 -12  -5   -0.32    0.14
  -1  12   5   -0.13    0.25
   0 -12  -5    4.06    0.41
   0 -12  -5    4.93    0.44
   0  12   5    5.78    0.82
  -1 -12  -5    5.67    0.42
  -1 -12  -5    5.14    0.48
   1  12   5    5.26    0.80
  -2 -12  -5   -0.09    0.11
  -2 -12  -5    0.23    0.17
   2  12   5    0.09    0.24
   2  12   5   -0.02    0.35
  -3 -12  -5   -0.14    0.16
  -3 -12  -5   -0.12    0.13
   3  12   5   -0.04    0.37
   3  12   5   -0.02    0.23
  -4 -12  -5    0.04    0.19
   4  12   5   -0.10    0.15
   4  12   5   -0.08    0.37
  -5 -12  -5    0.17    0.21
   5  12   5    0.49    0.49
   5  12   5    0.33    0.29
  -6 -12  -5   -0.02    0.21
   6  12   5   -0.18    0.23
   4 -13  -5    0.98    0.28
   3 -13  -5    1.94    0.35
   2 -13  -5   -0.06    0.17
  -2  13   5    0.19    0.35
   1 -13  -5    0.96    0.28
   1 -13  -5    1.32    0.31
  -1  13   5    1.11    0.43
   0 -13  -5    2.07    0.34
   0 -13  -5    1.90    0.36
   0  13   5    2.40    0.56
  -1 -13  -5    0.77    0.29
  -1 -13  -5    0.10    0.18
   1  13   5    0.45    0.37
  -2 -13  -5    1.00    0.23
  -2 -13  -5    0.88    0.29
   2  13   5    0.38    0.40
   2  13   5    0.53    0.36
  -3 -13  -5    0.90    0.31
   3  13   5    0.97    0.40
  -4 -13  -5    0.13    0.23
  -5 -13  -5    0.07    0.17
   1 -14  -5    1.06    0.31
   0 -14  -5    0.05    0.20
  -1 -14  -5    2.29    0.33
  -1 -14  -5    1.74    0.36
  -2 -14  -5   -0.15    0.18
  -3 -14  -5    0.11    0.17
  -2 -11   6   -0.11    0.27
  -1 -11   6    0.88    0.37
   0 -11   6   -0.12    0.25
   0 -11   6    0.39    0.21
  -5 -10   6    0.52    0.37
  -4 -10   6    1.55    0.44
   3  10  -6    0.11    0.18
  -3 -10   6    0.25    0.25
   2  10  -6   -0.24    0.14
  -2 -10   6   -0.19    0.22
   1  10  -6    0.35    0.23
  -1 -10   6    1.09    0.21
  -1 -10   6    1.09    0.35
   0  10  -6   -0.14    0.16
   0 -10   6   -0.21    0.19
   0 -10   6    0.18    0.18
  -1  10  -6    0.92    0.38
  -1  10  -6    0.72    0.28
   1 -10   6    1.30    0.28
  -2  10  -6   -0.16    0.22
  -2  10  -6   -0.10    0.25
   2 -10   6    0.07    0.24
  -3  10  -6    0.19    0.29
  -6  -9   6    0.42    0.37
   5   9  -6    0.00    0.15
  -5  -9   6    0.26    0.35
   4   9  -6    0.20    0.17
  -4  -9   6    0.11    0.28
   3   9  -6   -0.07    0.10
  -3  -9   6   -0.05    0.18
   2   9  -6    4.17    0.41
  -2  -9   6    3.57    0.43
  -2  -9   6    3.99    0.35
   1   9  -6    0.65    0.23
  -1  -9   6    0.45    0.26
  -1  -9   6    1.02    0.23
   0   9  -6    0.72    0.22
   0  -9   6    1.12    0.24
   0  -9   6    1.38    0.34
   0  -9   6    1.04    0.22
  -1   9  -6    0.63    0.25
   1  -9   6    1.31    0.33
   1  -9   6    0.85    0.20
   1  -9   6    0.61    0.21
  -2   9  -6    0.01    0.19
   2  -9   6   -0.16    0.18
  -3   9  -6    3.88    0.43
  -3   9  -6    2.44    0.51
   3  -9   6    3.74    0.46
  -4   9  -6    0.20    0.24
  -4   9  -6    0.03    0.25
   7   8  -6    0.07    0.17
  -7  -8   6   -0.21    0.30
   6   8  -6    0.94    0.24
   6   8  -6    0.97    0.25
  -6  -8   6    0.68    0.38
   5   8  -6    0.48    0.19
   5   8  -6    0.72    0.19
  -5  -8   6    1.08    0.39
   4   8  -6    0.54    0.20
  -4  -8   6    0.30    0.18
  -4  -8   6    0.61    0.32
   3   8  -6    0.00    0.12
  -3  -8   6   -0.06    0.23
  -3  -8   6   -0.04    0.09
   2   8  -6    0.30    0.14
  -2  -8   6    0.26    0.13
  -2  -8   6    0.14    0.11
  -2  -8   6    0.10    0.22
   1   8  -6    0.51    0.19
  -1  -8   6    0.08    0.14
  -1  -8   6    0.36    0.23
  -1  -8   6    0.35    0.16
   0   8  -6    8.01    0.51
   0  -8   6    8.62    0.47
   0  -8   6    7.02    0.52
   0  -8   6    7.92    0.47
  -1   8  -6    0.56    0.23
   1  -8   6    0.61    0.23
   1  -8   6    0.47    0.20
  -2   8  -6    2.22    0.35
   2  -8   6    1.72    0.31
  -3   8  -6    2.08    0.36
   3  -8   6    3.12    0.41
  -4   8  -6    0.26    0.23
  -4   8  -6   -0.12    0.18
   4  -8   6    0.20    0.23
  -5   8  -6    2.69    0.46
  -8  -7   6    0.04    0.25
  -8  -7   6   -0.11    0.19
   7   7  -6    0.11    0.17
   7   7  -6    0.00    0.17
  -7  -7   6    0.14    0.18
  -7  -7   6    0.32    0.34
   6   7  -6    0.81    0.21
   6   7  -6    0.94    0.25
  -6  -7   6    0.83    0.22
  -6  -7   6    0.96    0.37
   5   7  -6   -0.08    0.13
   5   7  -6   -0.02    0.11
  -5  -7   6    0.08    0.20
   4   7  -6    2.32    0.31
   4   7  -6    3.31    0.29
  -4  -7   6    2.56    0.46
  -4  -7   6    3.00    0.32
   3   7  -6    0.39    0.12
   3   7  -6    0.47    0.18
  -3  -7   6    0.46    0.27
  -3  -7   6    0.28    0.10
  -3  -7   6    0.35    0.15
   2   7  -6    0.48    0.18
   2   7  -6    0.25    0.11
  -2  -7   6    0.57    0.14
  -2  -7   6    0.24    0.23
  -2  -7   6    0.18    0.13
   1   7  -6    2.39    0.32
  -1  -7   6    3.11    0.37
  -1  -7   6    3.32    0.30
  -1  -7   6    3.05    0.27
   0   7  -6   -0.15    0.08
   0  -7   6    0.07    0.14
   0  -7   6   -0.02    0.14
  -1   7  -6   -0.04    0.11
   1  -7   6    0.42    0.18
   1  -7   6    0.14    0.16
  -2   7  -6    7.80    0.51
   2  -7   6    7.96    0.50
   2  -7   6    7.89    0.47
  -3   7  -6    2.39    0.37
  -3   7  -6    2.44    0.34
   3  -7   6    2.61    0.36
  -4   7  -6    2.04    0.36
  -4   7  -6    2.41    0.39
   4  -7   6    2.56    0.38
  -5   7  -6    0.74    0.29
  -5   7  -6    0.66    0.24
  -5   7  -6    0.61    0.27
   5  -7   6    0.89    0.29
  -6   7  -6   -0.05    0.18
  -6   7  -6   -0.08    0.23
   6  -7   6   -0.12    0.23
  -7   7  -6    3.08    0.52
  -8  -6   6    0.90    0.27
  -8  -6   6    0.35    0.28
   7   6  -6   -0.03    0.15
   7   6  -6   -0.01    0.16
  -7  -6   6   -0.01    0.14
  -7  -6   6    0.39    0.33
   6   6  -6    0.36    0.18
   6   6  -6   -0.06    0.12
  -6  -6   6    0.21    0.29
  -6  -6   6    0.14    0.14
   5   6  -6    0.04    0.11
   5   6  -6   -0.01    0.14
  -5  -6   6    0.05    0.09
  -5  -6   6    0.00    0.10
  -5  -6   6   -0.11    0.26
   4   6  -6    0.63    0.17
   4   6  -6    0.97    0.22
  -4  -6   6    1.16    0.10
  -4  -6   6    0.92    0.31
  -4  -6   6    1.31    0.20
  -4  -6   6    0.77    0.20
   3   6  -6    0.04    0.14
   3   6  -6    0.04    0.09
  -3  -6   6    0.27    0.09
  -3  -6   6    0.05    0.12
  -3  -6   6    0.31    0.23
   2   6  -6   11.63    0.48
   2   6  -6   11.56    0.56
  -2  -6   6   11.58    0.53
  -2  -6   6   11.48    0.65
  -2  -6   6   12.10    0.45
   1   6  -6    5.26    0.40
   1   6  -6    5.58    0.31
  -1  -6   6    5.20    0.43
  -1  -6   6    6.40    0.35
  -1  -6   6    5.38    0.34
   0   6  -6    0.08    0.11
   0   6  -6    0.11    0.08
   0   6  -6    0.13    0.12
   0  -6   6   -0.04    0.13
   0  -6   6    0.36    0.18
  -1   6  -6    6.82    0.40
  -1   6  -6    5.29    0.41
   1  -6   6    6.36    0.40
   1  -6   6    5.46    0.38
  -2   6  -6    0.02    0.14
  -2   6  -6   -0.01    0.15
   2  -6   6   -0.11    0.11
   2  -6   6   -0.01    0.13
  -3   6  -6    2.71    0.36
  -3   6  -6    2.97    0.31
   3  -6   6    3.08    0.35
  -4   6  -6    5.71    0.46
  -4   6  -6    6.51    0.50
   4  -6   6    5.94    0.48
  -5   6  -6    0.20    0.22
  -5   6  -6   -0.11    0.20
  -5   6  -6    0.24    0.18
   5  -6   6    0.12    0.21
  -6   6  -6    1.18    0.29
  -6   6  -6    0.86    0.32
   6  -6   6    1.69    0.36
  -7   6  -6    0.18    0.29
   7  -6   6    0.38    0.23
  -9  -5   6    0.03    0.24
  -9  -5   6    0.03    0.22
   8   5  -6    0.27    0.21
  -8  -5   6    0.14    0.18
  -8  -5   6    0.32    0.32
   7   5  -6    0.73    0.23
  -7  -5   6    0.74    0.38
  -7  -5   6    0.87    0.24
   6   5  -6    1.17    0.23
   6   5  -6    1.45    0.27
   6   5  -6    1.37    0.24
  -6  -5   6    1.29    0.26
  -6  -5   6    1.58    0.41
   5   5  -6    1.00    0.19
   5   5  -6    1.05    0.21
   5   5  -6    1.23    0.24
  -5  -5   6    0.94    0.20
  -5  -5   6    0.91    0.20
  -5  -5   6    1.15    0.33
   4   5  -6    4.04    0.33
   4   5  -6    4.08    0.32
   4   5  -6    4.29    0.34
  -4  -5   6    4.41    0.21
  -4  -5   6    4.59    0.29
  -4  -5   6    4.71    0.32
  -4  -5   6    3.79    0.44
   3   5  -6    0.36    0.17
   3   5  -6    0.50    0.13
   3   5  -6    0.47    0.11
  -3  -5   6    0.55    0.12
  -3  -5   6    0.60    0.15
  -3  -5   6    0.59    0.13
  -3  -5   6    0.77    0.27
   2   5  -6    2.37    0.29
   2   5  -6    2.08    0.21
   2   5  -6    2.30    0.18
  -2  -5   6    2.18    0.22
  -2  -5   6    2.38    0.34
  -2  -5   6    2.12    0.20
   1   5  -6    0.43    0.06
   1   5  -6    0.59    0.13
   1   5  -6    0.33    0.12
   1   5  -6    0.44    0.16
  -1  -5   6    0.56    0.15
  -1  -5   6    0.45    0.19
  -1  -5   6    0.45    0.13
   0   5  -6   17.35    0.69
   0   5  -6   19.04    0.66
   0   5  -6   18.54    0.59
   0  -5   6   18.59    0.65
   0  -5   6   18.76    0.56
   0  -5   6   18.83    0.74
  -1   5  -6    8.02    0.34
  -1   5  -6    7.91    0.43
  -1   5  -6    7.73    0.44
   1  -5   6    7.45    0.42
   1  -5   6    8.88    0.44
   1  -5   6    7.73    0.30
  -2   5  -6    0.49    0.19
  -2   5  -6    0.41    0.18
   2  -5   6    0.28    0.14
   2  -5   6    0.85    0.19
  -3   5  -6   12.96    0.65
  -3   5  -6   12.61    0.62
   3  -5   6   12.97    0.62
  -4   5  -6    0.05    0.18
  -4   5  -6   -0.15    0.15
   4  -5   6   -0.06    0.17
   4  -5   6   -0.02    0.12
  -5   5  -6    0.06    0.20
  -5   5  -6    0.63    0.25
   5  -5   6    0.24    0.17
   5  -5   6    0.23    0.19
  -6   5  -6    2.41    0.40
  -6   5  -6    2.07    0.35
   6  -5   6    2.66    0.44
   6  -5   6    2.57    0.40
  -7   5  -6    0.10    0.19
  -7   5  -6    0.37    0.20
   7  -5   6   -0.07    0.16
   7  -5   6   -0.01    0.32
   8  -5   6    0.44    0.30
  -9  -4   6    0.24    0.23
  -9  -4   6    0.05    0.24
   8   4  -6    0.49    0.22
   8   4  -6    0.60    0.20
  -8  -4   6    0.65    0.23
  -8  -4   6    0.70    0.36
   7   4  -6    0.93    0.21
   7   4  -6    0.37    0.18
  -7  -4   6    0.76    0.34
   6   4  -6    0.25    0.14
   6   4  -6    0.37    0.17
  -6  -4   6    0.35    0.27
  -6  -4   6    0.18    0.08
   5   4  -6    0.71    0.16
   5   4  -6    0.83    0.21
   5   4  -6    0.90    0.18
  -5  -4   6    1.22    0.30
  -5  -4   6    0.58    0.17
  -5  -4   6    1.08    0.13
   4   4  -6    7.55    0.43
   4   4  -6    7.29    0.43
   4   4  -6    7.23    0.41
  -4  -4   6    7.80    0.31
  -4  -4   6    8.30    0.42
  -4  -4   6    8.69    0.58
   3   4  -6    2.45    0.24
   3   4  -6    2.43    0.24
   3   4  -6    2.21    0.16
   3   4  -6    2.30    0.21
  -3  -4   6    2.06    0.32
  -3  -4   6    2.18    0.21
  -3  -4   6    2.28    0.18
  -3  -4   6    2.15    0.19
   2   4  -6    4.77    0.24
   2   4  -6    4.80    0.29
   2   4  -6    4.77    0.26
   2   4  -6    4.57    0.33
  -2  -4   6    5.34    0.28
  -2  -4   6    4.79    0.30
  -2  -4   6    5.09    0.40
  -2  -4   6    4.67    0.26
   1   4  -6    0.20    0.10
   1   4  -6    0.15    0.09
   1   4  -6   -0.02    0.08
   1   4  -6    0.18    0.03
  -1  -4   6   -0.07    0.13
  -1  -4   6    0.11    0.12
  -1  -4   6    0.26    0.11
   0   4  -6    0.33    0.13
   0   4  -6    0.34    0.14
   0   4  -6    0.23    0.09
   0  -4   6    0.11    0.11
   0  -4   6    0.20    0.08
   0  -4   6    0.29    0.13
   0  -4   6    0.13    0.12
  -1   4  -6   -0.16    0.09
  -1   4  -6    0.17    0.09
  -1   4  -6    0.00    0.03
  -1   4  -6   -0.06    0.11
   1  -4   6    0.13    0.13
   1  -4   6    0.01    0.06
   1  -4   6   -0.03    0.09
   1  -4   6    0.00    0.11
  -2   4  -6   30.36    0.99
  -2   4  -6   31.38    0.99
  -2   4  -6   31.23    1.03
   2  -4   6   30.80    0.91
  -3   4  -6    8.76    0.50
  -3   4  -6    9.51    0.52
   3  -4   6    8.95    0.51
   3  -4   6   10.57    0.53
   3  -4   6    9.41    0.37
  -4   4  -6    2.35    0.33
  -4   4  -6    2.36    0.33
   4  -4   6    2.42    0.33
   4  -4   6    1.67    0.27
  -5   4  -6    4.14    0.42
  -5   4  -6    4.79    0.44
   5  -4   6    4.34    0.48
   5  -4   6    5.11    0.43
  -6   4  -6   -0.21    0.16
  -6   4  -6    0.36    0.23
   6  -4   6    0.16    0.16
   6  -4   6   -0.26    0.23
  -7   4  -6    0.67    0.28
  -7   4  -6    0.93    0.28
   7  -4   6    0.50    0.22
   7  -4   6    0.22    0.32
  -8   4  -6    0.88    0.35
   8  -4   6    0.28    0.26
   8  -4   6    0.73    0.39
   9  -4   6    0.16    0.36
   9   3  -6   -0.27    0.19
  -9  -3   6   -0.21    0.19
   8   3  -6    5.19    0.56
   8   3  -6    4.96    0.47
  -8  -3   6    5.12    0.61
   7   3  -6    0.52    0.20
   7   3  -6    0.80    0.21
  -7  -3   6    0.61    0.13
  -7  -3   6    0.63    0.33
   6   3  -6    2.64    0.34
   6   3  -6    2.24    0.30
  -6  -3   6    2.50    0.20
  -6  -3   6    2.59    0.45
   5   3  -6    0.62    0.15
   5   3  -6    0.47    0.19
   5   3  -6    0.59    0.18
  -5  -3   6    0.73    0.13
  -5  -3   6    0.77    0.28
  -5  -3   6    0.58    0.15
   4   3  -6    0.03    0.06
   4   3  -6    0.06    0.09
   4   3  -6   -0.08    0.06
   4   3  -6   -0.05    0.09
  -4  -3   6    0.06    0.09
  -4  -3   6   -0.03    0.20
  -4  -3   6    0.12    0.09
  -4  -3   6   -0.17    0.08
   3   3  -6    5.85    0.61
   3   3  -6    4.72    0.31
   3   3  -6    4.30    0.30
   3   3  -6    4.53    0.24
   3   3  -6    4.32    0.27
  -3  -3   6    4.93    0.41
  -3  -3   6    4.54    0.25
  -3  -3   6    4.60    0.29
  -3  -3   6    4.37    0.24
   2   3  -6    0.97    0.14
   2   3  -6    0.82    0.15
   2   3  -6    0.83    0.15
   2   3  -6    0.95    0.10
  -2  -3   6    0.82    0.21
  -2  -3   6    0.90    0.16
  -2  -3   6    1.10    0.16
  -2  -3   6    0.98    0.15
   1   3  -6   10.04    0.41
   1   3  -6    9.23    0.43
   1   3  -6    9.92    0.40
  -1  -3   6    9.67    0.40
  -1  -3   6    9.89    0.47
  -1  -3   6    9.29    0.39
   0   3  -6    9.36    0.44
   0   3  -6    9.28    0.41
   0   3  -6    9.37    0.39
   0  -3   6    9.43    0.41
   0  -3   6    9.56    0.41
   0  -3   6   10.29    0.41
   0  -3   6    9.57    0.44
  -1   3  -6    0.08    0.11
  -1   3  -6    0.10    0.08
  -1   3  -6    0.10    0.10
   1  -3   6    0.01    0.10
   1  -3   6    0.02    0.10
   1  -3   6   -0.04    0.10
   1  -3   6    0.10    0.07
  -2   3  -6    0.20    0.14
  -2   3  -6    0.33    0.15
   2  -3   6    0.31    0.11
   2  -3   6    0.17    0.08
   2  -3   6    0.26    0.14
   2  -3   6    0.31    0.09
  -3   3  -6    0.16    0.13
  -3   3  -6    0.24    0.13
  -3   3  -6    0.21    0.09
   3  -3   6    0.30    0.14
  -4   3  -6   21.99    0.84
  -4   3  -6   20.88    0.83
   4  -3   6   23.65    1.88
   4  -3   6   23.39    0.96
   4  -3   6   21.20    0.83
  -5   3  -6    1.32    0.25
  -5   3  -6    0.78    0.21
   5  -3   6   -0.10    0.67
   5  -3   6    1.09    0.32
   5  -3   6    1.43    0.27
  -6   3  -6    1.97    0.31
  -6   3  -6    1.32    0.28
   6  -3   6    1.38    0.27
   6  -3   6    0.96    0.33
   6  -3   6    1.67    0.73
  -7   3  -6    3.19    0.45
   7  -3   6    2.71    0.38
   7  -3   6    3.53    0.89
   7  -3   6    2.44    0.48
  -8   3  -6    0.26    0.25
   8  -3   6   -0.23    0.13
   9  -3   6    1.03    0.30
   9  -3   6   -0.19    0.52
 -10  -2   6    0.42    0.35
   9   2  -6    0.55    0.37
   9   2  -6    0.22    0.18
  -9  -2   6    0.58    0.19
  -9  -2   6    0.02    0.28
   8   2  -6   -0.12    0.22
   8   2  -6    0.09    0.16
  -8  -2   6    0.69    0.35
  -8  -2   6    0.19    0.14
   7   2  -6    0.24    0.17
   7   2  -6    0.16    0.14
  -7  -2   6   -0.01    0.12
  -7  -2   6    0.30    0.27
   6   2  -6    6.58    0.53
   6   2  -6    6.81    0.46
  -6  -2   6    8.66    0.62
  -6  -2   6    7.25    0.36
   5   2  -6    0.55    0.15
   5   2  -6    0.30    0.14
   5   2  -6    0.59    0.15
  -5  -2   6    0.51    0.13
  -5  -2   6    0.52    0.25
   4   2  -6   16.58    0.64
   4   2  -6   15.52    0.70
   4   2  -6   19.13    1.06
   4   2  -6   16.06    0.52
  -4  -2   6   16.43    0.58
  -4  -2   6   16.57    0.54
  -4  -2   6   15.72    0.74
  -4  -2   6   16.73    0.54
   3   2  -6    2.05    0.20
   3   2  -6    2.06    0.20
   3   2  -6    2.03    0.16
   3   2  -6    2.46    0.46
   3   2  -6    2.12    0.22
  -3  -2   6    2.14    0.18
  -3  -2   6    2.04    0.18
  -3  -2   6    2.18    0.30
  -3  -2   6    2.04    0.18
   2   2  -6   11.06    0.42
   2   2  -6   12.23    0.48
   2   2  -6   11.92    0.42
   2   2  -6   11.75    0.47
   2   2  -6    9.26    0.89
  -2  -2   6   12.34    0.43
  -2  -2   6   12.35    0.45
  -2  -2   6   12.01    0.42
  -2  -2   6   11.34    0.53
   1   2  -6    7.47    0.34
   1   2  -6    7.52    0.34
   1   2  -6    7.76    0.37
  -1  -2   6    7.65    0.40
  -1  -2   6    7.36    0.34
  -1  -2   6    7.63    0.34
   0   2  -6    0.06    0.08
   0   2  -6   -0.03    0.06
   0   2  -6    0.03    0.08
   0  -2   6    0.11    0.10
   0  -2   6    0.14    0.11
   0  -2   6   -0.02    0.08
  -1   2  -6   10.47    0.41
  -1   2  -6   10.28    0.45
  -1   2  -6    9.82    0.43
   1  -2   6   10.30    0.41
   1  -2   6   10.40    0.45
   1  -2   6    9.99    0.44
   1  -2   6   10.03    0.38
  -2   2  -6    3.10    0.25
  -2   2  -6    3.00    0.27
   2  -2   6    3.56    0.61
   2  -2   6    3.19    0.27
   2  -2   6    3.17    0.23
   2  -2   6    3.39    0.22
  -3   2  -6    1.01    0.20
  -3   2  -6    0.80    0.18
   3  -2   6    1.61    0.62
   3  -2   6    0.87    0.20
  -4   2  -6    1.08    0.24
  -4   2  -6    1.33    0.25
   4  -2   6    1.08    0.68
   4  -2   6    0.84    0.19
  -5   2  -6    3.87    0.35
  -5   2  -6    3.62    0.34
   5  -2   6    3.74    0.89
   5  -2   6    4.10    0.34
  -6   2  -6    6.06    0.49
  -6   2  -6    5.55    0.44
   6  -2   6    6.27    1.10
   6  -2   6    5.37    0.44
   6  -2   6    5.44    0.55
  -7   2  -6    1.28    0.32
  -7   2  -6    1.05    0.20
   7  -2   6    0.72    0.31
   7  -2   6    1.10    0.25
   7  -2   6    2.17    0.75
  -8   2  -6    0.56    0.29
   8  -2   6   -0.21    0.76
   8  -2   6    0.46    0.34
   8  -2   6    0.59    0.25
   9  -2   6    3.69    0.87
   9  -2   6    1.26    0.34
   9  -2   6   -0.22    0.42
 -10  -1   6    0.00    0.29
 -10  -1   6   -0.06    0.19
   9   1  -6    0.25    0.48
   9   1  -6    0.21    0.22
  -9  -1   6    0.27    0.30
  -9  -1   6    0.83    0.22
   8   1  -6    1.73    0.30
  -8  -1   6    2.14    0.45
  -8  -1   6    2.00    0.27
   7   1  -6    4.58    0.42
   7   1  -6    3.47    0.53
  -7  -1   6    4.08    0.44
  -7  -1   6    4.58    0.33
   6   1  -6    0.24    0.19
   6   1  -6    0.35    0.14
  -6  -1   6    0.43    0.27
  -6  -1   6    0.63    0.15
   5   1  -6    0.80    0.20
   5   1  -6    1.46    0.19
   5   1  -6    1.14    0.21
  -5  -1   6    1.48    0.19
  -5  -1   6    1.27    0.19
  -5  -1   6    1.32    0.28
   4   1  -6   22.08    1.11
   4   1  -6   20.40    0.73
   4   1  -6   19.52    0.63
  -4  -1   6   19.29    0.63
  -4  -1   6   18.57    0.80
  -4  -1   6   19.48    0.62
  -4  -1   6   20.62    0.64
   3   1  -6    0.15    0.29
   3   1  -6    0.95    0.15
   3   1  -6    0.90    0.16
   3   1  -6    0.61    0.13
  -3  -1   6    1.00    0.15
  -3  -1   6    0.79    0.14
  -3  -1   6    0.87    0.13
   2   1  -6    9.36    0.38
   2   1  -6   10.00    0.41
   2   1  -6    9.58    0.41
   2   1  -6    9.21    0.37
  -2  -1   6    9.48    0.38
  -2  -1   6   10.18    0.39
   1   1  -6    2.99    0.21
   1   1  -6    2.83    0.22
   1   1  -6    2.18    0.50
   1   1  -6    3.34    0.23
  -1  -1   6    3.15    0.22
  -1  -1   6    2.90    0.25
  -1  -1   6    2.97    0.21
[truncated: 244,332 more chars]
