# Supplementary material for: Crystal structure determination, Hirshfeld surface analysis and energy frameworks of 6-phenyl­sulfonyl-6H-thieno[3,2-c]carbazole
Source: Acta Crystallogr E Crystallogr Commun. 2018 Jun 5;74(Pt 7):878–83. doi: 10.1107/S2056989018007971 (PMC6038642; doi:10.1107/S2056989018007971)
Supplement: Supplementary file 2 [file e-74-00878-Isup2.hkl]

data_I                                                                          
_shelx_title ' FJ3 in P-1'                                                      
_shelx_refln_list_code          4                                               
_shelx_F_calc_maximum      193.49                                               
_exptl_crystal_F_000       376.00                                               
_reflns_d_resolution_high  0.8107                                               
                                                                                
loop_                                                                           
 _space_group_symop_operation_xyz                                               
 'x, y, z'                                                                      
 '-x, -y, -z'                                                                   
                                                                                
_cell_length_a     7.6461                                                       
_cell_length_b     9.8772                                                       
_cell_length_c    11.2191                                                       
_cell_angle_alpha  72.571                                                       
_cell_angle_beta   88.496                                                       
_cell_angle_gamma  86.144                                                       
                                                                                
_shelx_F_squared_multiplier     1.000                                           
                                                                                
loop_                                                                           
 _refln_index_h                                                                 
 _refln_index_k                                                                 
 _refln_index_l                                                                 
 _refln_F_squared_calc                                                          
 _refln_F_squared_meas                                                          
 _refln_F_squared_sigma                                                         
 _refln_observed_status                                                         
   1   0   0       1591.49       1594.60        43.66 o                         
   2   0   0        156.34        183.45         2.95 o                         
   3   0   0        246.44        214.31         3.18 o                         
   4   0   0         40.00         51.46         2.02 o                         
   5   0   0          2.98          7.17         1.69 o                         
   6   0   0          3.39          0.49         1.52 o                         
   8   0   0         20.61         19.32         5.46 o                         
   9   0   0          0.14          1.78         3.30 o                         
  -9   1   0          3.77          4.07         4.05 o                         
  -8   1   0         69.69         68.90         7.31 o                         
  -6   1   0        197.72        210.71         7.25 o                         
  -5   1   0         96.13        100.08         4.53 o                         
  -4   1   0        515.10        518.58         9.31 o                         
  -3   1   0        206.96        191.98         3.02 o                         
  -2   1   0          1.69         -0.78         0.52 o                         
  -1   1   0        122.06        127.78         1.60 o                         
   1   1   0        518.09        548.24         6.88 o                         
   2   1   0      37436.78      28968.82       299.84 o                         
   3   1   0       1832.24       1874.21        20.98 o                         
   4   1   0        144.61        148.56         2.91 o                         
   5   1   0          3.08          0.73         0.72 o                         
   6   1   0         23.77         23.80         2.15 o                         
   8   1   0         25.81         20.66         7.22 o                         
   9   1   0          0.54         -0.21         2.24 o                         
  -9   2   0         26.15         26.31         5.08 o                         
  -8   2   0        166.15        174.09         7.18 o                         
  -7   2   0          5.39         -0.45         2.95 o                         
  -6   2   0        158.75        169.26         6.73 o                         
  -5   2   0          1.69          0.22         1.78 o                         
  -4   2   0       1752.51       1794.58        22.32 o                         
  -3   2   0        121.86        132.93         2.70 o                         
  -2   2   0        383.14        385.40         4.32 o                         
  -1   2   0       2154.94       2149.75        15.81 o                         
   0   2   0       2464.88       2512.98        21.47 o                         
   1   2   0         24.22         20.01         0.86 o                         
   2   2   0       6578.96       6534.38        58.92 o                         
   3   2   0        433.95        428.46         5.08 o                         
   4   2   0       7086.71       6922.05        61.02 o                         
   5   2   0         75.68         75.94         2.41 o                         
   6   2   0         53.52         55.48         2.20 o                         
   8   2   0          3.13          2.10         2.26 o                         
   9   2   0         18.65         17.50         3.36 o                         
  -8   3   0          3.13          1.53         2.67 o                         
  -7   3   0         83.49         82.58         5.24 o                         
  -6   3   0        282.40        299.48         6.92 o                         
  -5   3   0        109.38        104.05         4.64 o                         
  -4   3   0         37.84         43.65         5.29 o                         
  -3   3   0        301.02        311.73         3.90 o                         
  -2   3   0        767.80        797.85         7.09 o                         
  -1   3   0       2965.56       3132.71        24.48 o                         
   0   3   0       3036.14       3107.06        24.59 o                         
   1   3   0        749.48        758.63         7.10 o                         
   2   3   0          0.02         -0.22         0.20 o                         
   3   3   0        413.76        392.75         3.91 o                         
   4   3   0       2900.84       2922.38        23.18 o                         
   5   3   0         26.83         25.72         1.61 o                         
   6   3   0       1261.30       1179.08        12.62 o                         
   7   3   0          2.58          1.60         1.69 o                         
   8   3   0         45.00         47.94         3.88 o                         
   9   3   0         13.16         16.29         3.14 o                         
  -8   4   0         50.87         42.74         4.28 o                         
  -7   4   0         75.17         76.51         4.94 o                         
  -6   4   0          8.09          7.98         2.17 o                         
  -5   4   0         48.50         49.67         3.06 o                         
  -4   4   0         41.41         43.58         2.13 o                         
  -3   4   0        625.39        601.33         8.65 o                         
  -2   4   0       1286.54       1356.02        11.28 o                         
  -1   4   0       2379.75       2458.40        19.43 o                         
   0   4   0       1578.45       1632.28        12.14 o                         
   1   4   0        230.07        259.23         3.20 o                         
   2   4   0        370.75        341.94         3.61 o                         
   3   4   0        591.21        621.32         9.40 o                         
   4   4   0         15.76         19.02         1.55 o                         
   5   4   0          8.84          7.58         0.70 o                         
   6   4   0        801.08        769.00         8.18 o                         
   7   4   0         44.10         38.58         2.75 o                         
   8   4   0        283.74        266.06         7.57 o                         
   9   4   0         14.77         13.61         2.97 o                         
  -8   5   0        149.41        154.43        10.76 o                         
  -7   5   0        104.79        108.26         5.58 o                         
  -6   5   0        135.56        135.01         6.89 o                         
  -5   5   0         11.30         11.63         1.88 o                         
  -4   5   0        100.89        102.63         2.90 o                         
  -3   5   0         85.07         85.93         2.43 o                         
  -2   5   0        305.61        295.97         4.55 o                         
  -1   5   0       1820.57       1847.70        16.52 o                         
   0   5   0        621.93        626.43         5.23 o                         
   1   5   0         13.39         14.65         1.47 o                         
   2   5   0        109.37        109.76         1.84 o                         
   3   5   0         54.99         62.14         3.44 o                         
   4   5   0         71.42         59.56         3.10 o                         
   5   5   0         27.95         25.52         2.33 o                         
   6   5   0         99.91         93.67         2.11 o                         
   7   5   0          0.48          2.08         1.29 o                         
   8   5   0        192.48        174.20         6.63 o                         
  -7   6   0          0.65         -1.45         4.27 o                         
  -6   6   0        300.20        314.06         7.70 o                         
  -5   6   0         12.86         11.67         2.57 o                         
  -4   6   0          8.36          6.76         1.18 o                         
  -3   6   0         62.35         57.61         3.02 o                         
  -2   6   0         63.95         63.55         2.75 o                         
  -1   6   0          2.82          0.59         0.83 o                         
   0   6   0         15.46         11.17         0.82 o                         
   1   6   0          0.06         -0.67         0.60 o                         
   2   6   0        736.22        734.88         7.11 o                         
   3   6   0          0.10         -1.22         1.93 o                         
   4   6   0         11.29          8.44         2.00 o                         
   5   6   0          8.06         11.30         2.07 o                         
   6   6   0         21.73         21.82         2.50 o                         
   7   6   0          3.54          2.76         1.98 o                         
   8   6   0         87.42         63.52         7.55 o                         
  -7   7   0        153.21        164.00         9.27 o                         
  -6   7   0         23.60         22.39         3.73 o                         
  -5   7   0         28.07         23.76         2.88 o                         
  -4   7   0        102.07        107.76         4.21 o                         
  -3   7   0        130.13        127.59         4.65 o                         
  -2   7   0         24.58         22.65         2.34 o                         
  -1   7   0          0.52          0.37         1.05 o                         
   0   7   0        116.89        117.06         1.94 o                         
   1   7   0        641.61        635.33         8.04 o                         
   2   7   0         10.61          9.08         1.73 o                         
   3   7   0          8.74          7.31         1.75 o                         
   4   7   0        593.31        603.59        11.63 o                         
   5   7   0          2.29          2.15         1.86 o                         
   6   7   0         29.45         26.46         2.85 o                         
   7   7   0          9.78         11.01         2.43 o                         
  -6   8   0         16.74         15.27         3.93 o                         
  -5   8   0        116.45        134.59         6.31 o                         
  -4   8   0         18.16         10.82         2.40 o                         
  -3   8   0         16.26         17.46         2.40 o                         
  -2   8   0         86.22         92.80         3.29 o                         
  -1   8   0         11.17          8.45         1.40 o                         
   0   8   0        119.18        111.02         3.32 o                         
   1   8   0        197.13        198.00         3.67 o                         
   2   8   0         27.22         28.81         1.60 o                         
   3   8   0        285.21        264.47         6.17 o                         
   4   8   0         22.30         19.83         2.62 o                         
   5   8   0          2.34          1.43         1.53 o                         
   6   8   0        245.59        271.88         8.78 o                         
   7   8   0          2.11         -0.07         2.17 o                         
  -5   9   0          6.61          8.78         2.79 o                         
  -4   9   0         62.16         63.19         5.62 o                         
  -3   9   0        393.04        392.77         8.87 o                         
  -2   9   0         34.28         27.61         2.36 o                         
  -1   9   0          5.09          1.90         1.33 o                         
   0   9   0        184.39        192.38         5.16 o                         
   1   9   0        138.32        138.84         3.34 o                         
   2   9   0        197.65        200.07         5.29 o                         
   3   9   0         95.46         93.56         4.61 o                         
   4   9   0          1.52          1.91         1.92 o                         
   5   9   0         58.36         63.55         4.38 o                         
   6   9   0          5.54          4.91         2.06 o                         
  -4  10   0         91.38        110.29         5.61 o                         
  -3  10   0          1.58         -1.74         2.28 o                         
  -2  10   0         30.72         33.43         4.39 o                         
  -1  10   0        167.11        177.92         5.39 o                         
   0  10   0          2.65          3.45         1.75 o                         
   1  10   0         23.02         24.14         2.88 o                         
   2  10   0        103.55        109.23         4.95 o                         
   3  10   0         69.56         67.08         4.71 o                         
   4  10   0        161.39        161.69         9.54 o                         
   5  10   0         30.43         23.93         3.25 o                         
  -2  11   0        104.74        118.89         6.31 o                         
  -1  11   0         16.03          9.28         2.79 o                         
   0  11   0         10.54          5.47         2.93 o                         
   1  11   0        220.35        236.07        10.38 o                         
   2  11   0          4.85          4.39         2.37 o                         
   3  11   0         22.85         36.25         6.09 o                         
  -2 -11   1         14.28         13.57         3.06 o                         
  -1 -11   1         79.29         73.47         7.89 o                         
   0 -11   1          0.25         -0.74         1.74 o                         
   1 -11   1          0.77         -2.01         1.93 o                         
  -4 -10   1          8.79          8.32         3.31 o                         
  -3 -10   1          2.24         -1.89         2.39 o                         
  -2 -10   1          3.44          2.46         1.66 o                         
  -1 -10   1         85.83         83.23         5.17 o                         
   0 -10   1          4.92          3.97         1.83 o                         
   1 -10   1         67.17         62.91         3.92 o                         
   2 -10   1          7.08          4.90         1.90 o                         
   3 -10   1          1.13         -2.23         2.39 o                         
  -6  -9   1          6.21          6.88         1.84 o                         
  -5  -9   1          9.98          9.61         2.11 o                         
  -4  -9   1        115.47        113.28         4.67 o                         
  -3  -9   1         49.00         45.19         3.12 o                         
  -2  -9   1          0.02          0.21         1.06 o                         
  -1  -9   1          2.04          1.80         1.44 o                         
   0  -9   1         48.39         47.46         3.17 o                         
   1  -9   1        154.10        153.04         4.59 o                         
   2  -9   1         21.18         18.84         2.40 o                         
   3  -9   1         82.01         90.43         5.04 o                         
   4  -9   1          1.21          1.16         2.15 o                         
   5  -9   1         27.17         28.49         4.10 o                         
  -6  -8   1          7.34          4.92         1.96 o                         
  -5  -8   1         24.93         22.29         2.86 o                         
  -4  -8   1         20.06         19.34         2.80 o                         
  -3  -8   1          1.80          0.07         1.16 o                         
  -2  -8   1        372.04        369.25         5.13 o                         
  -1  -8   1        122.37        127.37         2.65 o                         
   0  -8   1          0.77         -1.49         1.00 o                         
   1  -8   1          0.40         -1.48         0.99 o                         
   2  -8   1         22.81         19.72         2.48 o                         
   3  -8   1         69.04         69.27         4.19 o                         
   4  -8   1          5.20          5.41         2.27 o                         
   5  -8   1        148.18        148.84         6.50 o                         
   6  -8   1          5.79         -0.75         3.39 o                         
  -7  -7   1          8.48          9.11         2.22 o                         
  -6  -7   1         70.45         82.19         4.42 o                         
  -5  -7   1        132.79        138.04         5.51 o                         
  -4  -7   1          0.41         -1.82         1.53 o                         
  -3  -7   1        233.30        209.01         6.36 o                         
  -2  -7   1        122.74        117.30         2.25 o                         
  -1  -7   1         14.01         13.45         1.04 o                         
   0  -7   1        505.73        497.71         4.89 o                         
   1  -7   1         82.65         87.58         2.80 o                         
   2  -7   1         57.74         64.57         3.47 o                         
   3  -7   1         90.61         81.30         3.84 o                         
   4  -7   1        169.49        163.53         5.11 o                         
   5  -7   1          5.92         -1.14         2.08 o                         
   6  -7   1          0.90         -1.05         2.75 o                         
  -8  -6   1          0.70          1.53         2.72 o                         
  -7  -6   1         62.88         58.77         4.63 o                         
  -6  -6   1         89.02        102.84         4.38 o                         
  -5  -6   1         15.53         16.88         2.51 o                         
  -4  -6   1        585.58        592.80        12.44 o                         
  -3  -6   1        522.87        530.29        10.97 o                         
  -2  -6   1        180.85        177.21         2.42 o                         
  -1  -6   1        563.69        529.09         5.66 o                         
   0  -6   1         62.47         57.61         1.54 o                         
   1  -6   1          1.13          1.05         1.00 o                         
   2  -6   1       1002.59       1008.40        12.56 o                         
   3  -6   1          1.32         -0.67         2.00 o                         
   4  -6   1          1.32          1.08         0.91 o                         
   5  -6   1        117.57        106.91         7.04 o                         
   6  -6   1         87.15         89.58         6.02 o                         
   7  -6   1          4.05          3.97         3.88 o                         
  -8  -5   1         66.20         52.33         5.23 o                         
  -7  -5   1         25.94         24.52         3.01 o                         
  -6  -5   1         17.01         13.05         1.94 o                         
  -5  -5   1        176.83        177.26         5.40 o                         
  -4  -5   1        449.90        460.43        10.04 o                         
  -3  -5   1         25.07         32.76         3.02 o                         
  -2  -5   1       2653.85       2660.68        20.52 o                         
  -1  -5   1        974.35        978.31        11.37 o                         
   0  -5   1        150.12        154.72         2.10 o                         
   1  -5   1        796.40        803.51         8.30 o                         
   2  -5   1        107.40        106.06         3.49 o                         
   3  -5   1         47.07         44.55         2.09 o                         
   4  -5   1        183.28        173.56         4.25 o                         
   5  -5   1         20.71         15.08         2.08 o                         
   6  -5   1          6.12          3.85         1.63 o                         
   7  -5   1         48.07         47.96         4.09 o                         
   8  -5   1         83.27         88.19        12.20 o                         
  -8  -4   1        204.82        196.84         7.68 o                         
  -7  -4   1          9.86          7.47         1.70 o                         
  -6  -4   1         73.82         65.97         2.23 o                         
  -5  -4   1        116.52        114.39         2.40 o                         
  -4  -4   1         15.83         17.42         1.91 o                         
  -3  -4   1        658.88        645.01         9.78 o                         
  -2  -4   1       1318.22       1321.50        10.96 o                         
  -1  -4   1          0.74          0.51         0.50 o                         
   0  -4   1       2227.32       2229.42        16.10 o                         
   1  -4   1       1399.93       1498.93        13.15 o                         
   2  -4   1        254.08        267.63         2.93 o                         
   3  -4   1        346.45        332.53         5.91 o                         
   4  -4   1        119.18        130.84         4.52 o                         
   5  -4   1          0.03         -1.26         1.58 o                         
   6  -4   1        128.94        125.36         5.57 o                         
   7  -4   1         33.73         30.91         3.61 o                         
   8  -4   1          2.52          3.42         2.72 o                         
  -9  -3   1          2.48          3.22         2.18 o                         
  -8  -3   1         15.72          8.93         2.56 o                         
  -7  -3   1          0.34          0.64         1.24 o                         
  -6  -3   1        722.20        734.28        10.23 o                         
  -5  -3   1        145.72        142.91         2.58 o                         
  -4  -3   1          1.24          0.74         0.47 o                         
  -3  -3   1        698.33        698.94        11.68 o                         
  -2  -3   1          0.03         -0.24         0.72 o                         
  -1  -3   1       1475.36       1409.70        12.85 o                         
   0  -3   1          0.09          1.08         0.38 o                         
   1  -3   1         61.97         54.56         1.58 o                         
   2  -3   1       1377.39       1368.21        11.62 o                         
   3  -3   1        130.08        136.54         3.45 o                         
   4  -3   1          0.69          0.09         1.29 o                         
   5  -3   1        435.54        433.80        12.11 o                         
   6  -3   1         38.94         40.80         3.29 o                         
   7  -3   1          0.15         -2.73         2.79 o                         
   8  -3   1         50.39         60.99         4.93 o                         
  -9  -2   1         16.24         12.71         2.74 o                         
  -8  -2   1         15.84         17.23         4.35 o                         
  -6  -2   1        112.46        103.97         3.12 o                         
  -5  -2   1         32.78         39.86         2.54 o                         
  -4  -2   1       2003.10       1991.57        18.93 o                         
  -3  -2   1       1268.88       1340.73        12.84 o                         
  -2  -2   1        932.28        906.66         7.67 o                         
  -1  -2   1       1120.93       1070.38        20.73 o                         
   0  -2   1       2251.88       2272.55        18.20 o                         
   1  -2   1       5379.93       5225.75        37.93 o                         
   2  -2   1        145.42        154.14         3.58 o                         
   3  -2   1        436.53        472.84         6.11 o                         
   4  -2   1        204.67        189.32         4.46 o                         
   5  -2   1         64.72         67.26         3.64 o                         
   6  -2   1         36.09         38.40         4.60 o                         
   7  -2   1        167.46        179.66        13.70 o                         
   8  -2   1          7.19          7.41         3.91 o                         
   9  -2   1          0.02         -2.45         7.15 o                         
  -9  -1   1         76.15         81.33         4.79 o                         
  -8  -1   1          4.90          0.37         4.38 o                         
  -6  -1   1         74.57         68.14         5.20 o                         
  -5  -1   1        108.53         98.68         4.31 o                         
  -4  -1   1        875.42        928.82        10.02 o                         
  -3  -1   1        431.25        480.76         5.54 o                         
  -2  -1   1       5931.29       5829.65        55.14 o                         
  -1  -1   1        720.36        734.77         6.61 o                         
   0  -1   1        180.89        172.97         1.75 o                         
   1  -1   1       3800.26       3727.64        36.99 o                         
   2  -1   1       1044.20       1104.84         9.79 o                         
   3  -1   1        376.06        336.86         5.05 o                         
   4  -1   1        102.25        103.21         5.56 o                         
   5  -1   1         38.22         33.03         3.33 o                         
   6  -1   1        181.86        187.01         7.12 o                         
   8  -1   1         62.12         72.51         5.34 o                         
   9  -1   1         74.82         75.45         6.06 o                         
  -9   0   1         28.02         28.54         3.76 o                         
  -8   0   1         24.23         19.75         4.49 o                         
  -7   0   1        160.17        159.44         5.73 o                         
  -5   0   1         24.15         23.62         1.66 o                         
  -4   0   1        258.43        219.81         4.99 o                         
  -3   0   1       1081.99       1089.35        10.94 o                         
  -2   0   1       2412.29       2418.64        21.30 o                         
  -1   0   1        792.52        766.54         5.47 o                         
   1   0   1        877.66        856.61         7.21 o                         
   2   0   1        538.78        512.69         6.14 o                         
   3   0   1         29.99         35.62         1.54 o                         
   4   0   1        114.95        125.81         3.54 o                         
   5   0   1        392.12        381.06         6.66 o                         
   6   0   1          0.61         -1.62         1.39 o                         
   8   0   1         89.14         91.57         7.43 o                         
   9   0   1          3.64          5.97         3.32 o                         
  -9   1   1          6.02          6.53         3.00 o                         
  -8   1   1        123.90        126.10         5.12 o                         
  -7   1   1         41.75         42.13         3.47 o                         
  -6   1   1        127.27        131.73         4.63 o                         
  -5   1   1        216.48        214.64         4.55 o                         
  -4   1   1         66.96         68.28         2.39 o                         
  -3   1   1          0.99         -0.83         0.55 o                         
  -2   1   1          1.09          0.51         0.51 o                         
  -1   1   1        648.69        646.81         5.40 o                         
   0   1   1       5578.66       4867.04       160.12 o                         
   1   1   1        354.76        361.48         3.87 o                         
   2   1   1        262.30        264.34         3.37 o                         
   3   1   1       1095.84       1111.61        10.53 o                         
   4   1   1        375.35        377.29         5.72 o                         
   5   1   1          7.58          8.50         1.36 o                         
   6   1   1          3.79          5.07         1.37 o                         
   7   1   1        216.72        216.57         7.26 o                         
   8   1   1          0.31         -0.27         2.03 o                         
   9   1   1         16.17         16.27         3.91 o                         
  -9   2   1          2.25          5.65         8.00 o                         
  -8   2   1         67.75         67.62         4.93 o                         
  -7   2   1          6.56          2.93         2.24 o                         
  -6   2   1        170.10        173.75         5.70 o                         
  -5   2   1         89.93         97.00         3.60 o                         
  -4   2   1        312.61        342.63         8.03 o                         
  -3   2   1         76.56         58.80         1.63 o                         
  -2   2   1       1108.78       1111.60         9.34 o                         
  -1   2   1       6608.01       6342.03        43.76 o                         
   0   2   1        225.88        244.54         2.07 o                         
   1   2   1         30.02         31.76         0.97 o                         
   2   2   1       5630.21       5566.54        55.03 o                         
   3   2   1       1443.90       1518.05        13.71 o                         
   4   2   1         63.75         68.73         1.81 o                         
   5   2   1        176.67        179.75         3.33 o                         
   6   2   1        105.27         99.23         3.21 o                         
   8   2   1          0.39         -2.67         1.83 o                         
   9   2   1         97.62         99.20         6.62 o                         
  -8   3   1          9.15          5.81         2.80 o                         
  -7   3   1         22.17         27.47         6.13 o                         
  -6   3   1         16.54         13.56         2.21 o                         
  -5   3   1         62.33         62.81         3.25 o                         
  -4   3   1        406.79        410.83         6.76 o                         
  -3   3   1          1.61          0.03         0.59 o                         
  -2   3   1        318.74        372.78         4.21 o                         
  -1   3   1       4427.47       4303.06        28.54 o                         
   0   3   1       1647.74       1650.42        11.98 o                         
   1   3   1       1896.84       1809.79        16.66 o                         
   2   3   1        265.34        235.83         3.60 o                         
   3   3   1        322.41        357.93         5.09 o                         
   4   3   1       1294.82       1310.11        11.84 o                         
   5   3   1        103.04        115.62         2.71 o                         
   6   3   1          2.39          0.62         0.90 o                         
   7   3   1          8.71         14.02         2.43 o                         
   8   3   1         20.11         20.13         3.82 o                         
   9   3   1         10.33          4.77         2.55 o                         
  -8   4   1         64.51         67.55         5.11 o                         
  -7   4   1        101.82        106.95         5.52 o                         
  -6   4   1        127.17        137.66         6.40 o                         
  -5   4   1        178.70        175.35         5.07 o                         
  -4   4   1          8.88          4.57         1.21 o                         
  -3   4   1          4.95          3.51         0.82 o                         
  -2   4   1       2050.76       2134.14        15.49 o                         
  -1   4   1       1457.14       1463.55        10.72 o                         
   0   4   1         24.85         40.04         1.14 o                         
   1   4   1        911.80        843.57         7.49 o                         
   2   4   1         89.03        100.99         1.94 o                         
   3   4   1       1004.81        982.05         8.57 o                         
   4   4   1          1.90          5.63         0.75 o                         
   5   4   1         10.50         10.28         1.09 o                         
   6   4   1        364.66        379.22         5.67 o                         
   7   4   1          1.13          0.52         1.63 o                         
   8   4   1          0.12          2.44         2.12 o                         
  -8   5   1          1.56          0.57         2.92 o                         
  -7   5   1         88.94         90.12         8.61 o                         
  -6   5   1        108.15        103.27         4.68 o                         
  -5   5   1        297.79        278.60         5.70 o                         
  -4   5   1        211.63        210.04         4.52 o                         
  -3   5   1          4.32          2.16         1.13 o                         
  -2   5   1        525.44        512.14         5.66 o                         
  -1   5   1        413.64        448.92         4.48 o                         
   0   5   1       2224.00       2310.38        16.15 o                         
   1   5   1        216.57        215.70         2.79 o                         
   2   5   1       1079.04       1090.94         9.70 o                         
   3   5   1        511.08        485.45         5.08 o                         
   4   5   1          3.39          3.48         0.76 o                         
   5   5   1        227.72        223.11         3.11 o                         
   6   5   1         46.11         39.81         2.44 o                         
   7   5   1          0.10          1.27         1.35 o                         
   8   5   1         92.83         94.61         5.49 o                         
  -7   6   1         84.52         95.11         7.75 o                         
  -6   6   1          0.10         -1.23         1.63 o                         
  -5   6   1        183.06        185.06         5.57 o                         
  -4   6   1        253.23        258.66         5.33 o                         
  -3   6   1         32.17         29.12         1.73 o                         
  -2   6   1         72.45         74.11         2.50 o                         
  -1   6   1        272.64        269.98         3.38 o                         
   0   6   1         86.59         78.31         1.72 o                         
   1   6   1        149.13        151.70         2.72 o                         
   2   6   1       2827.28       2838.73        23.12 o                         
   3   6   1         80.45         80.00         1.71 o                         
   4   6   1        256.04        253.08         7.68 o                         
   5   6   1        195.24        200.82         6.03 o                         
   6   6   1          0.09         -0.42         0.98 o                         
   7   6   1         70.55         73.65         3.37 o                         
   8   6   1         27.46         19.64         3.90 o                         
  -7   7   1          0.01         -8.79         5.86 o                         
  -6   7   1         12.19         15.56         3.62 o                         
  -5   7   1         35.13         33.96         3.21 o                         
  -4   7   1         17.34         12.54         1.58 o                         
  -3   7   1        759.68        713.37        10.80 o                         
  -2   7   1       1492.53       1474.95        16.23 o                         
  -1   7   1        223.84        227.23         3.73 o                         
   0   7   1          2.71          1.84         0.62 o                         
   1   7   1        274.17        262.04         3.93 o                         
   2   7   1        147.17        141.90         3.19 o                         
   3   7   1         64.98         59.69         2.09 o                         
   4   7   1        638.25        629.30        14.16 o                         
   5   7   1         27.99         27.07         3.35 o                         
   6   7   1         27.83         30.86         2.99 o                         
   7   7   1         68.52         63.70         4.14 o                         
  -6   8   1         22.92         26.69         4.27 o                         
  -5   8   1         28.73         18.89         2.99 o                         
  -4   8   1         76.42         69.31         4.49 o                         
  -3   8   1         19.95         15.78         2.34 o                         
  -2   8   1         53.62         60.23         3.91 o                         
  -1   8   1        402.92        388.51         5.94 o                         
   0   8   1        461.60        470.45         5.75 o                         
   1   8   1        255.88        266.46         4.23 o                         
   2   8   1         46.94         42.88         2.13 o                         
   3   8   1         99.58         91.21         2.91 o                         
   4   8   1          0.17         -0.12         1.25 o                         
   5   8   1         24.61         23.84         3.71 o                         
   6   8   1         97.22        111.94         6.63 o                         
   7   8   1          6.43          3.27         2.17 o                         
  -5   9   1         63.08         64.89         6.36 o                         
  -4   9   1        134.70        137.20         6.32 o                         
  -3   9   1         73.58         70.08         3.92 o                         
  -2   9   1          7.95          5.16         1.51 o                         
  -1   9   1         39.03         42.60         2.48 o                         
   0   9   1         44.69         39.37         2.35 o                         
   1   9   1        124.82        118.60         4.54 o                         
   2   9   1        326.56        342.53         7.01 o                         
   3   9   1         43.32         46.51         2.75 o                         
   4   9   1         19.93         17.32         2.73 o                         
   5   9   1         16.92         15.15         2.63 o                         
   6   9   1         15.72         16.43         2.68 o                         
  -4  10   1         22.47         20.50         3.66 o                         
  -3  10   1         45.19         42.05         3.69 o                         
  -2  10   1          6.08          5.54         2.16 o                         
  -1  10   1         76.90         75.84         5.16 o                         
   0  10   1         16.74         16.82         2.79 o                         
   1  10   1        172.24        177.69         5.84 o                         
   2  10   1         15.54         14.97         3.46 o                         
   3  10   1        125.72        137.73         4.71 o                         
   4  10   1        103.44        116.09         5.97 o                         
   5  10   1          0.07          1.56         2.75 o                         
  -2  11   1          4.18         -1.74         3.09 o                         
  -1  11   1        102.84        111.35         7.33 o                         
   0  11   1         42.11         42.68         4.96 o                         
   1  11   1         58.65         55.18         5.30 o                         
   2  11   1          0.85          1.97         2.34 o                         
   3  11   1         60.34         53.60         6.47 o                         
   4  11   1          6.19          1.61         3.76 o                         
  -4 -10   2          0.37          0.43         2.29 o                         
  -3 -10   2          4.57          1.70         2.23 o                         
  -2 -10   2         24.74         20.37         2.68 o                         
  -1 -10   2        166.81        176.03         5.22 o                         
   0 -10   2        186.03        191.15         5.93 o                         
   1 -10   2          0.34          0.04         1.73 o                         
   2 -10   2        122.79        128.15         6.49 o                         
   3 -10   2          7.96          8.90         3.00 o                         
  -5  -9   2          0.30         -0.59         1.63 o                         
  -4  -9   2        245.19        240.28        10.54 o                         
  -3  -9   2         39.00         41.45         4.20 o                         
  -2  -9   2         10.03         12.92         1.83 o                         
  -1  -9   2          0.53          0.05         1.30 o                         
   0  -9   2          1.76         -1.25         1.40 o                         
   1  -9   2         90.34         88.46         5.06 o                         
   2  -9   2        206.33        207.86         6.07 o                         
   3  -9   2         13.12          9.98         2.50 o                         
   4  -9   2        118.40        148.19        10.55 o                         
  -6  -8   2         20.47         18.12         2.18 o                         
  -5  -8   2        127.57        129.90         4.71 o                         
  -4  -8   2          0.12          0.45         1.34 o                         
  -3  -8   2          6.07          6.26         1.49 o                         
  -2  -8   2        680.48        664.18         8.83 o                         
  -1  -8   2        181.96        177.85         3.91 o                         
   0  -8   2          0.03         -1.44         0.96 o                         
   1  -8   2          3.55          1.05         1.46 o                         
   2  -8   2         14.62         10.96         2.16 o                         
   3  -8   2        110.84        128.66         5.17 o                         
   4  -8   2        102.75        110.41         5.89 o                         
   5  -8   2          9.38          4.21         2.69 o                         
  -7  -7   2         10.02          8.32         2.31 o                         
  -6  -7   2         22.07         23.05         2.48 o                         
  -5  -7   2          7.97          7.64         1.61 o                         
  -4  -7   2          6.91          4.67         2.38 o                         
  -3  -7   2        333.68        318.26         6.43 o                         
  -2  -7   2          0.00         -0.58         0.66 o                         
  -1  -7   2          6.74          7.58         1.67 o                         
   0  -7   2        653.60        621.61         6.74 o                         
   1  -7   2        206.47        185.01         4.30 o                         
   2  -7   2         28.94         22.41         2.48 o                         
   3  -7   2          1.19          2.24         1.73 o                         
   4  -7   2         11.77          6.95         2.44 o                         
   5  -7   2         49.05         50.98         4.21 o                         
   6  -7   2         28.26         31.39         5.05 o                         
  -7  -6   2          0.33         -0.56         1.49 o                         
  -6  -6   2         11.82          6.41         1.84 o                         
  -5  -6   2         20.22         19.02         2.18 o                         
  -4  -6   2          0.58         -1.88         1.25 o                         
  -3  -6   2          0.39          0.14         0.88 o                         
  -2  -6   2         37.06         38.87         1.18 o                         
  -1  -6   2        836.00        847.21         8.25 o                         
   0  -6   2        141.51        154.01         3.11 o                         
   1  -6   2          0.35          0.81         1.03 o                         
   2  -6   2        930.64        922.25        13.31 o                         
   3  -6   2        232.98        221.75         5.44 o                         
   4  -6   2        165.09        153.28         3.57 o                         
   5  -6   2          0.09         -2.57         1.80 o                         
   6  -6   2          3.97          0.57         2.35 o                         
   7  -6   2         55.59         60.03         6.31 o                         
  -8  -5   2         14.30         17.28         3.39 o                         
  -7  -5   2          4.14          4.19         1.88 o                         
  -6  -5   2         75.27         74.84         4.13 o                         
  -5  -5   2          6.10          5.21         1.55 o                         
  -4  -5   2          3.91         -0.61         1.17 o                         
  -3  -5   2         83.42         86.37         2.64 o                         
  -2  -5   2          9.21          5.58         0.56 o                         
  -1  -5   2         38.45         40.97         1.27 o                         
   0  -5   2          0.00         -0.38         0.55 o                         
   1  -5   2        699.11        711.95         8.38 o                         
   2  -5   2        106.57        108.33         3.07 o                         
   3  -5   2          0.47          0.18         0.56 o                         
   4  -5   2        890.56        879.99        10.36 o                         
   5  -5   2        104.93        100.41         3.69 o                         
   6  -5   2        160.55        162.39         5.40 o                         
   7  -5   2         32.45         40.55         5.70 o                         
  -8  -4   2          2.30          2.25         1.79 o                         
  -7  -4   2         52.89         54.03         2.87 o                         
  -6  -4   2          5.85          5.13         1.08 o                         
  -5  -4   2          6.93          9.55         1.65 o                         
  -4  -4   2        306.72        300.70         6.71 o                         
  -3  -4   2         12.87         11.61         1.61 o                         
  -2  -4   2          2.63          3.45         0.53 o                         
  -1  -4   2        199.16        201.85         2.68 o                         
   0  -4   2         21.18         31.20         1.08 o                         
   1  -4   2        583.59        666.28         7.04 o                         
   2  -4   2         39.16         48.47         1.47 o                         
   3  -4   2        546.95        564.84         8.44 o                         
   4  -4   2         79.68         79.88         3.81 o                         
   5  -4   2          1.20          2.58         1.76 o                         
   6  -4   2        347.20        344.29         9.52 o                         
   7  -4   2        185.76        188.68         9.15 o                         
   8  -4   2        123.62        150.18         7.05 o                         
  -9  -3   2          3.48         -1.28         1.99 o                         
  -8  -3   2         82.36         93.63         4.53 o                         
  -7  -3   2          6.28          8.70         1.75 o                         
  -6  -3   2          1.40          0.58         0.91 o                         
  -5  -3   2        407.20        378.66         4.48 o                         
  -4  -3   2          9.14          6.51         0.75 o                         
  -3  -3   2         15.81         15.58         1.07 o                         
  -2  -3   2        323.98        311.33         3.87 o                         
  -1  -3   2         13.28         12.80         0.74 o                         
   0  -3   2         19.37         18.67         0.97 o                         
   1  -3   2        382.46        394.22         4.79 o                         
   2  -3   2          2.03         -0.11         0.59 o                         
   3  -3   2        362.39        403.96         7.29 o                         
   4  -3   2         17.58         15.05         1.88 o                         
   5  -3   2        226.15        230.88         7.29 o                         
   6  -3   2        103.98        103.61         5.03 o                         
   7  -3   2         41.18         39.37         5.05 o                         
   8  -3   2         98.30         88.32         7.56 o                         
  -9  -2   2          9.73          9.04         3.24 o                         
  -8  -2   2         60.88         69.04         4.62 o                         
  -7  -2   2          0.38          1.25         2.50 o                         
  -6  -2   2        123.50        118.17         3.47 o                         
  -5  -2   2         31.09         30.57         1.83 o                         
  -4  -2   2         49.07         49.50         1.67 o                         
  -3  -2   2       1931.91       1857.87        16.40 o                         
  -2  -2   2         13.26         18.27         0.85 o                         
  -1  -2   2        296.26        276.68         3.34 o                         
   0  -2   2       1294.15       1311.06        10.10 o                         
   1  -2   2          0.09          0.52         0.50 o                         
   2  -2   2          8.53          2.29         0.82 o                         
   3  -2   2          2.90          6.26         1.06 o                         
   4  -2   2          0.10         -0.42         1.13 o                         
   5  -2   2        227.40        222.62         6.86 o                         
   6  -2   2          9.15          7.94         3.61 o                         
   7  -2   2        263.83        267.21         9.43 o                         
   8  -2   2         65.03         58.06         6.49 o                         
  -9  -1   2         56.41         49.98         4.72 o                         
  -8  -1   2         16.13         17.45         2.92 o                         
  -7  -1   2         21.01         22.21         2.55 o                         
  -6  -1   2        129.85        126.15         4.09 o                         
  -5  -1   2         39.04         34.83         1.79 o                         
  -4  -1   2        448.23        454.06         5.09 o                         
  -3  -1   2          9.56          8.16         0.71 o                         
  -2  -1   2        149.10        147.00         1.87 o                         
  -1  -1   2       4360.42       4104.58        30.96 o                         
   0  -1   2        437.82        418.32         3.68 o                         
   1  -1   2        634.77        604.17         5.38 o                         
   2  -1   2       1159.92       1118.87        10.52 o                         
   3  -1   2        150.73        157.26         2.93 o                         
   5  -1   2          2.29          2.00         1.68 o                         
   6  -1   2          6.38          3.90         3.90 o                         
   7  -1   2         14.71         14.19         2.97 o                         
   8  -1   2          6.80          6.41         2.61 o                         
   9  -1   2         29.80         23.51         4.51 o                         
  -9   0   2          0.22         -2.87         2.42 o                         
  -8   0   2         38.77         28.79         3.59 o                         
  -7   0   2        108.54        114.36         4.88 o                         
  -6   0   2         10.23          9.53         1.36 o                         
  -5   0   2         83.21         77.65         2.29 o                         
  -4   0   2        641.61        620.63         7.81 o                         
  -3   0   2        314.90        310.68         3.64 o                         
  -2   0   2        896.30        859.24         6.92 o                         
  -1   0   2        457.67        481.67         4.06 o                         
   0   0   2       3007.06       2859.75        24.42 o                         
   1   0   2       3494.88       3325.28        26.74 o                         
   2   0   2         98.62         82.97         2.42 o                         
   3   0   2        192.09        181.57         2.97 o                         
   4   0   2        703.46        693.66         9.71 o                         
   5   0   2          0.35          0.36         1.15 o                         
   6   0   2          9.25          8.03         1.98 o                         
   8   0   2          1.38         -1.50         4.38 o                         
   9   0   2         40.99         39.45         5.11 o                         
  -9   1   2          0.00          1.98         2.76 o                         
  -8   1   2         37.32         37.38         4.69 o                         
  -7   1   2         44.47         37.07         3.26 o                         
  -6   1   2         56.21         57.32         4.11 o                         
  -5   1   2        193.10        182.07         3.88 o                         
  -4   1   2        112.42        119.15         2.83 o                         
  -3   1   2        215.50        207.38         2.76 o                         
  -2   1   2       1057.41        976.19         7.79 o                         
  -1   1   2        582.44        565.51         4.63 o                         
   0   1   2       5262.58       5013.16        38.26 o                         
   1   1   2        586.27        620.25         5.27 o                         
   2   1   2        557.79        542.43         5.32 o                         
   3   1   2       1246.94       1223.58        10.64 o                         
   4   1   2         34.46         31.85         1.77 o                         
   5   1   2        270.78        261.08        11.00 o                         
   6   1   2        127.19        129.59         3.65 o                         
   8   1   2         10.79         13.87         3.45 o                         
   9   1   2          0.00         -2.33         2.56 o                         
  -9   2   2          1.62          0.80         3.29 o                         
  -8   2   2         36.44         28.54         4.47 o                         
  -7   2   2         10.67          6.10         2.27 o                         
  -6   2   2        220.40        220.61         5.45 o                         
  -5   2   2        238.72        253.64         4.72 o                         
  -4   2   2          0.61          1.41         0.84 o                         
  -3   2   2        444.00        409.11         5.63 o                         
  -2   2   2          1.34          1.60         0.50 o                         
  -1   2   2        308.23        288.77         3.21 o                         
   0   2   2       3000.51       2846.29        23.09 o                         
   1   2   2       1151.52       1129.14        10.11 o                         
   2   2   2        768.33        713.72         7.02 o                         
   3   2   2         33.44         37.29         1.27 o                         
   4   2   2        268.27        280.43         4.13 o                         
   5   2   2        591.35        570.70         7.08 o                         
   7   2   2         89.63         95.38         3.88 o                         
   8   2   2         65.01         58.54        11.17 o                         
   9   2   2         18.04         21.64         4.75 o                         
  -8   3   2         61.30         65.97         5.54 o                         
  -7   3   2          1.57          1.89         2.29 o                         
  -6   3   2         99.92        109.52         3.84 o                         
  -5   3   2          5.73          3.95         1.68 o                         
  -4   3   2       1056.73       1041.70        13.40 o                         
  -3   3   2        424.68        435.11         5.56 o                         
  -2   3   2        291.60        326.31         3.67 o                         
  -1   3   2       1255.81       1255.14         9.82 o                         
   0   3   2        119.04        126.34         1.67 o                         
   1   3   2        452.53        430.71         5.41 o                         
   2   3   2         48.86         40.13         1.41 o                         
   3   3   2        616.16        627.96         6.56 o                         
   4   3   2        445.76        437.45         5.65 o                         
   5   3   2          2.21          0.71         0.88 o                         
   6   3   2         50.13         52.30         2.16 o                         
   7   3   2        129.58        136.95         9.68 o                         
   8   3   2          2.03          0.76         4.09 o                         
   9   3   2         40.36         44.75         5.84 o                         
  -8   4   2         10.36         15.24         3.35 o                         
  -7   4   2          1.26          1.77         2.67 o                         
  -6   4   2        155.70        151.65         5.90 o                         
  -5   4   2         30.74         23.69         2.40 o                         
  -4   4   2        147.80        158.50         5.81 o                         
  -3   4   2         45.58         60.55         1.95 o                         
  -2   4   2        472.63        495.04         4.78 o                         
  -1   4   2         68.61         64.98         1.44 o                         
   0   4   2         10.93         12.62         0.61 o                         
   1   4   2        552.28        545.94         5.18 o                         
   2   4   2        105.11        106.23         2.21 o                         
   3   4   2        342.81        329.06         4.15 o                         
   4   4   2         38.59         36.71         1.51 o                         
   5   4   2        149.66        145.98         3.21 o                         
   6   4   2        122.36        120.90         3.15 o                         
   7   4   2          1.02         -0.11         1.61 o                         
   8   4   2         69.14         73.72         4.66 o                         
  -8   5   2         51.35         46.96         4.61 o                         
  -7   5   2        404.02        425.78        10.52 o                         
  -6   5   2         73.16         75.26         5.14 o                         
  -5   5   2          1.16          1.52         1.36 o                         
  -4   5   2        106.28        105.26         3.35 o                         
  -3   5   2         87.40         77.94         2.49 o                         
  -2   5   2       1493.25       1507.93        12.99 o                         
  -1   5   2        690.23        770.75         6.39 o                         
   0   5   2       1050.98       1108.14         9.93 o                         
   1   5   2        361.07        362.54         3.91 o                         
   2   5   2         39.04         44.05         2.08 o                         
   3   5   2        190.30        187.12         3.20 o                         
   4   5   2          0.00         -0.88         0.59 o                         
   5   5   2         99.09         86.99         2.74 o                         
   6   5   2          5.94          1.96         1.08 o                         
   7   5   2         16.09         13.97         2.04 o                         
   8   5   2         76.38         84.28         4.78 o                         
  -7   6   2          1.74          2.27         2.62 o                         
  -6   6   2        162.47        151.54         5.68 o                         
  -5   6   2        642.83        667.56        10.12 o                         
  -4   6   2         29.75         28.37         2.25 o                         
  -3   6   2         58.92         63.47         2.64 o                         
  -2   6   2        463.41        468.88         4.90 o                         
  -1   6   2        294.72        281.96         3.46 o                         
   0   6   2        796.39        790.83         7.75 o                         
   1   6   2         42.79         51.42         1.85 o                         
   2   6   2        365.25        380.16         4.46 o                         
   3   6   2        113.01        109.89         2.61 o                         
   4   6   2          8.25          7.69         0.81 o                         
   5   6   2         14.15         10.08         1.02 o                         
   6   6   2          1.06         -0.94         1.15 o                         
   7   6   2         19.97         21.11         2.22 o                         
   8   6   2          7.52          6.13         2.19 o                         
  -7   7   2          0.02         -7.79         5.98 o                         
  -6   7   2        121.44        130.70         7.82 o                         
  -5   7   2         40.67         33.25         2.57 o                         
  -4   7   2         36.31         30.21         2.34 o                         
  -3   7   2       1359.52       1312.51        15.93 o                         
  -2   7   2        119.96        119.03         2.84 o                         
  -1   7   2         49.40         52.81         1.84 o                         
   0   7   2         62.53         55.84         2.35 o                         
   1   7   2         20.55         24.47         1.49 o                         
   2   7   2        612.22        611.09         6.79 o                         
   3   7   2         37.83         39.86         1.57 o                         
   4   7   2        154.70        143.19         2.76 o                         
   5   7   2         42.60         45.20         3.12 o                         
   6   7   2          0.74         -0.18         1.02 o                         
   7   7   2          0.50         -0.26         2.01 o                         
   8   7   2          5.45          2.94         3.08 o                         
  -6   8   2         33.45         33.62         4.53 o                         
  -5   8   2          0.80         -2.67         1.78 o                         
  -4   8   2         26.50         37.94         3.54 o                         
  -3   8   2          4.06          1.56         2.46 o                         
  -2   8   2         27.93         24.04         1.77 o                         
  -1   8   2        664.08        650.38         7.34 o                         
   0   8   2         12.97         10.74         1.28 o                         
   1   8   2        453.10        436.64         5.99 o                         
   2   8   2         23.00         20.45         1.52 o                         
   3   8   2          8.46          7.47         1.24 o                         
   4   8   2        317.14        315.27         4.92 o                         
   5   8   2         15.96         15.17         3.14 o                         
   6   8   2         12.38          8.29         2.71 o                         
   7   8   2          6.49          7.96         3.09 o                         
  -5   9   2        150.14        160.45         7.09 o                         
  -4   9   2          0.83          0.36         2.27 o                         
  -3   9   2        153.47        136.58         6.07 o                         
  -2   9   2         38.63         49.70         2.52 o                         
  -1   9   2        169.46        163.17         4.89 o                         
   0   9   2         10.36          9.12         1.73 o                         
   1   9   2        583.17        582.87         9.27 o                         
   2   9   2          4.92          0.49         1.34 o                         
   3   9   2        168.43        158.23         4.44 o                         
   4   9   2          8.45          7.96         1.27 o                         
   5   9   2          3.24          3.47         1.74 o                         
   6   9   2        187.42        202.09         8.95 o                         
  -4  10   2          0.10          2.73         2.64 o                         
  -3  10   2        502.68        487.91        11.93 o                         
  -2  10   2          3.20          4.73         2.33 o                         
  -1  10   2         47.09         52.98         4.99 o                         
   0  10   2         94.32        114.12         6.38 o                         
   1  10   2         44.04         44.74         3.39 o                         
   2  10   2         10.70         11.08         2.80 o                         
   3  10   2        121.86        129.07         5.14 o                         
   4  10   2          4.07         -0.99         2.79 o                         
   5  10   2         44.37         52.66         8.67 o                         
  -3  11   2         57.54         47.73         7.88 o                         
  -2  11   2          0.00         -0.50         3.01 o                         
  -1  11   2        162.57        187.46        12.39 o                         
   0  11   2         39.36         30.30         4.41 o                         
   1  11   2        124.20        115.62         6.96 o                         
   2  11   2         63.93         79.28        10.55 o                         
   3  11   2         24.91         24.18         3.25 o                         
   4  11   2          9.00          9.14         4.00 o                         
   0  12   2         11.14          8.26         3.76 o                         
   1  12   2        118.70        138.16         7.93 o                         
  -3 -10   3          5.27          4.83         2.70 o                         
  -2 -10   3         50.15         52.03         3.45 o                         
  -1 -10   3         70.39         76.70         3.97 o                         
   0 -10   3         49.68         51.48         3.58 o                         
   1 -10   3          4.62          4.12         2.10 o                         
   2 -10   3        129.71        136.05         5.68 o                         
  -5  -9   3          8.50          6.78         1.96 o                         
  -4  -9   3         99.92        105.37         6.82 o                         
  -3  -9   3         21.93         25.08         4.68 o                         
  -2  -9   3         60.57         58.26         3.29 o                         
  -1  -9   3         34.06         33.52         2.73 o                         
   0  -9   3          5.79          6.53         1.84 o                         
   1  -9   3         18.33         24.86         3.05 o                         
   2  -9   3         12.58         17.41         3.14 o                         
   3  -9   3         10.44          8.72         3.52 o                         
   4  -9   3        123.29        124.69         8.58 o                         
  -6  -8   3         32.15         32.69         2.92 o                         
  -5  -8   3          9.75          7.96         2.03 o                         
  -4  -8   3          3.04          0.88         1.56 o                         
  -3  -8   3         47.69         48.96         3.13 o                         
  -2  -8   3        158.85        157.40         4.88 o                         
  -1  -8   3          8.16          8.55         1.94 o                         
   0  -8   3          0.80          2.60         1.51 o                         
   1  -8   3          0.01          0.80         1.46 o                         
   2  -8   3         23.43         25.20         2.79 o                         
   3  -8   3         54.43         56.55         5.50 o                         
   4  -8   3          0.70         -2.92         2.36 o                         
   5  -8   3         11.80          6.64         2.89 o                         
  -7  -7   3         29.73         33.50         3.83 o                         
  -6  -7   3         29.81         29.56         2.67 o                         
  -5  -7   3        203.44        197.52         5.29 o                         
  -4  -7   3         14.34          9.45         1.87 o                         
  -3  -7   3          7.58          7.58         1.92 o                         
  -2  -7   3         78.26         75.96         2.36 o                         
  -1  -7   3          0.16         -0.07         0.85 o                         
   0  -7   3        476.28        457.78         5.67 o                         
   1  -7   3        121.41        120.35         3.75 o                         
   2  -7   3          5.06          5.68         2.03 o                         
   3  -7   3          6.89          1.60         1.98 o                         
   4  -7   3         60.00         71.36         4.55 o                         
   5  -7   3         80.60         79.93         5.11 o                         
   6  -7   3         13.13          6.53         3.37 o                         
  -7  -6   3         43.91         43.49         4.09 o                         
  -6  -6   3          2.58          4.03         1.67 o                         
  -5  -6   3         26.02         26.40         2.58 o                         
  -4  -6   3          0.10         -1.60         1.07 o                         
  -3  -6   3        836.80        821.88        10.40 o                         
  -2  -6   3        133.56        130.19         2.45 o                         
  -1  -6   3         19.90         19.37         1.51 o                         
   0  -6   3        225.35        224.94         3.65 o                         
   1  -6   3         28.70         32.69         2.24 o                         
   2  -6   3        402.41        386.58         8.26 o                         
   3  -6   3         87.02         81.94         4.35 o                         
   4  -6   3          0.20          1.63         1.83 o                         
   5  -6   3         10.24          8.03         2.30 o                         
   6  -6   3         44.87         43.79         4.66 o                         
   7  -6   3          3.75          0.92         3.99 o                         
  -8  -5   3          2.03         -2.21         2.51 o                         
  -7  -5   3         10.95         13.80         2.59 o                         
  -6  -5   3        130.94        143.60         5.09 o                         
  -5  -5   3         13.87         12.68         1.79 o                         
  -4  -5   3          0.05         -0.17         1.19 o                         
  -3  -5   3         85.88         74.32         1.41 o                         
  -2  -5   3          0.41         -0.53         0.48 o                         
  -1  -5   3        610.15        628.32         6.61 o                         
   0  -5   3        341.14        344.38         4.51 o                         
   1  -5   3         38.97         43.35         2.58 o                         
   2  -5   3        566.30        557.64         8.20 o                         
   3  -5   3         50.38         48.58         2.27 o                         
   4  -5   3        148.70        150.67         4.17 o                         
   5  -5   3         50.65         49.78         3.78 o                         
   6  -5   3          0.02          0.24         1.73 o                         
   7  -5   3         27.26         31.28         5.27 o                         
  -8  -4   3          0.00         -0.10         2.33 o                         
  -7  -4   3         63.11         70.19         3.12 o                         
  -6  -4   3         13.00         13.69         1.16 o                         
  -5  -4   3         21.07         17.32         1.93 o                         
  -4  -4   3        332.89        331.19         6.49 o                         
  -3  -4   3        112.50        113.77         2.41 o                         
  -2  -4   3          6.72          2.97         0.69 o                         
  -1  -4   3        105.28        140.15         2.39 o                         
   0  -4   3         11.69         12.67         1.08 o                         
   1  -4   3       1209.99       1288.45        10.98 o                         
   2  -4   3        270.64        276.48         4.04 o                         
   3  -4   3        243.46        256.52         5.43 o                         
   4  -4   3        684.91        661.16        10.37 o                         
   5  -4   3         41.57         40.43         3.32 o                         
   6  -4   3         11.41         11.55         2.55 o                         
   7  -4   3        135.43        135.37         6.37 o                         
   8  -4   3         41.23         43.99         4.67 o                         
  -8  -3   3          8.91         10.66         2.44 o                         
  -7  -3   3          5.71          6.07         1.96 o                         
  -6  -3   3          2.12          2.62         1.44 o                         
  -5  -3   3          3.20          4.59         0.85 o                         
  -4  -3   3         16.61         16.29         0.86 o                         
  -3  -3   3          0.73          0.83         0.42 o                         
  -2  -3   3        633.70        623.07         6.03 o                         
  -1  -3   3          3.48          2.86         0.61 o                         
   0  -3   3        232.90        203.95         2.43 o                         
   1  -3   3         30.40         56.94         1.43 o                         
   2  -3   3          6.51          8.14         0.97 o                         
   3  -3   3       1613.75       1649.65        18.11 o                         
   4  -3   3         78.27         64.29         3.74 o                         
   5  -3   3        145.15        149.98         5.12 o                         
   6  -3   3        724.70        715.26        13.44 o                         
   7  -3   3         98.53         95.11         5.17 o                         
   8  -3   3         38.05         31.45         4.10 o                         
  -8  -2   3          3.51          2.01         2.25 o                         
  -7  -2   3         29.05         26.84         3.67 o                         
  -6  -2   3         26.54         27.29         1.88 o                         
  -5  -2   3         42.91         38.89         1.88 o                         
  -4  -2   3         10.32         10.48         0.91 o                         
  -3  -2   3        115.99        113.77         2.20 o                         
  -2  -2   3         18.63         22.21         1.32 o                         
  -1  -2   3        140.42        158.39         2.25 o                         
   0  -2   3       1805.12       1807.60        13.71 o                         
   1  -2   3        382.91        417.58         4.08 o                         
   2  -2   3        297.62        273.53         3.76 o                         
   3  -2   3         57.07         37.95         2.07 o                         
   4  -2   3          8.82         11.31         2.11 o                         
   5  -2   3        625.26        624.45        10.89 o                         
   6  -2   3        138.45        129.61         3.58 o                         
   7  -2   3         92.57         96.11         5.09 o                         
   8  -2   3        148.06        169.58         6.86 o                         
  -9  -1   3          6.26          6.54         2.73 o                         
  -8  -1   3          7.55          9.47         2.65 o                         
  -7  -1   3          0.00         -1.31         1.87 o                         
  -6  -1   3          9.63          6.12         1.47 o                         
  -5  -1   3        305.80        287.91         4.73 o                         
  -4  -1   3         55.07         54.19         1.75 o                         
  -3  -1   3          0.57          0.47         0.54 o                         
  -2  -1   3         17.10         15.83         0.79 o                         
  -1  -1   3        151.77        133.01         1.97 o                         
   0  -1   3          0.88          0.23         0.46 o                         
   1  -1   3          0.21          0.00         0.44 o                         
   2  -1   3       1973.77       2060.05        16.23 o                         
   3  -1   3        722.34        762.83         8.77 o                         
   4  -1   3        293.88        282.25         5.59 o                         
   5  -1   3          2.86          0.18         0.68 o                         
   6  -1   3        115.02        116.04         4.60 o                         
   7  -1   3        185.92        176.93         6.81 o                         
   8  -1   3          0.04         -1.98         2.04 o                         
   9  -1   3         19.21         18.55         6.19 o                         
  -9   0   3         79.43         87.07        18.00 o                         
  -8   0   3         85.55         80.33         5.04 o                         
  -7   0   3          5.54          6.28         2.80 o                         
  -6   0   3        204.60        196.90         4.67 o                         
  -5   0   3         15.26         15.68         1.97 o                         
  -4   0   3        103.04        108.71         2.68 o                         
  -3   0   3        368.25        351.38         4.06 o                         
  -2   0   3         31.46         36.02         1.03 o                         
  -1   0   3         10.16          7.89         0.77 o                         
   0   0   3        112.16        111.95         1.61 o                         
   1   0   3        499.43        501.85         4.53 o                         
   2   0   3        180.32        196.26         3.08 o                         
   3   0   3         58.54         53.41         1.90 o                         
   4   0   3        896.27        906.03        10.26 o                         
   5   0   3        215.93        218.57         9.21 o                         
   6   0   3        639.72        604.60        19.90 o                         
   8   0   3          6.31          5.01         2.69 o                         
   9   0   3         57.24         51.67        10.27 o                         
  -9   1   3         18.37         29.38         4.14 o                         
  -8   1   3          7.41          5.29         4.65 o                         
  -7   1   3        172.92        175.14         6.68 o                         
  -6   1   3        481.64        479.50         7.98 o                         
  -5   1   3        107.94        108.85         2.80 o                         
  -4   1   3        469.52        452.45         5.82 o                         
  -3   1   3         23.60         24.02         1.28 o                         
  -2   1   3        951.47        991.32         8.11 o                         
  -1   1   3        851.25        850.36         7.21 o                         
   0   1   3         29.53         27.91         1.01 o                         
   1   1   3          0.66          0.27         0.42 o                         
   2   1   3        892.07        943.85        10.89 o                         
   3   1   3        442.06        436.00         4.95 o                         
   4   1   3          5.19          5.24         1.19 o                         
   5   1   3         42.57         40.43         3.59 o                         
   6   1   3        757.81        740.55        11.36 o                         
   8   1   3         94.67         91.05         8.02 o                         
   9   1   3          0.14         -1.12         2.34 o                         
  -9   2   3          0.02          6.90         3.93 o                         
  -8   2   3         73.27         74.13         5.24 o                         
  -6   2   3          0.03         -1.01         1.15 o                         
  -5   2   3        644.50        625.44         7.85 o                         
  -4   2   3        671.01        667.78         7.57 o                         
  -3   2   3        232.35        245.90         3.37 o                         
  -2   2   3       1003.54        988.07         8.88 o                         
  -1   2   3         57.75         58.79         1.44 o                         
   0   2   3        282.84        286.81         3.13 o                         
   1   2   3        811.83        771.45         6.60 o                         
   2   2   3        359.42        368.58         4.17 o                         
   3   2   3         12.96         11.27         0.89 o                         
   4   2   3         66.78         71.28         2.13 o                         
   5   2   3        266.35        258.49         5.28 o                         
   6   2   3         31.69         32.09         2.21 o                         
   7   2   3          0.10         -0.92         2.16 o                         
   8   2   3         73.00         62.44         7.35 o                         
   9   2   3         46.08         47.49         6.70 o                         
  -8   3   3         74.62         83.36         5.56 o                         
  -7   3   3          0.90          4.48         2.53 o                         
  -6   3   3        393.85        405.86         6.56 o                         
  -5   3   3         97.66         92.00         2.87 o                         
  -4   3   3         80.88         87.74         2.54 o                         
  -3   3   3        978.66        932.36         8.81 o                         
  -2   3   3        757.62        769.71         7.46 o                         
  -1   3   3        772.59        812.49         7.55 o                         
   0   3   3        287.75        250.76         3.90 o                         
   1   3   3        311.38        333.56         3.80 o                         
   2   3   3          2.59          0.48         0.64 o                         
   3   3   3        196.13        183.48         3.07 o                         
   4   3   3          0.14         -0.12         0.75 o                         
   5   3   3          0.24          0.87         0.98 o                         
   6   3   3         41.75         40.69         2.07 o                         
   7   3   3         16.01         17.66         2.37 o                         
   8   3   3         15.61          9.82         5.24 o                         
   9   3   3          7.42          8.86         3.84 o                         
  -8   4   3          2.98          2.44         3.44 o                         
  -7   4   3        196.25        210.21        11.43 o                         
  -6   4   3        253.85        247.67         5.75 o                         
  -5   4   3         68.18         65.38         3.33 o                         
  -4   4   3        626.75        621.47         7.84 o                         
  -3   4   3         55.81         43.43         1.28 o                         
  -2   4   3        229.72        270.15         3.61 o                         
  -1   4   3       1030.05        978.83         8.57 o                         
   0   4   3        205.80        206.30         3.60 o                         
   1   4   3        132.58        132.31         1.64 o                         
   2   4   3         87.49         74.63         1.84 o                         
   3   4   3        170.24        165.85         2.75 o                         
   4   4   3        135.86        131.10         2.81 o                         
   5   4   3          0.94          0.27         0.98 o                         
   6   4   3          0.00         -0.23         0.98 o                         
   7   4   3         35.19         38.68         3.36 o                         
   8   4   3          0.79          0.24         2.36 o                         
  -8   5   3          0.02         -4.09         4.83 o                         
  -7   5   3         51.67         54.77         4.53 o                         
  -6   5   3          6.96          3.16         2.11 o                         
  -5   5   3        664.68        668.75         9.86 o                         
  -4   5   3        242.54        228.09         4.81 o                         
  -3   5   3         68.59         71.19         3.06 o                         
  -2   5   3       1349.49       1361.34        12.88 o                         
  -1   5   3         14.76          9.34         0.96 o                         
   0   5   3        194.68        228.11         3.46 o                         
   1   5   3         69.16         51.99         1.35 o                         
   2   5   3         24.64         26.21         1.51 o                         
   3   5   3        137.08        141.21         3.28 o                         
   4   5   3        214.72        205.21         4.14 o                         
   5   5   3        165.48        156.98         3.58 o                         
   6   5   3         59.88         60.44         3.21 o                         
   7   5   3         17.25         21.59         2.80 o                         
   8   5   3          4.25          4.92         2.29 o                         
  -7   6   3          1.06          1.92         2.61 o                         
  -6   6   3          6.92          6.24         2.00 o                         
  -5   6   3         42.63         43.52         3.02 o                         
  -4   6   3         12.10         14.79         1.87 o                         
  -3   6   3        563.24        558.08         8.54 o                         
  -2   6   3        371.41        367.92         5.19 o                         
  -1   6   3         58.53         83.06         2.19 o                         
   0   6   3       1378.86       1422.79        14.75 o                         
   1   6   3         52.99         58.86         1.56 o                         
   2   6   3         31.65         36.87         2.26 o                         
   3   6   3        136.51        125.15         3.19 o                         
   4   6   3         29.97         29.09         1.89 o                         
   5   6   3         24.30         26.20         2.86 o                         
   6   6   3         83.77         89.87         4.22 o                         
   7   6   3          0.33          1.02         1.87 o                         
   8   6   3         23.22         24.96         3.14 o                         
  -7   7   3         16.44         17.37         7.00 o                         
  -6   7   3         56.17         52.66         4.04 o                         
  -5   7   3          3.99          2.88         1.66 o                         
  -4   7   3          1.48         -1.33         1.03 o                         
  -3   7   3         44.69         34.54         2.63 o                         
  -2   7   3         11.48          8.01         1.09 o                         
  -1   7   3        377.53        373.35         5.34 o                         
   0   7   3         60.99         59.65         2.62 o                         
   1   7   3          0.86          1.86         0.74 o                         
   2   7   3        861.39        872.35         9.85 o                         
   3   7   3         20.18         16.15         1.40 o                         
   4   7   3          1.70          0.97         0.81 o                         
   5   7   3         37.23         37.25         4.44 o                         
   6   7   3          8.55          6.99         2.13 o                         
   7   7   3         96.17        105.63         4.54 o                         
   8   7   3         20.81         13.75         5.53 o                         
  -6   8   3          0.45         -0.40         3.08 o                         
  -5   8   3         24.27         16.71         2.92 o                         
  -4   8   3         35.66         42.81         3.07 o                         
  -3   8   3         58.49         50.67         3.00 o                         
  -2   8   3         47.27         40.40         2.00 o                         
  -1   8   3         97.81         91.23         2.71 o                         
   0   8   3        191.71        184.27         3.67 o                         
   1   8   3         98.90         97.55         2.58 o                         
   2   8   3          1.25          1.13         0.83 o                         
   3   8   3         74.98         73.03         2.84 o                         
   4   8   3        336.64        333.18         6.29 o                         
   5   8   3         10.33         11.47         2.10 o                         
   6   8   3         11.38         13.73         1.92 o                         
   7   8   3         64.90         84.59         6.92 o                         
  -5   9   3         22.49         18.68         3.37 o                         
  -4   9   3         39.55         34.65         3.88 o                         
  -3   9   3         61.47         55.73         4.34 o                         
  -2   9   3         61.27         67.19         4.53 o                         
  -1   9   3          9.89          6.02         2.32 o                         
   0   9   3          0.50         -0.33         1.21 o                         
   1   9   3         99.75         95.27         5.54 o                         
   2   9   3         99.38        103.11         3.80 o                         
   3   9   3        121.06        127.01         4.22 o                         
   4   9   3         10.81         10.40         1.63 o                         
   5   9   3         19.30         18.12         1.80 o                         
   6   9   3        136.45        139.33         7.78 o                         
  -4  10   3        133.50        159.44         7.08 o                         
  -3  10   3         16.93          9.98         2.97 o                         
  -2  10   3         41.74         47.35         4.25 o                         
  -1  10   3         24.28         19.96         3.61 o                         
   0  10   3          2.84         -1.37         2.71 o                         
   1  10   3          1.24          0.40         2.78 o                         
   2  10   3         29.69         31.28         6.67 o                         
   3  10   3          7.33          3.76         2.30 o                         
   4  10   3         31.19         35.13         3.35 o                         
   5  10   3         16.60         15.08         3.89 o                         
  -3  11   3         63.76         59.37         6.35 o                         
  -2  11   3         88.75        117.04        13.27 o                         
  -1  11   3          8.43          4.93         3.17 o                         
   0  11   3        143.91        152.14         7.97 o                         
   1  11   3         17.11         19.81         3.74 o                         
   2  11   3          0.31         -1.82         2.73 o                         
   3  11   3          3.87          0.45         2.09 o                         
   4  11   3         29.77         25.20         5.39 o                         
   0  12   3        119.71        120.53         8.55 o                         
   1  12   3          0.29         -3.15         2.85 o                         
   2  12   3         35.50         41.40         4.79 o                         
  -1 -10   4          0.25         -2.59         1.73 o                         
   0 -10   4         29.50         27.57         3.04 o                         
  -4  -9   4         16.97         19.97         3.57 o                         
  -3  -9   4          8.81          9.33         2.70 o                         
  -2  -9   4        125.26        123.72         4.49 o                         
  -1  -9   4         52.67         52.76         3.55 o                         
   0  -9   4        125.54        135.71         5.01 o                         
   1  -9   4         18.27         13.65         2.47 o                         
   2  -9   4        195.97        218.92        13.11 o                         
   3  -9   4         56.03         47.70         5.51 o                         
  -5  -8   4          0.78          1.79         1.71 o                         
  -4  -8   4         68.79         70.44         3.53 o                         
  -3  -8   4         66.26         71.30         4.75 o                         
  -2  -8   4          3.97          5.00         1.33 o                         
  -1  -8   4        169.17        171.37         5.00 o                         
   0  -8   4         66.23         64.21         3.76 o                         
   1  -8   4         95.42        101.75         4.85 o                         
   2  -8   4        362.58        390.73        20.69 o                         
   3  -8   4          0.04         -1.26         2.32 o                         
   4  -8   4        214.14        230.78         8.70 o                         
  -6  -7   4          0.18         -0.50         1.52 o                         
  -5  -7   4         61.53         65.93         4.93 o                         
  -4  -7   4         20.53         18.03         1.85 o                         
  -3  -7   4         28.22         27.55         1.68 o                         
  -2  -7   4        443.09        443.52         6.95 o                         
  -1  -7   4          0.13         -1.40         0.93 o                         
   0  -7   4         57.37         52.55         2.28 o                         
   1  -7   4        293.91        288.21         6.52 o                         
   2  -7   4        159.53        156.40         6.47 o                         
   3  -7   4        226.12        243.39         8.58 o                         
   4  -7   4        296.93        315.42         9.43 o                         
   5  -7   4          0.86          0.23         2.46 o                         
  -7  -6   4         17.42         11.36         3.08 o                         
  -6  -6   4         35.88         27.80         3.19 o                         
  -5  -6   4          2.20          3.74         1.45 o                         
  -4  -6   4         82.77         78.80         3.02 o                         
  -3  -6   4         72.06         77.49         2.03 o                         
  -2  -6   4        175.64        176.03         3.97 o                         
  -1  -6   4         58.26         55.53         1.89 o                         
   0  -6   4        510.14        482.14         6.13 o                         
   1  -6   4         39.51         39.44         2.37 o                         
   2  -6   4          7.21          5.42         2.09 o                         
   3  -6   4        298.17        300.32         9.10 o                         
   4  -6   4        110.95         99.51         5.10 o                         
   5  -6   4        173.70        168.19        10.66 o                         
   6  -6   4         83.92         75.34         7.86 o                         
  -7  -5   4         50.88         50.13         4.49 o                         
  -6  -5   4          0.87         -0.32         1.65 o                         
  -5  -5   4          2.97          2.97         1.77 o                         
  -4  -5   4        384.55        379.78         6.18 o                         
  -3  -5   4          1.23          1.57         0.57 o                         
  -2  -5   4         10.93          9.71         1.00 o                         
  -1  -5   4        474.27        471.61         5.40 o                         
   0  -5   4         39.42         33.61         1.64 o                         
   1  -5   4        339.95        339.55         8.72 o                         
   2  -5   4       1349.09       1289.22        14.36 o                         
   3  -5   4         21.53         22.83         1.86 o                         
   4  -5   4         83.39         84.09         5.24 o                         
   5  -5   4        113.40        110.25         5.31 o                         
   6  -5   4          2.22         -4.95         3.30 o                         
   7  -5   4         92.19         99.14         8.85 o                         
  -8  -4   4         90.26        121.47         6.80 o                         
  -7  -4   4          4.20          2.60         1.42 o                         
  -6  -4   4         81.21         76.43         2.75 o                         
  -5  -4   4         40.79         39.88         2.51 o                         
  -4  -4   4        122.23        120.47         2.71 o                         
  -3  -4   4         27.08         25.14         1.14 o                         
  -2  -4   4         89.06         93.94         1.92 o                         
  -1  -4   4          4.68          1.01         0.93 o                         
   0  -4   4        142.67        152.06         2.68 o                         
   1  -4   4       1011.47        975.77         9.44 o                         
   2  -4   4        158.79        149.52         2.95 o                         
   3  -4   4        205.10        204.09         4.83 o                         
   4  -4   4       1379.11       1343.74        23.37 o                         
   5  -4   4          0.08         -2.65         1.77 o                         
   6  -4   4          3.88          0.28         2.14 o                         
   7  -4   4         68.22         77.60         7.11 o                         
  -8  -3   4         22.73         26.26         3.16 o                         
  -7  -3   4         34.10         29.61         3.44 o                         
  -6  -3   4        136.88        139.95         4.63 o                         
  -5  -3   4          2.63          1.45         0.87 o                         
  -4  -3   4        539.41        508.29         5.60 o                         
  -3  -3   4         52.59         50.59         1.64 o                         
  -2  -3   4        168.70        182.04         2.66 o                         
  -1  -3   4         31.57         29.84         1.28 o                         
   0  -3   4        118.14        151.25         3.32 o                         
   1  -3   4         73.19         64.40         1.73 o                         
   2  -3   4         53.88         56.31         2.21 o                         
   3  -3   4        534.41        523.49         7.76 o                         
   4  -3   4         65.00         68.62         4.08 o                         
   5  -3   4         37.58         37.45         2.85 o                         
   6  -3   4        280.96        276.46         9.25 o                         
   7  -3   4         17.69         18.90         3.43 o                         
   8  -3   4          6.94          3.30         2.93 o                         
  -8  -2   4         66.49         77.43         5.12 o                         
  -7  -2   4        250.39        258.17         7.59 o                         
  -6  -2   4          0.17          0.57         1.34 o                         
  -5  -2   4        168.84        165.69         3.62 o                         
  -4  -2   4        585.75        565.25         6.78 o                         
  -3  -2   4        113.83        109.82         2.18 o                         
  -2  -2   4          4.82          1.21         0.48 o                         
  -1  -2   4         79.93         79.49         1.63 o                         
   0  -2   4        678.15        755.95         6.82 o                         
   1  -2   4         76.88         96.75         1.78 o                         
   2  -2   4         27.44         29.73         1.68 o                         
   3  -2   4         19.53         21.96         2.39 o                         
   4  -2   4         71.48         64.79         2.63 o                         
   5  -2   4         63.24         67.33         3.35 o                         
   6  -2   4         93.02         94.85         5.16 o                         
   7  -2   4        105.67        105.07         5.34 o                         
   8  -2   4         67.23         76.22         8.99 o                         
  -8  -1   4        142.22        156.04         6.83 o                         
  -7  -1   4         79.65         80.74         4.91 o                         
  -6  -1   4         30.51         30.08         2.99 o                         
  -5  -1   4       1033.90       1019.31        11.91 o                         
  -4  -1   4         53.68         58.49         2.22 o                         
  -3  -1   4        208.78        203.28         3.07 o                         
  -2  -1   4         29.34         20.62         0.96 o                         
  -1  -1   4        122.44        130.80         2.32 o                         
   0  -1   4          1.76          2.81         0.62 o                         
   1  -1   4        150.74        173.63         2.54 o                         
   2  -1   4        376.38        437.45         5.24 o                         
   3  -1   4        138.35        181.60         4.26 o                         
   4  -1   4          1.44          1.72         1.23 o                         
   5  -1   4         88.89         85.10         3.60 o                         
   6  -1   4        255.41        250.71         6.92 o                         
   7  -1   4        102.59        109.99         7.49 o                         
   8  -1   4        115.79        109.88         8.87 o                         
  -8   0   4         16.33         15.99         3.03 o                         
  -7   0   4         91.84         89.40         5.99 o                         
  -6   0   4         98.96         95.94         3.78 o                         
  -5   0   4        259.06        246.05         5.66 o                         
  -4   0   4        267.00        261.24         4.36 o                         
  -3   0   4       1081.33       1048.55         9.69 o                         
  -2   0   4        180.90        202.67         2.75 o                         
  -1   0   4       1107.49       1095.77         8.93 o                         
   0   0   4         52.09         52.48         1.38 o                         
   1   0   4        662.08        718.15         6.30 o                         
   2   0   4        430.07        432.31         4.90 o                         
   3   0   4        195.68        219.62         4.60 o                         
   4   0   4         98.71        105.57         5.57 o                         
   5   0   4         76.68         68.79         2.80 o                         
   6   0   4         13.58         10.77         2.20 o                         
   8   0   4        120.89        123.49         6.02 o                         
  -8   1   4          0.29          8.30         4.97 o                         
  -7   1   4         39.38         37.21         3.85 o                         
  -6   1   4         27.43         22.98         2.24 o                         
  -5   1   4        248.29        261.52         4.73 o                         
  -4   1   4        319.20        315.48         4.96 o                         
  -3   1   4         24.26         27.47         1.40 o                         
  -2   1   4         44.02         40.62         1.24 o                         
  -1   1   4       1845.69       1816.19        14.50 o                         
   0   1   4        415.16        445.97         4.38 o                         
   1   1   4        937.35        911.97         7.58 o                         
   2   1   4        590.18        610.72         6.86 o                         
   3   1   4        138.70        157.36         3.22 o                         
   4   1   4        545.56        536.01         7.16 o                         
   5   1   4        204.20        199.95         6.92 o                         
   6   1   4          2.74          2.88         1.88 o                         
   8   1   4          8.53          6.06         2.51 o                         
   9   1   4         34.58         35.01        14.99 o                         
  -8   2   4         61.04         70.29         6.24 o                         
  -7   2   4          4.77         -2.66         2.02 o                         
  -6   2   4         13.34         11.40         2.09 o                         
  -5   2   4         95.39         91.97         2.93 o                         
  -4   2   4        104.89        113.90         2.85 o                         
  -3   2   4         49.70         52.44         2.08 o                         
  -2   2   4         69.08         56.28         1.45 o                         
  -1   2   4        223.89        248.18         3.26 o                         
   0   2   4          0.19         -0.31         0.63 o                         
   1   2   4       1349.85       1341.21        10.41 o                         
   2   2   4        103.07        111.39         2.11 o                         
   3   2   4        753.57        713.45         8.48 o                         
   4   2   4        367.35        373.45         5.59 o                         
   5   2   4        453.79        449.17         7.01 o                         
   6   2   4        261.16        267.36        14.07 o                         
   8   2   4         16.79         21.37         4.06 o                         
   9   2   4         24.97         29.71         4.97 o                         
  -8   3   4         30.53         28.81         3.97 o                         
  -7   3   4         38.97         38.55         3.84 o                         
  -6   3   4        103.00        108.35         4.40 o                         
  -5   3   4         27.34         23.33         1.86 o                         
  -4   3   4          0.06          1.16         0.90 o                         
  -3   3   4        133.03        171.25         3.78 o                         
  -2   3   4        616.76        689.54         7.12 o                         
  -1   3   4        106.34        115.92         2.29 o                         
   0   3   4         72.51        100.84         1.87 o                         
   1   3   4         49.44         51.33         1.16 o                         
   2   3   4         43.94         38.87         1.38 o                         
   3   3   4        460.13        443.90         6.28 o                         
   4   3   4          0.12          0.05         0.82 o                         
   5   3   4       1423.89       1378.03        14.44 o                         
   6   3   4         30.05         30.04         2.25 o                         
   7   3   4        137.44        140.19         5.70 o                         
   8   3   4        229.43        261.57        20.89 o                         
   9   3   4         52.82         62.76        22.35 o                         
  -8   4   4         35.07         36.78         4.35 o                         
  -7   4   4         19.61         15.02         3.10 o                         
  -6   4   4          4.91          3.43         3.11 o                         
  -5   4   4         57.51         54.53         3.11 o                         
  -4   4   4        111.92        109.87         2.90 o                         
  -3   4   4        101.85        103.11         3.18 o                         
  -2   4   4          7.38          6.28         1.09 o                         
  -1   4   4         50.20         71.76         2.00 o                         
   0   4   4       1198.42       1281.35        12.02 o                         
   1   4   4         79.54         87.11         2.33 o                         
   2   4   4         12.37         22.75         1.17 o                         
   3   4   4         70.30         70.98         2.24 o                         
   4   4   4        407.50        406.58         5.67 o                         
   5   4   4        675.20        664.81         8.60 o                         
   6   4   4         23.61         23.83         2.04 o                         
   7   4   4        288.38        300.80         9.50 o                         
   8   4   4         52.90         60.85         7.56 o                         
  -8   5   4          0.17         -3.46         2.62 o                         
  -7   5   4         95.01         91.23         5.49 o                         
  -6   5   4        222.08        221.16         7.05 o                         
  -5   5   4         15.16         15.61         1.57 o                         
  -4   5   4         81.47         76.90         3.84 o                         
  -3   5   4        562.45        560.78         7.57 o                         
  -2   5   4         19.14         20.51         1.46 o                         
  -1   5   4         57.28         45.03         2.13 o                         
   0   5   4         28.62         41.96         2.80 o                         
   1   5   4        163.61        155.89         3.69 o                         
   2   5   4        258.83        278.14         4.52 o                         
   3   5   4         38.44         42.48         2.03 o                         
   4   5   4        207.20        199.12         3.97 o                         
   5   5   4         22.22         21.88         1.94 o                         
   6   5   4        104.93        114.84         4.81 o                         
   7   5   4        103.75         98.20         4.73 o                         
   8   5   4         14.13         15.41         3.89 o                         
  -7   6   4         44.51         42.67         4.25 o                         
  -6   6   4          2.45          1.28         2.19 o                         
  -5   6   4         76.43         72.73         4.02 o                         
  -4   6   4        795.00        769.14        11.14 o                         
  -3   6   4        201.14        204.30         3.91 o                         
  -2   6   4        406.63        406.14         6.16 o                         
  -1   6   4        728.21        715.19         8.11 o                         
   0   6   4          7.20          9.82         1.14 o                         
   1   6   4          0.09          0.48         0.80 o                         
   2   6   4        131.29        148.68         2.48 o                         
   3   6   4         60.84         55.05         2.21 o                         
   4   6   4         91.80         85.90         2.89 o                         
   5   6   4        122.46        122.06         3.63 o                         
   6   6   4         18.62         15.43         2.36 o                         
   7   6   4          0.47          0.41         2.35 o                         
   8   6   4        134.20        158.02         8.67 o                         
  -7   7   4         73.97         68.76         6.82 o                         
  -6   7   4         35.35         28.50         5.80 o                         
  -5   7   4         43.87         44.48         3.00 o                         
  -4   7   4         30.83         33.06         2.64 o                         
  -3   7   4        242.73        238.01         6.08 o                         
  -2   7   4        934.06        918.48        10.32 o                         
  -1   7   4        244.00        238.86         4.64 o                         
   0   7   4        236.18        228.23         5.18 o                         
   1   7   4        354.73        355.80         6.19 o                         
   2   7   4          1.39          0.29         0.59 o                         
   3   7   4         23.01         21.30         1.67 o                         
   4   7   4        481.71        488.39         7.79 o                         
   5   7   4         41.99         38.90         3.59 o                         
   6   7   4          5.16          5.33         2.15 o                         
   7   7   4         41.98         35.39         3.93 o                         
  -6   8   4        102.70        123.51        13.06 o                         
  -5   8   4         97.80         91.87         5.06 o                         
  -4   8   4        167.01        154.98         5.12 o                         
  -3   8   4        212.95        218.45         5.84 o                         
  -2   8   4          4.99          4.74         1.10 o                         
  -1   8   4        233.51        230.27         4.40 o                         
   0   8   4        245.28        242.27         5.61 o                         
   1   8   4         47.21         49.58         2.84 o                         
   2   8   4        187.77        189.75         4.24 o                         
   3   8   4        163.07        162.62         3.68 o                         
   4   8   4         95.88         91.70         5.56 o                         
   5   8   4         18.41         18.94         2.89 o                         
   6   8   4         41.15         27.13         3.24 o                         
   7   8   4         16.26         16.37         2.71 o                         
  -5   9   4          3.29          0.79         2.51 o                         
  -4   9   4        204.84        220.05         8.47 o                         
  -3   9   4        260.08        250.78         8.00 o                         
  -2   9   4        198.98        195.24         6.90 o                         
  -1   9   4        207.15        205.57        14.05 o                         
   0   9   4         46.23         41.85         3.59 o                         
   1   9   4         61.93         51.60         4.08 o                         
   2   9   4        128.63        134.88         6.42 o                         
   3   9   4          0.29         -1.31         1.59 o                         
   4   9   4          4.46          1.73         1.92 o                         
   5   9   4         58.06         59.24         4.11 o                         
   6   9   4          1.26         -2.69         2.48 o                         
  -4  10   4         96.88        112.72         6.10 o                         
  -3  10   4         34.09         37.24         4.24 o                         
  -2  10   4        201.89        229.41         7.95 o                         
  -1  10   4        141.66        137.08         6.03 o                         
   0  10   4         79.87         63.66         4.57 o                         
   1  10   4         78.18         68.96         6.99 o                         
   2  10   4          1.83         -2.46         2.44 o                         
   3  10   4          0.10         -0.95         1.86 o                         
   4  10   4          0.81          0.34         2.01 o                         
   5  10   4          0.52          0.52         3.12 o                         
  -3  11   4         77.36         68.60         7.43 o                         
  -2  11   4         75.86         84.77         7.06 o                         
  -1  11   4          0.21         -2.62         2.82 o                         
   0  11   4         73.76         91.45         6.82 o                         
   1  11   4         52.02         49.75         5.20 o                         
   2  11   4        135.47        132.12         7.35 o                         
   3  11   4          1.22         -0.14         2.16 o                         
   4  11   4         10.89          5.62         2.43 o                         
  -1  12   4          9.68         13.39         4.04 o                         
   0  12   4         10.46          7.82         3.68 o                         
   1  12   4          0.60         -3.93         2.62 o                         
   2  12   4         64.96         83.44         6.59 o                         
  -3  -9   5         11.54         14.50         5.11 o                         
  -2  -9   5         50.63         46.98         3.41 o                         
  -1  -9   5         87.37         81.97         4.91 o                         
   0  -9   5        137.66        145.26         5.94 o                         
   1  -9   5          0.34         -3.28         2.20 o                         
   2  -9   5        137.79        185.54         9.46 o                         
  -4  -8   5         36.31         34.39         3.61 o                         
  -3  -8   5         27.10         24.30         2.73 o                         
  -2  -8   5         29.72         28.23         3.00 o                         
  -1  -8   5         49.81         48.03         3.70 o                         
   0  -8   5         14.57         17.42         2.80 o                         
   1  -8   5         54.20         51.50         5.04 o                         
   2  -8   5         59.09         53.11         6.32 o                         
   3  -8   5          0.55         -0.21         2.60 o                         
   4  -8   5        142.72        171.35        10.56 o                         
  -5  -7   5          0.96         -1.84         1.85 o                         
  -4  -7   5         27.49         25.68         2.36 o                         
  -3  -7   5         52.42         49.31         2.53 o                         
  -2  -7   5         64.24         61.81         2.97 o                         
  -1  -7   5          7.19          4.59         1.54 o                         
   0  -7   5         15.63         14.21         3.56 o                         
   1  -7   5          5.20          1.42         1.84 o                         
   2  -7   5        103.40        101.01         5.00 o                         
   3  -7   5         47.79         43.71         4.93 o                         
   4  -7   5          6.57          2.53         2.82 o                         
   5  -7   5          0.62         -2.16         2.76 o                         
  -6  -6   5         68.06         64.03         4.17 o                         
  -5  -6   5         44.61         44.79         3.28 o                         
  -4  -6   5         36.07         41.35         3.29 o                         
  -3  -6   5         16.52         15.62         1.51 o                         
  -2  -6   5          6.78          7.27         1.56 o                         
  -1  -6   5          0.92         -1.18         1.15 o                         
   0  -6   5        243.93        235.08         5.16 o                         
   1  -6   5        105.73        102.00         4.44 o                         
   2  -6   5          4.08         -0.88         1.59 o                         
   3  -6   5          0.93         -0.71         3.47 o                         
   4  -6   5        189.96        189.15         7.17 o                         
   5  -6   5         32.80         33.24         3.65 o                         
   6  -6   5         11.33          7.76         3.62 o                         
  -7  -5   5         23.29         34.11         3.89 o                         
  -6  -5   5          2.18         -0.42         2.00 o                         
  -5  -5   5        155.39        167.18         5.41 o                         
  -4  -5   5          3.89          4.27         1.01 o                         
  -3  -5   5        217.81        223.76         4.37 o                         
  -2  -5   5        261.96        256.59         4.12 o                         
  -1  -5   5         46.59         46.64         2.23 o                         
   0  -5   5          0.08         -0.88         0.93 o                         
   1  -5   5         65.88         67.26         2.07 o                         
   2  -5   5         78.92         75.04         2.67 o                         
   3  -5   5        161.67        163.91         5.82 o                         
   4  -5   5          0.00         -3.87         2.58 o                         
   5  -5   5          0.97         -0.80         1.97 o                         
   6  -5   5        177.37        182.03         7.97 o                         
  -7  -4   5         11.16          9.03         2.85 o                         
  -6  -4   5         73.26         80.90         3.55 o                         
  -5  -4   5         17.64         18.59         3.27 o                         
  -4  -4   5        127.70        129.20         3.58 o                         
  -3  -4   5        418.68        418.48         5.77 o                         
  -2  -4   5          8.35          9.05         1.02 o                         
  -1  -4   5         25.43         24.72         1.34 o                         
   0  -4   5        723.90        709.36         7.57 o                         
   1  -4   5         10.69         12.00         1.25 o                         
   2  -4   5        179.42        163.75         3.45 o                         
   3  -4   5        169.31        167.57         4.22 o                         
   4  -4   5          5.93          4.63         1.78 o                         
   5  -4   5        165.41        154.38         6.54 o                         
   6  -4   5          1.15          0.02         2.71 o                         
   7  -4   5         35.77         28.93         5.33 o                         
  -8  -3   5         21.78         17.91         3.28 o                         
  -7  -3   5          5.38          7.17         2.29 o                         
  -6  -3   5        171.29        186.32         5.65 o                         
  -5  -3   5         84.02         79.75         3.58 o                         
  -4  -3   5        106.03        114.07         3.03 o                         
  -3  -3   5         38.35         41.49         1.69 o                         
  -2  -3   5        265.22        271.60         4.98 o                         
  -1  -3   5         35.99         27.66         1.12 o                         
   0  -3   5         19.60         24.29         1.14 o                         
   1  -3   5        343.29        337.18         4.47 o                         
   2  -3   5       1088.12       1060.45        11.50 o                         
   3  -3   5        223.56        222.29         4.82 o                         
   4  -3   5        369.68        349.04         8.56 o                         
   5  -3   5        158.05        152.73         5.39 o                         
   6  -3   5         11.21          7.69         2.32 o                         
   7  -3   5        177.18        201.81         9.74 o                         
  -8  -2   5         25.84         27.89         3.95 o                         
  -7  -2   5         25.82         28.59         3.57 o                         
  -6  -2   5         34.83         28.05         2.90 o                         
  -5  -2   5        113.83        103.88         2.98 o                         
  -4  -2   5        237.10        246.08         4.17 o                         
  -3  -2   5         15.80         12.26         1.10 o                         
  -2  -2   5        257.35        264.10         4.63 o                         
  -1  -2   5        739.48        800.29         7.94 o                         
   0  -2   5         93.02        111.48         2.51 o                         
   1  -2   5        390.58        370.91         4.66 o                         
   2  -2   5          0.43          2.20         0.91 o                         
   3  -2   5        864.88        894.38        11.35 o                         
   4  -2   5        623.71        628.55        12.10 o                         
   5  -2   5        161.68        157.50         4.42 o                         
   6  -2   5        510.54        506.35         9.99 o                         
   7  -2   5        124.08        117.94         6.14 o                         
   8  -2   5          3.78          1.45         4.79 o                         
  -8  -1   5          0.88         -3.16         2.10 o                         
  -7  -1   5          9.94         12.80         2.59 o                         
  -6  -1   5         79.02         81.98         4.67 o                         
  -5  -1   5         43.42         41.92         2.13 o                         
  -4  -1   5        244.76        265.00         4.49 o                         
  -3  -1   5          2.50          2.48         0.78 o                         
  -2  -1   5        124.30        142.32         3.80 o                         
  -1  -1   5         70.69         76.03         2.19 o                         
   0  -1   5       1578.21       1612.54        12.83 o                         
   1  -1   5         95.39        106.50         4.00 o                         
   3  -1   5        913.23        909.73        12.51 o                         
   4  -1   5          8.46         11.09         1.49 o                         
   5  -1   5        334.38        325.68         8.87 o                         
   7  -1   5         59.20         54.55         6.17 o                         
   8  -1   5        101.42        117.37         6.97 o                         
  -8   0   5         50.35         52.04         4.73 o                         
  -7   0   5         48.70         45.28         5.33 o                         
  -6   0   5         46.12         44.76         3.43 o                         
  -5   0   5        506.56        483.48        10.96 o                         
  -4   0   5        124.20        136.37         3.32 o                         
  -3   0   5         31.80         37.75         1.50 o                         
  -2   0   5       1719.22       1819.56        16.57 o                         
  -1   0   5          5.65         11.53         0.94 o                         
   0   0   5        580.15        637.34         5.85 o                         
   1   0   5        194.55        224.05         3.75 o                         
   2   0   5       3005.23       3170.81        25.06 o                         
   3   0   5         36.15         36.84         2.57 o                         
   4   0   5         56.47         47.08         3.46 o                         
   5   0   5        301.48        295.03         6.41 o                         
   6   0   5         49.94         46.17         4.14 o                         
   7   0   5         55.25         58.24         6.47 o                         
   8   0   5         20.76         19.70         8.36 o                         
  -8   1   5         40.68         28.70         7.76 o                         
  -7   1   5          1.17         -0.06         2.26 o                         
  -6   1   5        467.83        492.13        27.38 o                         
  -5   1   5        556.29        570.04        18.86 o                         
  -4   1   5        270.05        288.01         5.79 o                         
  -3   1   5        576.67        545.57         6.83 o                         
  -2   1   5          0.00          0.22         0.55 o                         
  -1   1   5        109.09        118.36         2.42 o                         
   0   1   5        977.40       1068.70         8.92 o                         
   1   1   5         41.10         34.98         1.37 o                         
   2   1   5        955.44       1079.41        10.26 o                         
   3   1   5        420.62        445.68         8.89 o                         
   4   1   5       1621.74       1672.60        21.17 o                         
   5   1   5          3.44          4.69         1.37 o                         
   6   1   5        380.50        385.62        10.88 o                         
   7   1   5         31.37         36.42         7.02 o                         
   8   1   5          2.20          2.22         2.33 o                         
  -8   2   5          2.14          0.67         4.86 o                         
  -7   2   5          4.98          4.16         2.58 o                         
  -6   2   5        325.43        331.67        10.49 o                         
  -5   2   5         26.52         21.94         2.62 o                         
  -4   2   5        662.44        642.42         9.86 o                         
  -3   2   5        478.19        477.80         6.66 o                         
  -2   2   5       1820.97       1980.02        17.04 o                         
  -1   2   5        908.65        957.18         8.82 o                         
   0   2   5        695.34        748.43         7.21 o                         
   1   2   5         94.17        116.20         2.12 o                         
   2   2   5         17.90         12.90         1.17 o                         
   3   2   5         95.27         86.07         3.80 o                         
   4   2   5         37.05         33.46         2.03 o                         
   5   2   5        147.23        162.28         4.63 o                         
   6   2   5       1072.71       1086.32        18.53 o                         
   7   2   5         19.49         21.65         6.90 o                         
   8   2   5         39.73         41.57        10.66 o                         
  -8   3   5         52.71         47.35         5.49 o                         
  -7   3   5         49.25         52.23         4.48 o                         
  -6   3   5        183.32        189.99         5.35 o                         
  -5   3   5         78.09         73.21         3.82 o                         
  -4   3   5        157.82        142.16         4.37 o                         
  -3   3   5          6.74          8.37         1.34 o                         
  -2   3   5       1224.64       1269.44        14.33 o                         
  -1   3   5        171.13        176.21         3.14 o                         
   0   3   5        698.83        787.66         7.72 o                         
   1   3   5        881.67        905.40         7.95 o                         
   2   3   5       1748.47       1951.45        18.28 o                         
   3   3   5         79.24         84.87         4.15 o                         
   4   3   5        186.89        190.54         4.75 o                         
   5   3   5         78.36         74.25         3.14 o                         
   6   3   5          7.95          5.13         2.00 o                         
   7   3   5          0.09         -2.13         3.46 o                         
   8   3   5         91.84         94.63         6.96 o                         
  -8   4   5         60.56         61.48         5.34 o                         
  -7   4   5         26.53         22.94         3.46 o                         
  -6   4   5        463.47        484.32        10.30 o                         
  -5   4   5        481.29        464.69        13.69 o                         
  -4   4   5         70.65         73.43         3.65 o                         
  -3   4   5        250.05        252.33         6.11 o                         
  -2   4   5        238.07        220.44         5.12 o                         
  -1   4   5        271.38        299.88         4.91 o                         
   0   4   5        204.59        192.33         3.12 o                         
   1   4   5          5.59          6.04         0.79 o                         
   2   4   5         55.75         59.07         3.00 o                         
   3   4   5        307.40        318.69         5.31 o                         
   4   4   5        143.54        159.74         3.80 o                         
   5   4   5        105.40        102.20         3.77 o                         
   6   4   5         29.80         35.13         3.54 o                         
   7   4   5          3.27          1.96         2.45 o                         
   8   4   5         59.34         63.66        21.11 o                         
  -7   5   5         12.71         11.35         2.88 o                         
  -6   5   5        306.45        304.10         8.26 o                         
  -5   5   5        133.40        128.33         5.56 o                         
  -4   5   5        307.56        302.72         8.73 o                         
  -3   5   5       1025.00        997.22        12.98 o                         
  -2   5   5        173.02        184.77         4.50 o                         
  -1   5   5        111.32        119.12         2.90 o                         
   0   5   5         95.42         83.31         2.70 o                         
   1   5   5        574.12        616.99        10.63 o                         
   2   5   5          1.18          2.13         0.82 o                         
   3   5   5         43.18         38.94         2.04 o                         
   4   5   5        447.26        478.91         7.56 o                         
   5   5   5          7.38          7.99         1.82 o                         
   6   5   5         40.05         33.91         3.12 o                         
   7   5   5          3.70          7.58         3.52 o                         
   8   5   5         37.66         36.59         5.42 o                         
  -7   6   5         54.44         55.07         4.97 o                         
  -6   6   5          6.61         -0.09         4.42 o                         
  -5   6   5         38.24         37.32         3.48 o                         
  -4   6   5         87.38         77.90         3.56 o                         
  -3   6   5        140.46        144.74         4.30 o                         
  -2   6   5        394.17        399.25         7.13 o                         
  -1   6   5        438.70        422.41         6.17 o                         
   0   6   5        197.97        209.11         3.97 o                         
   1   6   5         14.40         14.70         1.90 o                         
   2   6   5          1.71         -1.50         1.19 o                         
   3   6   5         71.10         69.03         2.45 o                         
   4   6   5        117.10        114.63         3.41 o                         
   5   6   5        153.09        151.70         5.54 o                         
   6   6   5        233.07        251.66         9.80 o                         
   7   6   5         96.72        102.01         7.36 o                         
   8   6   5          2.03         -0.02         5.12 o                         
  -7   7   5         42.61         35.30         4.27 o                         
  -6   7   5          1.96         -0.13         2.24 o                         
  -5   7   5         82.84         78.63         3.88 o                         
  -4   7   5         22.02         17.80         2.31 o                         
  -3   7   5         38.03         35.76         2.67 o                         
  -2   7   5         31.28         29.72         2.32 o                         
  -1   7   5          9.43          7.25         1.02 o                         
   0   7   5        336.26        347.46         6.15 o                         
   1   7   5         68.23         68.32         2.68 o                         
   2   7   5         13.23         13.91         2.01 o                         
   3   7   5        246.75        255.39         4.82 o                         
   4   7   5         80.33         78.78         3.50 o                         
   5   7   5         51.01         38.64         4.30 o                         
   6   7   5         49.13         50.17         6.42 o                         
   7   7   5          3.06          4.64         3.16 o                         
  -6   8   5         54.52         65.64         6.76 o                         
  -5   8   5         10.40         10.71         2.42 o                         
  -4   8   5          4.63          6.10         1.89 o                         
  -3   8   5         91.61         96.93         4.30 o                         
  -2   8   5         62.69         56.45         2.79 o                         
  -1   8   5          0.32         -0.26         1.04 o                         
   0   8   5          1.96         -0.89         1.89 o                         
   1   8   5        141.73        131.44         3.84 o                         
   2   8   5         43.77         44.69         3.11 o                         
   3   8   5        289.18        294.47         5.44 o                         
   4   8   5         23.58         28.18         4.05 o                         
   5   8   5         64.07         76.65         6.57 o                         
   6   8   5         53.71         56.97         6.62 o                         
   7   8   5         29.55         35.60         4.46 o                         
  -5   9   5         46.87         51.50         5.97 o                         
  -4   9   5         36.79         42.94         4.16 o                         
  -3   9   5          2.07          1.89         1.81 o                         
  -2   9   5         23.88         25.29         3.39 o                         
  -1   9   5         51.85         58.70         6.72 o                         
   0   9   5         81.55         79.63         6.07 o                         
   1   9   5         20.73         23.98         3.55 o                         
   2   9   5         30.88         25.58         3.18 o                         
   3   9   5          4.45          4.18         2.62 o                         
   4   9   5         15.41         13.17         3.35 o                         
   5   9   5         55.21         49.69         5.14 o                         
   6   9   5         25.94         20.23         3.73 o                         
  -4  10   5         25.35         28.86         4.51 o                         
  -3  10   5         76.02         76.49         5.41 o                         
  -2  10   5          2.75          2.95         2.63 o                         
  -1  10   5          0.66         -2.44         1.63 o                         
   0  10   5         26.23         23.48         3.30 o                         
   1  10   5          3.10          2.97         2.67 o                         
   2  10   5         59.07         61.12         5.13 o                         
   3  10   5         59.90         61.83         5.88 o                         
   4  10   5         35.77         33.17         3.90 o                         
   5  10   5          4.36          4.54         2.41 o                         
  -3  11   5          4.54         -0.25         2.66 o                         
  -2  11   5        110.94        116.80         7.70 o                         
  -1  11   5         60.11         65.89         6.27 o                         
   0  11   5          2.55          1.43         3.17 o                         
   1  11   5         25.41         16.73         3.94 o                         
   2  11   5          0.51         -3.62         2.42 o                         
   3  11   5         77.50         72.29         5.60 o                         
   4  11   5         23.86         20.70         3.43 o                         
   0  12   5        135.79        139.78        13.72 o                         
   1  12   5        141.12        161.60         8.75 o                         
   2  12   5          1.68          1.15         2.49 o                         
  -3  -8   6          0.78         -0.88         2.05 o                         
  -2  -8   6          5.79          6.14         2.04 o                         
  -1  -8   6          7.84          9.07         2.55 o                         
   0  -8   6        221.76        237.34         7.31 o                         
   1  -8   6         12.59         16.17         3.76 o                         
   2  -8   6         62.34         58.70         7.44 o                         
   3  -8   6         91.05         78.54        15.48 o                         
  -5  -7   6          0.04         -0.54         2.31 o                         
  -4  -7   6         78.72         86.62         6.15 o                         
  -3  -7   6         11.19         11.05         1.85 o                         
  -2  -7   6          8.42         10.55         2.19 o                         
  -1  -7   6         80.56         89.84         4.60 o                         
   0  -7   6          0.74         -1.69         1.85 o                         
   1  -7   6          6.83          4.05         3.26 o                         
   2  -7   6        235.69        234.78         8.47 o                         
   3  -7   6         64.19         73.94         6.12 o                         
   4  -7   6         81.06         69.85         6.46 o                         
  -6  -6   6          3.45          3.92         2.33 o                         
  -5  -6   6          2.47          0.31         1.54 o                         
  -4  -6   6         27.20         31.79         2.92 o                         
  -3  -6   6          6.78          3.89         1.73 o                         
  -2  -6   6        340.91        348.96         6.94 o                         
  -1  -6   6        173.29        167.83         5.63 o                         
   0  -6   6          4.14          3.36         1.49 o                         
   1  -6   6        171.46        179.92        10.44 o                         
   2  -6   6          0.01         -0.97         1.93 o                         
   3  -6   6         80.31         87.40         5.81 o                         
   4  -6   6        175.44        180.12         8.24 o                         
   5  -6   6          5.35          3.39         2.99 o                         
  -6  -5   6         43.55         40.04         3.54 o                         
  -5  -5   6         28.35         30.75         2.64 o                         
  -4  -5   6        129.52        129.54         3.39 o                         
  -3  -5   6         17.70         15.96         1.56 o                         
  -2  -5   6         70.01         66.04         2.72 o                         
  -1  -5   6         14.62         13.63         1.24 o                         
   0  -5   6        576.44        552.44         7.78 o                         
   1  -5   6        250.27        236.44         4.64 o                         
   2  -5   6         19.06         15.61         3.09 o                         
   3  -5   6        373.91        382.47        10.82 o                         
   4  -5   6          0.00         -1.40         2.22 o                         
   5  -5   6         14.64          8.04         2.93 o                         
   6  -5   6         71.81         71.88         5.86 o                         
  -7  -4   6         22.35         20.77         4.37 o                         
  -6  -4   6          9.32          7.65         1.86 o                         
  -5  -4   6         29.54         27.29         2.47 o                         
  -4  -4   6        229.21        231.35         6.04 o                         
  -3  -4   6         61.16         67.28         2.17 o                         
  -2  -4   6        147.24        144.31         3.01 o                         
  -1  -4   6          4.87          4.31         1.09 o                         
   0  -4   6          7.29          6.72         1.21 o                         
   1  -4   6          0.12          0.11         0.80 o                         
   2  -4   6        975.26        921.10        14.54 o                         
   3  -4   6        294.34        281.39         7.18 o                         
   4  -4   6         66.27         65.32         4.64 o                         
   5  -4   6        121.73        137.94         6.56 o                         
   6  -4   6          1.09          0.17         4.25 o                         
   7  -4   6         21.58         17.69         3.98 o                         
  -7  -3   6         19.14         19.03         2.76 o                         
  -6  -3   6         70.92         73.92         4.22 o                         
  -5  -3   6         18.73         18.97         2.01 o                         
  -4  -3   6          0.00         -0.31         0.85 o                         
  -3  -3   6        139.06        135.54         3.03 o                         
  -2  -3   6         27.02         27.90         1.52 o                         
  -1  -3   6        296.80        288.12         5.04 o                         
   0  -3   6        289.58        284.73         4.67 o                         
   1  -3   6          1.63          1.69         1.03 o                         
   2  -3   6          5.60          7.74         1.32 o                         
   3  -3   6          8.36          6.69         1.74 o                         
   4  -3   6        641.54        652.04        15.04 o                         
   5  -3   6         41.15         32.74         6.19 o                         
   6  -3   6         40.08         44.71         4.41 o                         
   7  -3   6         86.57         85.71         7.12 o                         
  -8  -2   6          3.60          4.79         3.91 o                         
  -7  -2   6          5.99          4.26         2.29 o                         
  -6  -2   6        197.26        216.29        10.95 o                         
  -5  -2   6         16.81         14.85         2.03 o                         
  -4  -2   6        494.86        489.73         7.43 o                         
  -3  -2   6         66.54         62.00         2.02 o                         
  -2  -2   6        335.22        352.42         6.55 o                         
  -1  -2   6        227.64        225.02         4.29 o                         
   0  -2   6          0.00          1.12         0.98 o                         
   1  -2   6        308.50        303.29         4.75 o                         
   2  -2   6        102.02         95.42         3.22 o                         
   3  -2   6         27.22         28.00         4.08 o                         
   4  -2   6         38.26         32.04         3.74 o                         
   5  -2   6        119.30        115.15         5.76 o                         
   6  -2   6        162.26        167.99         6.90 o                         
   7  -2   6         32.17         33.41         5.07 o                         
  -8  -1   6         57.25         57.62         5.46 o                         
  -7  -1   6        130.59        129.25         6.92 o                         
  -6  -1   6         14.08         13.15         2.54 o                         
  -5  -1   6         36.25         38.54         2.49 o                         
  -4  -1   6        586.22        591.07        10.58 o                         
  -3  -1   6         21.83         24.78         2.32 o                         
  -2  -1   6        280.03        286.76         4.73 o                         
  -1  -1   6         91.02         89.86         2.91 o                         
   0  -1   6        436.36        470.52         6.48 o                         
   1  -1   6        348.95        319.17         4.35 o                         
   2  -1   6         51.32         50.44         2.79 o                         
   3  -1   6        310.29        313.91         7.09 o                         
   5  -1   6          3.80          5.21         2.79 o                         
   6  -1   6        127.28        127.39         4.89 o                         
   7  -1   6         29.91         26.66         3.56 o                         
   8  -1   6         27.41         23.66         4.60 o                         
  -8   0   6         35.90         38.69         4.40 o                         
  -7   0   6        134.87        130.54         6.38 o                         
  -6   0   6         13.56         13.95         3.52 o                         
  -5   0   6        538.86        539.50         9.02 o                         
  -4   0   6          0.00         -0.74         1.07 o                         
  -3   0   6         44.33         43.90         1.82 o                         
  -2   0   6        100.07         94.17         2.40 o                         
   0   0   6        836.56        903.84        13.60 o                         
   1   0   6         29.46         28.37         2.04 o                         
   2   0   6        170.55        188.45         6.70 o                         
   3   0   6        197.54        160.70         6.22 o                         
   4   0   6          2.35          2.58         1.55 o                         
   5   0   6         14.75         11.16         2.10 o                         
   6   0   6         75.29         73.81         6.38 o                         
   7   0   6         50.27         47.39         4.24 o                         
   8   0   6         69.30         67.38         5.23 o                         
  -8   1   6         32.86         35.06         4.73 o                         
  -7   1   6         11.43          9.37         2.91 o                         
  -6   1   6          1.76          0.46         2.09 o                         
  -5   1   6        321.32        322.74         6.87 o                         
  -4   1   6        174.98        182.90         4.13 o                         
  -3   1   6        618.12        614.79        10.21 o                         
  -2   1   6        244.30        291.52         4.90 o                         
  -1   1   6        109.34         96.11         2.83 o                         
   0   1   6        157.82        148.72         3.33 o                         
   1   1   6          7.66          5.20         0.97 o                         
   2   1   6       1263.48       1296.36        22.62 o                         
   3   1   6          1.70         -0.80         1.20 o                         
   4   1   6          0.14          1.41         1.33 o                         
   5   1   6        448.71        445.67        12.05 o                         
   7   1   6          8.05          5.83         3.11 o                         
   8   1   6         11.06          8.12         2.72 o                         
  -8   2   6         26.26         26.20         4.71 o                         
  -7   2   6          1.86          1.88         2.41 o                         
  -6   2   6          0.74          2.98         2.28 o                         
  -5   2   6         22.57         23.22         2.74 o                         
  -4   2   6        110.04        102.16         3.90 o                         
  -3   2   6         26.97         25.78         1.82 o                         
  -2   2   6         63.97         70.48         2.89 o                         
  -1   2   6        837.04        849.35        12.31 o                         
   0   2   6        136.58        175.91         3.36 o                         
   1   2   6        124.89        109.51         2.46 o                         
   2   2   6        119.09        111.45         2.85 o                         
   3   2   6          6.72          9.93         1.66 o                         
   4   2   6        996.42       1020.57        14.70 o                         
   5   2   6        168.31        162.77         7.16 o                         
   7   2   6        143.20        168.15         7.68 o                         
   8   2   6          0.09         -3.60         2.62 o                         
  -8   3   6         68.74         57.65         6.23 o                         
  -7   3   6         12.64         12.56         3.04 o                         
  -6   3   6        151.23        157.85         6.40 o                         
  -5   3   6         25.80         23.01         2.82 o                         
  -4   3   6         53.22         50.95         3.41 o                         
  -3   3   6        171.08        179.75         3.81 o                         
  -2   3   6         48.43         30.70         1.60 o                         
   0   3   6        136.84        162.05         3.34 o                         
   1   3   6        871.57        934.85         9.88 o                         
   2   3   6         95.68        107.89         2.84 o                         
   3   3   6        188.95        176.59         3.75 o                         
   4   3   6         88.63         84.93         3.70 o                         
   5   3   6        133.56        128.87         4.63 o                         
   7   3   6         36.34         36.22         4.37 o                         
   8   3   6         12.44          8.58        10.33 o                         
  -8   4   6         10.65          4.62         7.26 o                         
  -7   4   6         35.97         28.52         3.90 o                         
  -6   4   6        106.36        110.05         5.46 o                         
  -5   4   6         97.18         95.21         4.93 o                         
  -4   4   6        136.98        136.49         4.62 o                         
  -3   4   6         64.22         76.50         3.47 o                         
  -2   4   6          7.95          5.84         0.94 o                         
  -1   4   6        148.99        158.44         3.74 o                         
   0   4   6         13.48          4.99         0.96 o                         
   1   4   6         33.50         43.05         2.60 o                         
   2   4   6        102.77        109.28         2.75 o                         
   3   4   6        455.93        469.04         7.49 o                         
   4   4   6          0.55         -0.85         1.33 o                         
   5   4   6        477.79        487.63         8.42 o                         
   6   4   6          0.19          0.44         2.58 o                         
   7   4   6         22.41         17.06         4.45 o                         
   8   4   6        131.55        135.48        13.47 o                         
  -7   5   6        187.64        213.86         8.23 o                         
  -6   5   6          0.52          1.46         2.36 o                         
  -5   5   6         32.03         30.66         5.03 o                         
  -4   5   6        226.49        214.28         6.52 o                         
  -3   5   6          0.92         -1.33         1.37 o                         
  -2   5   6        271.62        258.49         7.65 o                         
  -1   5   6          1.63         -0.15         1.50 o                         
   0   5   6         10.94         10.15         1.00 o                         
   1   5   6          0.67          0.38         1.26 o                         
   2   5   6          1.19         -0.83         0.55 o                         
   3   5   6          0.03         -0.20         0.90 o                         
   4   5   6        322.68        332.97         6.36 o                         
   5   5   6        418.81        414.33         8.76 o                         
   6   5   6         10.93          5.81         2.47 o                         
   7   5   6         94.34        114.87         8.19 o                         
   8   5   6          7.11          7.15         4.07 o                         
  -7   6   6         35.72         37.89         4.38 o                         
  -6   6   6         68.25         73.24         7.59 o                         
  -5   6   6        141.62        144.37         6.04 o                         
  -4   6   6         77.86         82.34         8.06 o                         
  -3   6   6        373.35        387.06         7.69 o                         
  -2   6   6        234.86        222.67         5.32 o                         
  -1   6   6         20.92         19.48         0.79 o                         
   0   6   6        264.37        255.91         6.55 o                         
   1   6   6         79.43         79.72         3.79 o                         
   2   6   6         10.25          9.33         1.86 o                         
   3   6   6         15.66         13.93         1.52 o                         
   4   6   6        109.70        108.77         3.58 o                         
   5   6   6          5.80          2.98         2.07 o                         
   6   6   6         88.84         91.67         6.69 o                         
   7   6   6         58.81         54.70         5.95 o                         
   8   6   6          8.70          0.83         7.17 o                         
  -6   7   6         21.72         23.65         3.75 o                         
  -5   7   6          0.68         -3.35         2.23 o                         
  -4   7   6        309.76        314.51         7.14 o                         
  -3   7   6        398.41        369.51         7.57 o                         
  -2   7   6        232.80        212.93         5.18 o                         
  -1   7   6        563.18        560.26         8.61 o                         
   0   7   6        263.32        255.83         5.46 o                         
   1   7   6         45.88         52.09         3.69 o                         
   2   7   6        123.31        119.18         4.52 o                         
   3   7   6         10.51          9.23         1.01 o                         
   4   7   6         96.84         88.09         4.78 o                         
   5   7   6          0.10         -2.07         2.27 o                         
   6   7   6          1.83          2.90         2.80 o                         
   7   7   6          3.92          3.91         3.30 o                         
  -6   8   6          0.16         -4.89         3.26 o                         
  -5   8   6         11.37          6.82         2.68 o                         
  -4   8   6         92.43         93.11         4.48 o                         
  -3   8   6          2.77          3.11         2.29 o                         
  -2   8   6        287.16        286.54         8.01 o                         
  -1   8   6        438.95        417.36         9.70 o                         
   0   8   6        196.66        186.84         4.71 o                         
   1   8   6        422.81        425.35         7.40 o                         
   2   8   6        113.56        123.18         4.77 o                         
   3   8   6          0.64          2.12         1.92 o                         
   4   8   6         12.81         10.21         3.42 o                         
   5   8   6          7.14          5.81         3.04 o                         
   6   8   6          5.30          4.45         3.03 o                         
   7   8   6          0.00         -1.39         4.12 o                         
  -5   9   6         44.15         52.56         8.20 o                         
  -4   9   6         27.43         27.34         3.09 o                         
  -3   9   6         76.20         60.83         4.12 o                         
  -2   9   6         30.43         29.13         2.84 o                         
  -1   9   6          5.10         -1.25         2.65 o                         
   0   9   6         63.35         69.03         5.07 o                         
   1   9   6        150.26        151.14         6.57 o                         
   2   9   6        314.58        320.83         9.28 o                         
   3   9   6        302.80        318.66        12.01 o                         
   4   9   6        206.01        207.07         9.77 o                         
   5   9   6          5.59          4.03         3.14 o                         
   6   9   6         11.32          8.73         3.57 o                         
  -4  10   6         98.61         95.09         6.25 o                         
  -3  10   6        102.84        115.32         6.18 o                         
  -2  10   6         23.54         28.43         3.79 o                         
  -1  10   6        142.44        146.54         6.60 o                         
   0  10   6          0.89          0.39         2.47 o                         
   1  10   6          8.05          6.48         3.54 o                         
   2  10   6         81.28         80.93         7.04 o                         
   3  10   6         17.21         11.57         3.63 o                         
   4  10   6         67.88         64.83         6.35 o                         
   5  10   6        141.07        141.42         8.35 o                         
  -3  11   6          0.57         -3.83         2.58 o                         
  -2  11   6        119.06        111.40         6.24 o                         
  -1  11   6         91.92        100.41         7.24 o                         
   0  11   6          4.17          3.93         3.28 o                         
   1  11   6         80.96         89.15         6.44 o                         
   2  11   6         32.58         31.96         4.48 o                         
   3  11   6         40.31         36.39         4.41 o                         
   4  11   6          0.03         -3.31         2.20 o                         
   0  12   6         45.70         46.38         5.82 o                         
   1  12   6         35.68         41.17         5.16 o                         
  -1  -8   7          5.44          1.06         1.87 o                         
   0  -8   7         25.30         28.52         3.66 o                         
   1  -8   7          7.28          6.32         3.43 o                         
  -4  -7   7         28.23         23.55         3.44 o                         
  -3  -7   7         34.65         35.38         3.25 o                         
  -2  -7   7         16.88         16.23         2.87 o                         
  -1  -7   7          0.32         -2.37         1.80 o                         
   0  -7   7         13.75         11.53         3.23 o                         
   1  -7   7          0.00          0.62         2.37 o                         
   2  -7   7          4.21          3.36         3.06 o                         
   3  -7   7         50.28         40.37         7.15 o                         
  -5  -6   7          0.13         -1.49         1.66 o                         
  -4  -6   7         85.98         95.94         3.88 o                         
  -3  -6   7        298.86        317.10         8.58 o                         
  -2  -6   7         42.51         41.24         3.58 o                         
  -1  -6   7         19.83         19.99         2.39 o                         
   0  -6   7          0.56         -2.44         1.63 o                         
   1  -6   7         10.88         11.09         3.09 o                         
   2  -6   7         81.43         72.57         4.72 o                         
   3  -6   7          0.10          1.88         3.15 o                         
   4  -6   7         39.87         43.77         5.38 o                         
  -6  -5   7         10.93         15.30         3.14 o                         
  -5  -5   7         12.12         16.02         2.46 o                         
  -4  -5   7         77.28         83.03         3.26 o                         
  -3  -5   7          0.12          0.98         1.66 o                         
  -2  -5   7        309.50        320.41         6.80 o                         
  -1  -5   7        678.68        678.14        12.89 o                         
   0  -5   7         60.52         55.84         4.48 o                         
   1  -5   7         13.45          8.58         1.99 o                         
   2  -5   7         49.34         56.91         4.19 o                         
   3  -5   7         12.90         11.20         3.13 o                         
   4  -5   7         12.54          8.84         3.58 o                         
   5  -5   7          7.86         10.28         4.60 o                         
  -6  -4   7          3.04          1.57         1.87 o                         
  -5  -4   7         43.86         52.93         3.36 o                         
  -4  -4   7          6.30          4.77         1.37 o                         
  -3  -4   7         39.46         39.86         2.44 o                         
  -2  -4   7        201.54        205.02         4.68 o                         
  -1  -4   7         24.50         25.13         2.11 o                         
   0  -4   7        469.07        466.64         7.39 o                         
   1  -4   7        851.87        795.69        11.55 o                         
   2  -4   7         20.61         19.42         2.77 o                         
   3  -4   7          0.03         -2.00         1.75 o                         
   4  -4   7          0.17          0.27         2.11 o                         
   5  -4   7          4.51          3.60         2.88 o                         
   6  -4   7         43.69         46.94         4.80 o                         
  -7  -3   7          0.13         -3.44         2.30 o                         
  -6  -3   7         44.92         48.86         3.83 o                         
  -5  -3   7         75.84         87.42         4.19 o                         
  -4  -3   7          1.49         -0.94         1.15 o                         
  -3  -3   7        135.51        136.08         3.50 o                         
  -2  -3   7         30.27         29.29         1.95 o                         
  -1  -3   7         46.39         48.00         2.57 o                         
   0  -3   7        134.74        132.27         3.74 o                         
   1  -3   7        113.22        108.34         3.84 o                         
   2  -3   7       1004.24        960.14        16.42 o                         
   3  -3   7        660.74        623.35        12.01 o                         
   4  -3   7          0.13         -2.56         1.70 o                         
   5  -3   7         33.56         35.30         3.94 o                         
   6  -3   7          7.79          5.42         3.39 o                         
  -7  -2   7          3.41         -1.08         3.70 o                         
  -6  -2   7         25.51         23.37         3.13 o                         
  -5  -2   7         43.84         39.43         2.98 o                         
  -4  -2   7        148.73        156.41         3.85 o                         
  -3  -2   7        174.76        174.66         4.85 o                         
  -1  -2   7        154.22        146.02         3.71 o                         
   0  -2   7          0.01         -0.13         1.12 o                         
   1  -2   7        186.52        179.03         4.59 o                         
   2  -2   7        246.90        250.56         5.28 o                         
   3  -2   7        220.31        211.26         6.43 o                         
   4  -2   7        348.99        343.95         9.88 o                         
   5  -2   7        491.58        488.72        11.18 o                         
   6  -2   7         13.95         22.22         3.95 o                         
   7  -2   7         20.06         16.12         7.29 o                         
  -7  -1   7          9.97          1.68         4.94 o                         
  -6  -1   7         11.92          9.40         3.48 o                         
  -5  -1   7          0.06          0.89         1.54 o                         
  -4  -1   7         43.98         42.93         2.74 o                         
  -3  -1   7         61.74         63.68         2.29 o                         
  -2  -1   7        399.43        412.66         5.95 o                         
  -1  -1   7        135.83        134.80         6.72 o                         
   0  -1   7          3.87          6.47         1.25 o                         
   1  -1   7        435.99        418.95         7.55 o                         
   2  -1   7          9.58          9.27         1.45 o                         
   3  -1   7        201.64        193.90         5.77 o                         
   4  -1   7         18.97         19.00         2.59 o                         
   5  -1   7         86.45         80.92         4.90 o                         
   6  -1   7        193.52        187.74         7.12 o                         
   7  -1   7        135.26        144.29         8.02 o                         
  -7   0   7          8.13          7.88         3.82 o                         
  -6   0   7          4.32         -0.79         2.15 o                         
  -5   0   7          0.02         -0.24         1.77 o                         
  -4   0   7         60.97         67.80         2.86 o                         
  -3   0   7        112.87        107.87         2.83 o                         
  -2   0   7         40.27         37.26         1.83 o                         
  -1   0   7        200.16        212.39         3.99 o                         
   0   0   7        253.10        278.33         5.72 o                         
   1   0   7        372.67        383.58         7.03 o                         
   2   0   7         68.50         74.71         3.73 o                         
   3   0   7        201.58        210.75         5.91 o                         
   4   0   7          6.54          9.41        22.01 o                         
   5   0   7        282.30        290.20         8.25 o                         
   6   0   7         16.73         18.35         3.41 o                         
   7   0   7         70.40         73.28         7.09 o                         
  -8   1   7          0.07          0.81         4.30 o                         
  -7   1   7         45.07         46.38         5.03 o                         
  -6   1   7          6.59          4.05         2.16 o                         
  -5   1   7         83.49         84.77         4.45 o                         
  -4   1   7          2.46          0.15         1.08 o                         
  -3   1   7         37.76         34.46         1.94 o                         
  -2   1   7        225.17        243.50         4.24 o                         
  -1   1   7        170.15        171.92         3.68 o                         
   0   1   7          6.35          5.75         1.17 o                         
   1   1   7         38.83         38.39         2.98 o                         
   2   1   7        346.22        363.77        12.05 o                         
   3   1   7         50.50         56.87         3.41 o                         
   4   1   7         39.04         43.80         3.30 o                         
   5   1   7        129.25        138.70         4.95 o                         
   6   1   7          1.15        126.54        40.20 o                         
   7   1   7        126.38        137.73        11.35 o                         
   8   1   7          5.58         17.32        68.63 o                         
  -7   2   7          0.77         -0.27         6.52 o                         
  -6   2   7         26.86         28.71         3.27 o                         
  -5   2   7        206.23        212.97         6.73 o                         
  -4   2   7         21.40         21.96         2.55 o                         
  -3   2   7         40.57         41.23         3.02 o                         
  -2   2   7          0.16         -1.45         1.15 o                         
  -1   2   7          2.37          3.60         1.07 o                         
   0   2   7        413.88        403.18         6.40 o                         
   1   2   7        371.08        378.02         6.07 o                         
   2   2   7          0.10          0.99         1.17 o                         
   3   2   7        178.52        180.66        10.01 o                         
   4   2   7        140.75        154.85         5.47 o                         
   5   2   7         24.36         23.65         4.06 o                         
   7   2   7         23.01         25.56         6.30 o                         
   8   2   7          0.79         -2.58         8.12 o                         
  -7   3   7         14.74          6.53         5.76 o                         
  -6   3   7        420.93        440.79        10.65 o                         
  -5   3   7          8.26         10.50         3.46 o                         
  -4   3   7         51.73         50.05         3.57 o                         
  -3   3   7        187.21        194.15         5.19 o                         
  -2   3   7        106.43        124.87         4.54 o                         
  -1   3   7        330.93        328.04         5.77 o                         
   0   3   7          8.28          9.33         1.27 o                         
   1   3   7          7.25         12.72         1.47 o                         
   2   3   7        164.96        149.42         3.84 o                         
   3   3   7         49.25         59.91         4.40 o                         
   4   3   7         26.61         24.70         4.14 o                         
   5   3   7         47.04         59.45         4.87 o                         
   6   3   7         69.65         79.04        15.56 o                         
   7   3   7          5.48          5.44         3.03 o                         
   8   3   7         12.72         18.73         5.95 o                         
  -7   4   7         11.63         22.57         3.56 o                         
  -6   4   7         18.43         22.73         3.36 o                         
  -5   4   7          0.03         -0.32         2.09 o                         
  -4   4   7        442.66        443.73         9.47 o                         
  -3   4   7          5.70          3.93         1.60 o                         
  -2   4   7        142.07        147.10         3.71 o                         
  -1   4   7        533.05        518.45         8.16 o                         
   0   4   7         82.81         89.73         3.13 o                         
   1   4   7        322.88        315.83         5.99 o                         
   2   4   7         28.94         33.87         2.04 o                         
   3   4   7         95.29         92.45         3.21 o                         
   4   4   7        141.10        132.25         5.98 o                         
   5   4   7         59.83         69.36         4.47 o                         
   6   4   7         20.90         22.78         3.45 o                         
   7   4   7         12.85          6.91         3.85 o                         
  -7   5   7         17.21         14.59         3.23 o                         
  -6   5   7        210.11        200.87         7.33 o                         
  -5   5   7        186.89        192.90         7.60 o                         
  -4   5   7        177.53        181.76         9.68 o                         
  -3   5   7          3.37          4.46         2.00 o                         
  -2   5   7        626.32        612.95         8.77 o                         
  -1   5   7          1.55          1.02         1.14 o                         
   0   5   7        114.47        118.93         3.31 o                         
   1   5   7        196.84        202.35         4.40 o                         
   2   5   7         83.17         87.39         3.17 o                         
   3   5   7        363.40        349.68         7.15 o                         
   4   5   7          0.58         -0.62         1.51 o                         
   6   5   7         38.65         38.88         3.79 o                         
   7   5   7         24.09         21.87         4.77 o                         
  -7   6   7          9.77          6.47         3.20 o                         
  -6   6   7         43.47         49.62         4.44 o                         
  -5   6   7         84.22         80.95         6.70 o                         
  -4   6   7        224.13        218.90         6.90 o                         
  -3   6   7        428.53        431.60         9.76 o                         
  -2   6   7        126.78        127.64         7.85 o                         
  -1   6   7         81.97         85.94         4.41 o                         
   0   6   7        605.90        606.26        11.33 o                         
   1   6   7         27.72         28.85         3.12 o                         
   2   6   7        116.98        114.00         8.21 o                         
   3   6   7        103.53        100.44         3.23 o                         
   4   6   7        122.86        131.49         5.03 o                         
   5   6   7         76.01         86.75         6.27 o                         
   6   6   7          0.12          0.98         2.84 o                         
   7   6   7         10.27          9.85         3.95 o                         
  -6   7   7          2.18         -1.05         2.73 o                         
  -5   7   7         11.17          5.95         2.92 o                         
  -4   7   7          1.49          3.77         2.64 o                         
  -3   7   7         72.21         68.48        10.39 o                         
  -2   7   7        595.93        568.84         9.26 o                         
  -1   7   7        585.28        542.71        15.03 o                         
   0   7   7         52.48         49.01         3.77 o                         
   1   7   7         44.93         48.47         5.67 o                         
   2   7   7        430.09        428.27        10.78 o                         
   3   7   7          1.32          0.36         1.76 o                         
   4   7   7        110.18        115.38         5.90 o                         
   5   7   7          0.73         -0.39         2.64 o                         
   6   7   7         33.27         24.16         4.92 o                         
   7   7   7         48.61         43.84         5.93 o                         
  -5   8   7         17.00         10.12         3.28 o                         
  -4   8   7          6.96          2.45         2.09 o                         
  -3   8   7         26.59         24.69         3.48 o                         
  -2   8   7          8.84         15.74         2.78 o                         
  -1   8   7         19.91         20.45         2.79 o                         
   0   8   7        685.35        672.71        15.76 o                         
   1   8   7        288.37        286.69         8.19 o                         
   2   8   7         34.89         33.04         3.81 o                         
   3   8   7        166.51        174.79         6.84 o                         
   4   8   7        219.47        224.89        10.15 o                         
   5   8   7          0.00          2.61         2.84 o                         
   6   8   7         21.74         20.74         4.37 o                         
  -5   9   7          2.23         -1.32         6.07 o                         
  -4   9   7         64.33         64.76         4.36 o                         
  -3   9   7         38.81         26.44         4.34 o                         
  -2   9   7          0.01          0.33         2.33 o                         
  -1   9   7         20.18         18.96         3.54 o                         
   0   9   7          0.10         -2.39         2.33 o                         
   1   9   7          6.92          2.77         2.35 o                         
   2   9   7        369.15        378.37        10.67 o                         
   3   9   7        303.71        306.97        12.39 o                         
   4   9   7         30.81         33.75         5.15 o                         
   5   9   7         50.76         56.24         8.34 o                         
   6   9   7         51.80         55.84         8.66 o                         
  -4  10   7          4.37         -0.85         3.09 o                         
  -3  10   7          0.52         -2.20         2.79 o                         
  -2  10   7         38.11         38.10         4.33 o                         
  -1  10   7         87.18         75.92         6.15 o                         
   0  10   7          0.66         -0.83         2.52 o                         
   1  10   7         25.00         22.00         4.70 o                         
   2  10   7         19.08         10.31         4.13 o                         
   3  10   7          2.64          0.29         2.66 o                         
   4  10   7        123.36        139.10         9.04 o                         
   5  10   7         56.88         68.01         9.93 o                         
  -2  11   7         12.29         10.48         3.39 o                         
  -1  11   7          2.13          1.51         3.27 o                         
   0  11   7         36.03         36.42         5.83 o                         
   1  11   7         35.10         32.34         5.83 o                         
   2  11   7          0.06         -4.26         2.84 o                         
   3  11   7          4.98          2.01         3.21 o                         
  -2  -7   8         10.49         10.94         2.71 o                         
  -1  -7   8         12.25          8.82         2.62 o                         
   0  -7   8         95.55        101.84         6.22 o                         
   1  -7   8          0.04         -0.41         4.11 o                         
  -4  -6   8          9.65          9.85         2.71 o                         
  -3  -6   8        122.32        121.77         5.58 o                         
  -2  -6   8          0.00         -1.38         1.80 o                         
  -1  -6   8         82.42         96.73         4.81 o                         
   0  -6   8         24.83         22.91         3.90 o                         
   1  -6   8          4.13          2.78         2.65 o                         
   2  -6   8         22.64         15.47         5.81 o                         
   3  -6   8         18.76         14.49         4.94 o                         
  -5  -5   8         25.86         24.04         3.11 o                         
  -4  -5   8         67.87         80.42         5.16 o                         
  -3  -5   8         23.69         22.51         3.27 o                         
  -2  -5   8          5.01          4.99         2.03 o                         
  -1  -5   8        163.10        168.07         5.88 o                         
   0  -5   8          1.35         -1.12         1.75 o                         
   1  -5   8         51.76         61.71         4.02 o                         
   2  -5   8          1.08         -2.74         2.44 o                         
   3  -5   8         92.50         91.93         6.44 o                         
   4  -5   8         45.52         47.78         5.56 o                         
  -6  -4   8          8.78          6.22         4.92 o                         
  -5  -4   8         36.06         33.63         3.03 o                         
  -4  -4   8         11.33         12.21         3.19 o                         
  -3  -4   8         63.86         63.72         3.70 o                         
  -2  -4   8         60.26         59.40         3.65 o                         
  -1  -4   8         34.54         32.21         2.92 o                         
   0  -4   8         20.48         15.34         2.18 o                         
   1  -4   8         14.72         13.34         2.16 o                         
   2  -4   8          8.63          7.15         2.10 o                         
   3  -4   8        207.50        227.90        10.63 o                         
   4  -4   8          0.05          0.97         2.39 o                         
   5  -4   8          8.85         13.16         3.89 o                         
  -6  -3   8         10.81          8.49         5.37 o                         
  -5  -3   8          0.01          1.07         1.78 o                         
  -4  -3   8         27.57         25.60         2.64 o                         
  -3  -3   8         96.47         87.67         3.94 o                         
  -2  -3   8        154.66        151.12         5.15 o                         
  -1  -3   8         99.10         93.97         3.51 o                         
   0  -3   8         78.23         77.23         3.69 o                         
   1  -3   8        318.33        324.95         6.90 o                         
   2  -3   8         21.56         21.12         2.63 o                         
   3  -3   8         62.20         59.67         4.11 o                         
   4  -3   8          5.56          1.29         2.41 o                         
   5  -3   8         30.37         31.42         4.74 o                         
   6  -3   8         17.44         25.44         5.03 o                         
  -6  -2   8          3.09          1.04         2.98 o                         
  -5  -2   8         63.01         60.80         4.47 o                         
  -4  -2   8         23.73         21.20         2.12 o                         
  -3  -2   8          4.31          2.62         1.10 o                         
  -2  -2   8         57.73         60.79         2.92 o                         
  -1  -2   8        165.57        172.13         4.51 o                         
   0  -2   8        320.56        309.10         6.52 o                         
   1  -2   8         17.25         20.93         2.27 o                         
   2  -2   8         72.55         79.58         3.83 o                         
   3  -2   8         88.28         76.93         4.53 o                         
   4  -2   8         11.31          9.15         2.78 o                         
   5  -2   8          0.01         -3.87         2.58 o                         
   6  -2   8         16.18          8.88         4.14 o                         
  -7  -1   8          2.54         -3.95         3.40 o                         
  -6  -1   8         54.90         67.13         5.00 o                         
  -5  -1   8          0.53         -1.82         1.41 o                         
  -4  -1   8         18.36         15.36         1.99 o                         
  -3  -1   8        253.44        248.81         4.60 o                         
  -2  -1   8         26.93         23.60         2.97 o                         
  -1  -1   8          0.24         -0.12         1.22 o                         
   0  -1   8         43.18         39.15         2.68 o                         
   1  -1   8        823.66        798.17        11.26 o                         
   2  -1   8        218.40        196.87         4.36 o                         
   3  -1   8         14.54         11.86         4.17 o                         
   5  -1   8         88.02         81.41         4.99 o                         
   6  -1   8         74.61         75.30         5.35 o                         
   7  -1   8          3.97          1.71         2.81 o                         
  -7   0   8         46.82         55.63         4.91 o                         
  -6   0   8         35.25         38.60         4.31 o                         
  -5   0   8          2.74         -0.77         1.52 o                         
  -4   0   8        189.70        186.30         4.98 o                         
  -3   0   8         55.97         52.56         2.14 o                         
  -2   0   8        113.73        120.08         3.31 o                         
  -1   0   8        329.29        323.33         8.24 o                         
   0   0   8          0.40          0.81         1.27 o                         
   1   0   8        131.20        119.71         2.98 o                         
   3   0   8        252.44        230.21        11.67 o                         
   4   0   8        318.43        299.37         8.59 o                         
   5   0   8         11.95         15.17         2.81 o                         
   6   0   8         16.50         18.45         3.50 o                         
   7   0   8         15.77         22.30         7.74 o                         
  -7   1   8          0.64          2.13         3.11 o                         
  -6   1   8          0.18          1.85         2.45 o                         
  -5   1   8        223.22        233.52         7.11 o                         
  -4   1   8         95.69         90.33         3.69 o                         
  -3   1   8        107.11        108.14         3.05 o                         
  -2   1   8        458.98        465.31         7.68 o                         
  -1   1   8         41.09         45.79         2.46 o                         
   0   1   8        715.02        696.22        10.21 o                         
   1   1   8        820.32        805.48        12.83 o                         
   2   1   8         25.95         21.62         2.53 o                         
   4   1   8          7.33          5.88         2.10 o                         
   5   1   8         91.33         87.39         4.87 o                         
   6   1   8         38.90         27.77         3.52 o                         
   7   1   8         14.68         11.57         3.58 o                         
  -7   2   8          2.52          1.61         2.89 o                         
  -6   2   8          1.03         -2.09         1.96 o                         
  -5   2   8          3.36          2.37         2.71 o                         
  -4   2   8          5.63          5.37         1.48 o                         
  -3   2   8        672.16        657.48        10.12 o                         
  -2   2   8        148.32        158.84         4.14 o                         
  -1   2   8         97.97        101.81         4.05 o                         
   0   2   8       1362.65       1331.13        16.66 o                         
   1   2   8        121.06        132.33         4.78 o                         
   2   2   8        462.01        458.62        11.13 o                         
   3   2   8        379.30        384.55         8.51 o                         
   4   2   8         13.11         12.44         3.00 o                         
   5   2   8          8.33          5.89         2.27 o                         
   6   2   8         13.16          7.53         3.57 o                         
   7   2   8         41.69         26.84        25.63 o                         
  -7   3   8          0.02         -2.11         3.32 o                         
  -6   3   8         45.32         44.70         5.33 o                         
  -5   3   8          1.59          3.40         2.23 o                         
  -4   3   8         40.70         36.57         3.34 o                         
  -3   3   8         11.68         13.74         1.53 o                         
  -2   3   8          2.17          1.78         1.41 o                         
  -1   3   8        592.42        568.46         8.53 o                         
   0   3   8        555.97        536.34        10.37 o                         
   1   3   8        178.69        192.66         4.33 o                         
   2   3   8        431.74        431.56         8.79 o                         
   4   3   8        512.01        482.53        20.09 o                         
   5   3   8        153.10        153.80         7.13 o                         
   6   3   8          0.04         -0.87         2.29 o                         
   7   3   8          3.18         -6.37         7.13 o                         
  -7   4   8          0.26         -4.86         3.24 o                         
  -6   4   8        123.02        142.09         6.80 o                         
  -5   4   8          6.27          5.94         2.65 o                         
  -4   4   8        274.27        261.75         8.45 o                         
  -3   4   8          7.14          2.78         1.46 o                         
  -2   4   8         81.82         69.77         4.82 o                         
  -1   4   8         96.13        102.95         3.74 o                         
   0   4   8         96.16         98.87         3.63 o                         
   1   4   8        438.41        423.11         7.59 o                         
   2   4   8         23.91         27.79         2.10 o                         
   3   4   8        114.10        115.82         4.06 o                         
   4   4   8        202.71        185.80         7.47 o                         
   5   4   8          1.23          0.49         2.39 o                         
   6   4   8        169.32        182.40        12.89 o                         
   7   4   8         80.50         90.39         8.84 o                         
  -7   5   8         39.98         44.33         4.78 o                         
  -6   5   8          0.15         -2.10         2.07 o                         
  -5   5   8          7.11         10.49         2.67 o                         
  -4   5   8         83.08         97.09         5.30 o                         
  -3   5   8         49.37         38.75         3.58 o                         
  -2   5   8        240.71        226.99         4.38 o                         
  -1   5   8         71.80         62.10         3.04 o                         
   0   5   8        395.96        376.66         6.93 o                         
   1   5   8        101.30        105.23         7.06 o                         
   2   5   8         25.21         26.17         1.84 o                         
   3   5   8        173.87        175.23         5.17 o                         
   4   5   8          3.31          1.07         2.75 o                         
   5   5   8         23.78         22.43         4.00 o                         
   6   5   8         25.76         28.24         3.35 o                         
   7   5   8          5.98          3.34         3.95 o                         
  -6   6   8          5.05          8.48         3.16 o                         
  -5   6   8         44.40         45.63         4.33 o                         
  -4   6   8         34.85         37.57         4.13 o                         
  -2   6   8        310.47        326.80         6.72 o                         
  -1   6   8        142.22        130.76         3.89 o                         
   0   6   8        303.42        298.59         5.88 o                         
   1   6   8         93.57         89.73         5.89 o                         
   2   6   8        104.10         96.15         8.39 o                         
   3   6   8         44.92         47.13         4.38 o                         
   4   6   8          7.07          5.15         2.74 o                         
   5   6   8         13.33         10.05         3.70 o                         
   6   6   8          0.00         -2.68         2.92 o                         
   7   6   8          2.53          1.29         4.66 o                         
  -6   7   8         24.76         20.00         7.50 o                         
  -5   7   8         12.76         13.62         3.14 o                         
  -4   7   8          0.04         -0.79         2.49 o                         
  -3   7   8         70.74         67.17         4.69 o                         
  -1   7   8         27.12         27.65         1.26 o                         
   0   7   8        248.51        258.30         7.60 o                         
   1   7   8         26.29         22.51         3.52 o                         
   2   7   8         10.18         10.23         2.85 o                         
   3   7   8         62.54         69.05        12.11 o                         
   4   7   8        105.59        112.29         6.16 o                         
   5   7   8         29.58         30.60         5.41 o                         
   6   7   8          0.05         -5.36         5.21 o                         
  -5   8   8          0.53          0.71         3.24 o                         
  -4   8   8         28.94         35.50         7.76 o                         
  -3   8   8         12.14         13.06         2.96 o                         
  -2   8   8         20.04         21.13         3.00 o                         
  -1   8   8         49.54         44.63         3.88 o                         
   0   8   8         35.09         32.01         4.26 o                         
   1   8   8         15.94          8.84         3.18 o                         
   2   8   8        371.40        358.71        10.54 o                         
   3   8   8          0.00         -0.87         2.35 o                         
   4   8   8          0.22          2.22         3.16 o                         
   5   8   8          9.83          6.63         3.86 o                         
  -4   9   8         59.64         64.40         4.70 o                         
  -3   9   8          7.81          4.45         2.49 o                         
  -2   9   8         81.18         91.02         5.54 o                         
  -1   9   8          2.53          3.83         2.35 o                         
   0   9   8          4.77          4.02         2.81 o                         
   1   9   8        146.86        160.60         7.82 o                         
   2   9   8          4.32          2.78         2.50 o                         
   3   9   8         35.13         32.07         5.27 o                         
   4   9   8        168.89        184.93        10.14 o                         
   5   9   8          7.98          7.31         3.94 o                         
  -3  10   8         10.91          3.77         2.66 o                         
  -2  10   8         58.82         64.57         4.90 o                         
  -1  10   8          5.75          5.53         3.26 o                         
   0  10   8         45.15         48.01         5.13 o                         
   1  10   8         33.98         43.92         9.58 o                         
   2  10   8         45.53         40.57         6.19 o                         
   3  10   8         77.32         91.77        10.12 o                         
   4  10   8          7.64          1.55         3.71 o                         
  -2  11   8         13.59          7.67         4.49 o                         
  -1  11   8          8.59          3.34         4.65 o                         
   0  11   8         27.48         19.84         4.92 o                         
   1  11   8         31.63         35.77         6.82 o                         
   2  11   8         81.38         82.01         8.19 o                         
   3  11   8         12.25          8.83         4.17 o                         
  -2  -6   9         67.82         58.26         8.38 o                         
  -1  -6   9         17.75         15.63         3.41 o                         
   0  -6   9          6.50          3.23         2.82 o                         
   1  -6   9         17.43         24.20         5.17 o                         
   2  -6   9          9.34          4.44         3.79 o                         
  -4  -5   9          9.16          8.49         2.48 o                         
  -3  -5   9         13.51         17.58         2.69 o                         
  -2  -5   9         11.37         10.85         2.33 o                         
  -1  -5   9         84.14         82.64         5.07 o                         
   0  -5   9         83.87         85.71         5.02 o                         
   1  -5   9          0.35          0.69         2.84 o                         
   2  -5   9         59.70         68.32        14.59 o                         
   3  -5   9         19.83         19.15         4.38 o                         
  -5  -4   9         81.94         75.63         4.49 o                         
  -4  -4   9        161.17        182.29         6.02 o                         
  -3  -4   9         24.32         24.87         2.87 o                         
  -2  -4   9         67.68         61.32         3.86 o                         
  -1  -4   9         74.94         84.33         6.15 o                         
   0  -4   9          1.36         -0.73         1.76 o                         
   1  -4   9         17.05         17.29         4.02 o                         
   2  -4   9        221.27        203.64         8.25 o                         
   3  -4   9          6.41          5.96         3.22 o                         
   4  -4   9          0.42          0.08         3.26 o                         
  -5  -3   9          0.26          1.38         2.30 o                         
  -4  -3   9        170.20        189.21         5.87 o                         
  -3  -3   9        139.56        146.17         5.09 o                         
  -2  -3   9        454.91        455.08         9.81 o                         
  -1  -3   9        141.19        136.51         7.01 o                         
   0  -3   9         77.64         66.66         3.64 o                         
   1  -3   9         19.08         23.79         2.64 o                         
   2  -3   9         63.91         71.93         5.78 o                         
   3  -3   9          1.42         -0.58         2.89 o                         
   4  -3   9         15.07          7.72         4.52 o                         
   5  -3   9          9.77          7.27         4.39 o                         
  -6  -2   9          4.71          6.13         2.74 o                         
  -5  -2   9         56.46         57.14         3.82 o                         
  -4  -2   9         50.10         48.37         3.56 o                         
  -3  -2   9          5.03          1.76         1.94 o                         
  -2  -2   9        314.61        321.41         9.31 o                         
  -1  -2   9        229.21        227.00         6.35 o                         
   0  -2   9        296.27        298.90         6.76 o                         
   1  -2   9         81.70         80.06         3.89 o                         
   2  -2   9        308.15        294.05         9.17 o                         
   3  -2   9          0.81         -3.23         3.17 o                         
   4  -2   9          9.19          1.97         2.31 o                         
   5  -2   9         11.67          8.05         4.35 o                         
   6  -2   9         27.38         26.63         5.03 o                         
  -6  -1   9          8.08          5.74         3.14 o                         
  -5  -1   9         11.39          8.78         2.08 o                         
  -4  -1   9        109.47        116.37         4.68 o                         
  -3  -1   9        133.16        126.90         4.06 o                         
  -2  -1   9         28.73         32.10         2.74 o                         
  -1  -1   9          1.79         -0.72         1.53 o                         
   0  -1   9         24.54         27.50         2.53 o                         
   1  -1   9        135.91        131.97         4.27 o                         
   2  -1   9        403.76        401.50         7.34 o                         
   3  -1   9          4.82          1.22         2.18 o                         
   4  -1   9         22.82         17.91         2.81 o                         
   5  -1   9         29.26         39.01         4.16 o                         
   6  -1   9          0.03         -3.08         2.05 o                         
  -6   0   9          0.40          0.73         2.48 o                         
  -5   0   9         66.33         65.50         4.73 o                         
  -4   0   9         49.04         51.56         2.95 o                         
  -3   0   9         31.11         28.29         2.53 o                         
  -2   0   9        509.54        489.55         8.16 o                         
  -1   0   9        327.15        323.98         9.28 o                         
   0   0   9        388.54        366.01        10.62 o                         
   1   0   9          0.04          0.58         1.54 o                         
   2   0   9         19.01         18.88         1.88 o                         
   3   0   9          1.09         -1.00         1.52 o                         
   4   0   9         29.02         33.94         5.21 o                         
   5   0   9         40.71         36.24         3.61 o                         
   6   0   9         23.02         21.35         5.07 o                         
  -6   1   9        133.88        153.55         8.16 o                         
  -5   1   9          0.21         -0.82         1.53 o                         
  -4   1   9          3.80          3.71         1.41 o                         
  -3   1   9        119.79        112.38         3.94 o                         
  -2   1   9        138.98        135.34         4.18 o                         
  -1   1   9         27.57         23.95         2.19 o                         
   0   1   9        169.94        159.93         9.38 o                         
   1   1   9        658.13        661.27        11.74 o                         
   2   1   9        200.20        177.17         6.39 o                         
   3   1   9         92.67         76.38         4.40 o                         
   4   1   9         25.15         15.35         5.41 o                         
   5   1   9         35.75         29.82         3.60 o                         
  -7   2   9         11.15         19.52         4.36 o                         
  -6   2   9         40.45         32.40         4.60 o                         
  -5   2   9         17.25         17.54         2.89 o                         
  -4   2   9        321.65        332.44         7.13 o                         
  -3   2   9          0.68          0.86         1.37 o                         
  -2   2   9          7.99          6.40         1.49 o                         
  -1   2   9         25.94         18.73         2.73 o                         
   2   2   9        267.07        262.19         6.94 o                         
   3   2   9        120.19        132.07         5.25 o                         
   5   2   9          1.04          3.20         7.58 o                         
   6   2   9         11.63          5.90         5.44 o                         
   7   2   9         15.86         14.21         5.00 o                         
  -6   3   9          0.98          2.57         2.54 o                         
  -5   3   9          0.89          3.64         2.32 o                         
  -4   3   9        121.09        113.90         4.78 o                         
  -3   3   9          4.43          7.25         1.50 o                         
  -2   3   9        250.18        243.04        12.22 o                         
  -1   3   9        200.28        183.57         6.70 o                         
   0   3   9        386.54        366.59         9.18 o                         
   2   3   9         95.79         91.37         4.82 o                         
   3   3   9        134.58        120.71         7.31 o                         
   5   3   9        188.76        197.88        20.14 o                         
   6   3   9         27.98         20.61         4.60 o                         
   7   3   9          0.66         -1.28         9.93 o                         
  -6   4   9         35.01         36.95         4.16 o                         
  -5   4   9          2.08          1.12         2.45 o                         
  -4   4   9         38.36         33.43         3.74 o                         
  -2   4   9        468.48        439.77         8.64 o                         
  -1   4   9        172.17        180.65         5.23 o                         
   0   4   9        381.00        399.31        10.90 o                         
   1   4   9        136.92        131.34         4.45 o                         
   2   4   9        430.60        430.00         9.28 o                         
   3   4   9        116.22        109.50         5.03 o                         
   4   4   9         86.43         76.49         5.41 o                         
   5   4   9         52.67         49.17         4.80 o                         
   6   4   9         75.61         86.94        10.74 o                         
   7   4   9        131.40        153.52        10.98 o                         
  -6   5   9          0.01         -3.78         2.52 o                         
  -5   5   9         36.51         37.90         3.96 o                         
  -4   5   9         83.73         86.64         5.51 o                         
  -3   5   9          0.95         -0.18         2.97 o                         
  -2   5   9         86.88         84.65         3.78 o                         
  -1   5   9        232.73        251.47         6.04 o                         
   0   5   9        360.13        343.81         7.01 o                         
   1   5   9         24.47         31.02         2.61 o                         
   2   5   9        212.92        214.99         4.96 o                         
   3   5   9        348.73        322.68        13.11 o                         
   4   5   9        149.20        158.74         7.68 o                         
   5   5   9         19.39         19.59         3.72 o                         
   6   5   9         83.97         90.78         6.51 o                         
   7   5   9         11.80         19.35         7.44 o                         
  -6   6   9          5.98          2.71         3.10 o                         
  -5   6   9         27.99         31.05         3.93 o                         
  -4   6   9          0.01         -4.32         2.88 o                         
  -3   6   9         42.62         38.35         4.52 o                         
  -2   6   9         98.38         97.25         3.37 o                         
  -1   6   9        288.89        289.15         6.54 o                         
   0   6   9        327.06        334.34         6.69 o                         
   1   6   9        123.07        126.64         4.73 o                         
   2   6   9         74.53         73.81         5.64 o                         
   3   6   9         68.57         68.32         5.99 o                         
   4   6   9          8.53          8.41         3.70 o                         
   5   6   9         78.86         82.17         6.04 o                         
   6   6   9         44.33         43.11         6.01 o                         
  -5   7   9          7.11          2.20         3.17 o                         
  -4   7   9          8.12          7.28         3.70 o                         
  -3   7   9          6.38          6.68         2.79 o                         
  -2   7   9          3.96          2.40         3.46 o                         
  -1   7   9        364.30        353.04         9.73 o                         
   0   7   9        118.51        116.34         5.78 o                         
   1   7   9        114.64        110.85         6.74 o                         
   2   7   9        698.41        748.07        18.03 o                         
   3   7   9        209.89        227.46        16.28 o                         
   4   7   9         47.81         38.92         4.87 o                         
   6   7   9          1.06         -0.77         4.23 o                         
  -5   8   9          3.75          7.40        12.45 o                         
  -4   8   9          6.91          3.41         5.38 o                         
  -3   8   9          1.41          2.06         2.51 o                         
  -2   8   9          8.54         12.18         3.04 o                         
  -1   8   9        104.10        109.77         6.12 o                         
   0   8   9          2.70          2.22         2.12 o                         
   1   8   9        133.02        120.28         6.78 o                         
   2   8   9        191.06        209.61         8.42 o                         
   3   8   9         98.92         86.50         8.55 o                         
   4   8   9        307.92        297.55        13.42 o                         
   5   8   9        108.46        116.65         9.42 o                         
  -4   9   9          1.73          6.81         3.71 o                         
  -3   9   9         38.78         42.45         4.92 o                         
  -2   9   9        106.79        108.51         7.07 o                         
  -1   9   9         23.96         21.16         3.33 o                         
   0   9   9          8.62          6.22         2.92 o                         
   1   9   9         23.34         24.46         4.11 o                         
   2   9   9         28.25         39.98         5.24 o                         
   3   9   9         67.77         61.33         6.99 o                         
   4   9   9         20.69         21.14         7.37 o                         
   5   9   9         35.84         32.87         6.80 o                         
  -3  10   9          3.78         14.58        14.44 o                         
  -2  10   9         48.26         57.45         4.92 o                         
  -1  10   9          0.35         -0.96         2.63 o                         
   0  10   9         51.50         46.07         5.33 o                         
   1  10   9          6.55          5.73         3.91 o                         
   2  10   9         44.97         37.82         6.00 o                         
   3  10   9         10.79         13.67         4.55 o                         
   4  10   9          0.09         -1.49         3.32 o                         
   0  11   9          4.06          2.97         4.44 o                         
   1  11   9          0.01         -0.06         3.68 o                         
   2  11   9         51.53         50.54         7.28 o                         
  -2  -5  10          0.00         -2.58         1.72 o                         
  -1  -5  10         29.99         31.40         3.78 o                         
   0  -5  10         53.50         65.62         8.46 o                         
   1  -5  10          9.83          8.15         3.86 o                         
  -3  -4  10          6.56          6.79         2.27 o                         
  -2  -4  10          2.04          2.66         1.83 o                         
  -1  -4  10         56.58         51.15         4.29 o                         
   0  -4  10          0.66         -0.14         2.18 o                         
   1  -4  10          7.99          9.19         2.46 o                         
   2  -4  10         22.59         21.73         4.12 o                         
   3  -4  10          0.93         -3.61         3.06 o                         
  -4  -3  10          6.04          2.92         2.10 o                         
  -3  -3  10          0.02         -0.99         1.75 o                         
  -2  -3  10          2.65          2.82         2.03 o                         
  -1  -3  10          3.15         -0.32         2.14 o                         
   0  -3  10          4.12          3.73         1.97 o                         
   1  -3  10          2.02          1.82         1.78 o                         
   2  -3  10         13.66         14.04         3.73 o                         
   3  -3  10         65.98         70.84        11.10 o                         
   4  -3  10         48.73         60.94         7.45 o                         
  -5  -2  10          0.96          3.38         1.96 o                         
  -4  -2  10        112.22        125.63         5.63 o                         
  -3  -2  10         87.91         82.98         4.39 o                         
  -2  -2  10          4.64          5.88         2.54 o                         
  -1  -2  10          5.09          4.91         1.99 o                         
   0  -2  10          3.99          4.90         1.95 o                         
   1  -2  10         77.53         72.15         4.11 o                         
   2  -2  10          4.64          6.78         2.93 o                         
   3  -2  10         26.97         29.80         4.49 o                         
   4  -2  10          6.54          2.51         3.07 o                         
   5  -2  10         14.64         20.48         5.55 o                         
  -5  -1  10         25.03         29.09         3.09 o                         
  -4  -1  10         65.63         56.86         3.95 o                         
  -3  -1  10          0.01          4.41         1.79 o                         
  -2  -1  10        267.35        275.58         6.88 o                         
  -1  -1  10        101.73         94.99         4.44 o                         
   0  -1  10         19.38         18.79         2.50 o                         
   1  -1  10        216.84        207.77         8.63 o                         
   2  -1  10         16.83         21.20         2.98 o                         
   3  -1  10          9.92          4.64         2.60 o                         
   4  -1  10          0.72         -3.45         2.71 o                         
   5  -1  10          0.26         -1.02         2.47 o                         
  -6   0  10         58.43         56.88         5.04 o                         
  -5   0  10          4.42          4.68         2.03 o                         
  -4   0  10          0.22         -1.58         1.56 o                         
  -3   0  10        162.42        156.92         4.97 o                         
  -2   0  10         75.52         68.69         4.28 o                         
  -1   0  10          6.27          2.04         1.83 o                         
   0   0  10        335.91        342.23         7.25 o                         
   1   0  10        380.12        349.26         7.33 o                         
   2   0  10          5.37          4.50         2.26 o                         
   3   0  10         42.11         48.39         4.70 o                         
   4   0  10          3.79          5.91         6.40 o                         
   5   0  10         14.30          8.35         6.83 o                         
   6   0  10         14.18         15.71         8.06 o                         
  -6   1  10         22.82         16.46         6.55 o                         
  -5   1  10         61.33         64.00         5.09 o                         
  -4   1  10        165.11        172.18         5.42 o                         
  -3   1  10        101.03        107.24         6.31 o                         
  -2   1  10         65.34         65.40         4.29 o                         
  -1   1  10        200.85        190.86         5.84 o                         
   0   1  10         27.53         19.53         3.38 o                         
   1   1  10         38.84         45.60         2.87 o                         
   3   1  10         39.49         32.13         4.17 o                         
   4   1  10         43.24         35.73         4.70 o                         
   6   1  10         22.44         26.24         9.53 o                         
  -6   2  10          8.47          6.53         3.43 o                         
  -5   2  10         25.39         24.02         3.63 o                         
  -4   2  10         13.86         14.59         2.25 o                         
  -3   2  10        217.60        204.59         5.44 o                         
  -2   2  10        420.22        425.57         9.30 o                         
  -1   2  10         53.03         50.10         3.72 o                         
   0   2  10        485.12        438.56        10.81 o                         
   1   2  10        550.15        531.61         9.44 o                         
   3   2  10          5.66          5.71         6.62 o                         
   4   2  10        151.38        167.73        10.68 o                         
   5   2  10          2.45          2.80         4.25 o                         
   6   2  10          3.11          4.95         2.71 o                         
  -6   3  10         19.13         11.45         3.80 o                         
  -5   3  10         13.39         14.65         3.12 o                         
  -4   3  10          0.90          0.57         1.43 o                         
  -3   3  10          2.28         -0.14         1.14 o                         
  -2   3  10          6.86          4.85         2.17 o                         
  -1   3  10         59.47         52.77         3.96 o                         
   0   3  10        992.39        979.57        14.35 o                         
   1   3  10        114.64        127.26         5.02 o                         
   2   3  10        266.78        260.46         8.37 o                         
   3   3  10        239.18        251.05         8.25 o                         
   4   3  10          1.77          4.54         7.54 o                         
   5   3  10          7.63          2.41         2.23 o                         
   6   3  10         18.68         11.93        10.36 o                         
  -6   4  10          0.48         -1.82         3.15 o                         
  -5   4  10         33.11         31.97         3.77 o                         
  -4   4  10         96.07         85.86         5.70 o                         
  -3   4  10        153.50        156.50         6.12 o                         
  -2   4  10          2.29         -0.33         4.17 o                         
   0   4  10        106.82        105.65         4.47 o                         
   1   4  10         52.35         46.24         3.76 o                         
   3   4  10         15.51         20.79         5.73 o                         
   4   4  10        320.69        307.26        21.02 o                         
   5   4  10         96.95        105.05         7.13 o                         
   6   4  10          7.33          4.47         4.00 o                         
  -5   5  10         11.22         16.25         4.01 o                         
  -4   5  10         19.41         14.82         3.51 o                         
  -3   5  10          5.72          9.55         2.28 o                         
  -2   5  10         83.03         75.26         5.12 o                         
  -1   5  10        144.12        146.04         5.86 o                         
   0   5  10        192.34        186.47         8.79 o                         
   1   5  10         14.21          4.74         2.82 o                         
   2   5  10         20.66         11.72         2.60 o                         
   3   5  10         15.23          8.50         3.50 o                         
   4   5  10        106.48        105.73         6.65 o                         
   5   5  10          1.66          0.17         2.63 o                         
   6   5  10        108.92        108.43         9.37 o                         
  -5   6  10          0.00         -2.34         2.39 o                         
  -4   6  10          1.29          1.75         2.76 o                         
  -3   6  10          8.91          5.29         1.91 o                         
  -2   6  10          2.20          3.02         1.64 o                         
  -1   6  10         11.28         13.87         2.11 o                         
   0   6  10        272.55        247.69         6.20 o                         
   1   6  10        134.76        144.12         7.10 o                         
   2   6  10          3.78          4.01         1.89 o                         
   3   6  10          0.02          0.38         2.42 o                         
   4   6  10          7.68         12.59         3.62 o                         
   5   6  10          0.09          0.86         3.04 o                         
   6   6  10         12.87         12.24         4.63 o                         
  -5   7  10         29.83         19.61         9.60 o                         
  -4   7  10          0.88          1.72         2.93 o                         
  -3   7  10         21.68         19.59         3.88 o                         
  -2   7  10         83.44         96.30         5.68 o                         
  -1   7  10         39.65         31.55         3.96 o                         
   0   7  10         10.90         11.23         3.04 o                         
   1   7  10         37.09         36.54         4.62 o                         
   2   7  10         12.75          4.35         3.05 o                         
   3   7  10        123.08        125.42         7.27 o                         
   4   7  10          6.51          4.13         3.38 o                         
   5   7  10          3.04         -5.64         5.33 o                         
  -4   8  10          8.40         48.70        70.57 o                         
  -3   8  10         21.37         26.92         4.43 o                         
  -2   8  10         72.05         79.28         5.71 o                         
  -1   8  10         52.57         62.52         5.10 o                         
   0   8  10         13.82         18.60         3.57 o                         
   1   8  10          0.45         -2.08         2.39 o                         
   2   8  10         37.10         35.18         4.92 o                         
   3   8  10         11.82          8.64         4.21 o                         
   4   8  10          4.12         -5.51        10.84 o                         
   5   8  10         24.59         25.72         6.44 o                         
  -2   9  10         75.60         71.39         5.53 o                         
  -1   9  10          7.70          4.87         3.12 o                         
   0   9  10          9.89          8.82         3.64 o                         
   1   9  10          1.32          4.37         3.26 o                         
   2   9  10         55.70         59.72         5.94 o                         
   3   9  10          1.87         -1.60         4.09 o                         
   4   9  10         41.68         51.27        13.35 o                         
  -2  10  10         11.72         10.23         3.31 o                         
  -1  10  10          0.09          1.34         3.33 o                         
   0  10  10         13.63         12.96         3.69 o                         
   1  10  10        105.12        129.42        10.05 o                         
   2  10  10         24.37         25.96         5.80 o                         
   3  10  10          0.17          0.97         4.01 o                         
  -1  -4  11         14.10         16.27         3.35 o                         
   0  -4  11         95.55        118.89         6.12 o                         
   1  -4  11          2.74          4.17         4.00 o                         
  -3  -3  11         74.39         85.99         5.08 o                         
  -2  -3  11          7.58          7.67         2.26 o                         
  -1  -3  11         48.40         50.28         4.40 o                         
   0  -3  11         18.02         10.82         2.96 o                         
   1  -3  11         12.17          6.56         3.13 o                         
   2  -3  11        208.71        242.88        13.10 o                         
   3  -3  11          0.76          6.02         3.32 o                         
  -4  -2  11         33.64         42.56         5.65 o                         
  -3  -2  11          0.17         -2.04         2.15 o                         
  -2  -2  11         79.54         79.39         5.28 o                         
  -1  -2  11         86.04         95.94         5.69 o                         
   0  -2  11          0.37         -0.22         2.07 o                         
   1  -2  11         53.78         56.22         4.09 o                         
   2  -2  11         28.96         16.55         7.12 o                         
   3  -2  11          7.00         10.06         3.22 o                         
   4  -2  11        132.56        154.13         8.47 o                         
  -4  -1  11          0.22          0.05         1.72 o                         
  -3  -1  11          9.51          8.77         2.28 o                         
  -2  -1  11         98.66         99.67         5.48 o                         
  -1  -1  11         11.19          9.56         2.31 o                         
   0  -1  11         53.19         48.87         3.73 o                         
   1  -1  11         74.75         80.84         4.72 o                         
   2  -1  11          7.79          1.55         2.45 o                         
   3  -1  11         47.98         48.09         5.93 o                         
   4  -1  11          0.30         -3.06         3.91 o                         
  -5   0  11          0.11         -2.53         1.68 o                         
  -4   0  11          0.71         -2.59         1.91 o                         
  -3   0  11         41.13         48.49         3.65 o                         
  -2   0  11         10.92          7.39         2.37 o                         
  -1   0  11         29.42         28.63         3.03 o                         
   0   0  11         36.27         49.67         3.71 o                         
   1   0  11         10.51          8.22         2.09 o                         
   2   0  11         87.15        101.79         5.40 o                         
   3   0  11         42.59         41.48         4.92 o                         
   4   0  11          2.13         -2.93         3.48 o                         
   5   0  11         47.06         60.59         6.56 o                         
  -5   1  11          0.46         -0.86         2.88 o                         
  -4   1  11          3.18          1.35         2.28 o                         
  -3   1  11          0.01         -2.11         1.40 o                         
  -2   1  11          9.28          6.28         2.31 o                         
  -1   1  11         47.27         52.30         4.08 o                         
   0   1  11          8.43          9.17         2.70 o                         
   1   1  11        116.71        122.29         5.42 o                         
   2   1  11         55.53         68.30         4.72 o                         
   3   1  11         13.50          6.05         7.54 o                         
   4   1  11         19.00         24.47         4.16 o                         
   5   1  11         35.20         35.89         4.93 o                         
  -5   2  11          2.02         -0.94         1.92 o                         
  -4   2  11         16.66         12.51         2.27 o                         
  -3   2  11          0.21          0.73         1.59 o                         
  -2   2  11         13.86         11.10         3.70 o                         
  -1   2  11          6.63          3.21         3.19 o                         
   0   2  11         14.85         12.39         2.56 o                         
   1   2  11         84.74         81.62         4.74 o                         
   2   2  11          1.08          0.87         2.22 o                         
   3   2  11         72.82         79.53         4.81 o                         
   5   2  11          0.18          2.61         3.48 o                         
  -5   3  11          4.11          0.89         3.44 o                         
  -4   3  11         75.70         70.36         3.70 o                         
  -3   3  11          0.51          1.17         1.54 o                         
  -2   3  11          8.08         11.54         2.43 o                         
  -1   3  11          7.42         11.90         2.65 o                         
   2   3  11          0.20         -2.19         1.82 o                         
   3   3  11          2.91          5.09         2.80 o                         
   4   3  11          9.19          8.63         2.54 o                         
   5   3  11         76.02         81.41         6.15 o                         
  -5   4  11         20.63         21.13         3.38 o                         
  -4   4  11         18.50         20.96         3.27 o                         
  -3   4  11          3.41          3.59         1.69 o                         
  -2   4  11         55.78         58.95         4.62 o                         
  -1   4  11         24.63         20.36         2.74 o                         
   0   4  11         55.40         48.91         3.79 o                         
   1   4  11          0.07         -1.52         2.09 o                         
   2   4  11          0.65          3.19         4.30 o                         
   3   4  11         53.97         49.62         4.59 o                         
   4   4  11          0.16         -1.85         3.46 o                         
   5   4  11          3.41         -1.40         4.27 o                         
  -5   5  11         37.82         41.06         5.37 o                         
  -4   5  11          7.93          8.92         2.63 o                         
  -3   5  11         11.81         15.11         2.77 o                         
  -2   5  11          0.01         -1.37         2.48 o                         
  -1   5  11        105.78        116.73         6.30 o                         
   0   5  11         98.93        112.67         7.04 o                         
   1   5  11          5.26          4.86         2.00 o                         
   2   5  11         23.12         25.08         3.20 o                         
   3   5  11         33.06         33.31         3.58 o                         
   4   5  11          0.13         -2.28         6.06 o                         
   5   5  11         12.37          8.32         5.07 o                         
  -4   6  11         17.27         17.42         2.87 o                         
  -3   6  11         27.77         30.90         3.21 o                         
  -2   6  11          0.01         -0.89         2.65 o                         
  -1   6  11        136.80        144.03         5.02 o                         
   0   6  11          0.27         -0.69         2.85 o                         
   1   6  11         27.53         33.30         4.15 o                         
   2   6  11         64.32         67.94         6.23 o                         
   3   6  11         53.88         44.83         5.30 o                         
   4   6  11         13.66         18.86         4.13 o                         
   5   6  11          2.78          2.02         3.70 o                         
  -4   7  11          7.61          8.37         3.79 o                         
  -3   7  11         12.04         15.05         3.68 o                         
  -2   7  11         14.34         13.25         6.27 o                         
  -1   7  11        172.81        187.99         7.83 o                         
   0   7  11          3.18          0.37         2.41 o                         
   1   7  11         32.74         33.51         6.49 o                         
   2   7  11          0.45         -3.03         5.65 o                         
   3   7  11         50.07         51.51         5.92 o                         
   4   7  11         24.22         28.49         5.00 o                         
   5   7  11          8.73         -8.54        10.55 o                         
  -3   8  11         60.18         79.65        19.38 o                         
  -2   8  11         17.07         22.24         4.08 o                         
  -1   8  11          9.23          2.25         4.36 o                         
   0   8  11         21.71         21.71         3.78 o                         
   1   8  11         35.09         41.87         7.09 o                         
   2   8  11         40.63         35.10         4.99 o                         
   3   8  11         56.39         61.43         7.61 o                         
   4   8  11          0.01         -5.64         3.76 o                         
  -2   9  11          8.00          4.18         5.26 o                         
  -1   9  11        163.39        183.83         8.32 o                         
   0   9  11         11.99         14.57         4.08 o                         
   1   9  11          3.08          2.35         8.73 o                         
   2   9  11         62.38         53.81         6.25 o                         
   3   9  11         30.66         24.86         6.27 o                         
  -2  -2  12          0.00         -1.54         2.18 o                         
  -1  -2  12          0.16         -0.60         2.48 o                         
   0  -2  12         12.43          7.65         3.08 o                         
   1  -2  12         38.38         39.28         4.36 o                         
   2  -2  12          3.13          0.87         3.02 o                         
  -3  -1  12          1.19         -1.67         1.86 o                         
  -2  -1  12          0.09         -2.79         2.40 o                         
  -1  -1  12         31.46         22.69         5.03 o                         
   0  -1  12          0.90         -0.20         2.09 o                         
   1  -1  12          3.17          3.39         2.57 o                         
   2  -1  12          2.32         -1.93         3.54 o                         
   3  -1  12         25.55         30.46         4.79 o                         
  -3   0  12          8.23          4.23         2.16 o                         
  -2   0  12         15.86         20.09         3.46 o                         
  -1   0  12         10.76          6.07         2.27 o                         
   0   0  12          0.95          0.01         2.03 o                         
   1   0  12         32.58         32.50         3.18 o                         
   2   0  12          3.29          2.51         2.81 o                         
   3   0  12          5.45          6.67         3.83 o                         
  -4   1  12          5.50          8.21         2.35 o                         
  -3   1  12         43.70         38.21         3.75 o                         
  -2   1  12         11.17          9.12         2.81 o                         
  -1   1  12         14.23          3.60         2.45 o                         
   0   1  12         44.33         46.68         4.79 o                         
   1   1  12         10.35         11.36         2.34 o                         
   2   1  12          0.85         -0.57         6.79 o                         
   3   1  12          9.01          3.31        10.13 o                         
  -4   2  12         12.25         12.84         2.40 o                         
  -3   2  12         44.77         48.04         4.77 o                         
  -2   2  12          0.65         -2.40         1.77 o                         
  -1   2  12         54.40         59.50         4.33 o                         
   0   2  12         29.01         30.07         3.48 o                         
   1   2  12         26.22         14.72         4.24 o                         
   2   2  12         55.81         71.64        10.61 o                         
   3   2  12         22.28         12.54         7.99 o                         
   4   2  12          3.67          1.14         3.28 o                         
  -4   3  12         57.12         49.60         4.33 o                         
  -3   3  12          9.02          5.86         2.00 o                         
  -2   3  12          7.08         10.66         2.69 o                         
  -1   3  12         36.13         43.71         3.92 o                         
   0   3  12          4.47          3.56         5.90 o                         
   1   3  12         63.13         73.56         7.17 o                         
   2   3  12         30.68         40.38         6.88 o                         
  -4   4  12          5.12          1.69         2.57 o                         
  -3   4  12          0.12         -1.00         2.12 o                         
  -2   4  12         38.37         35.06         3.68 o                         
  -1   4  12          0.21         -1.97         4.40 o                         
   0   4  12         47.29         46.10         3.95 o                         
   1   4  12         35.60         41.58         3.80 o                         
   2   4  12          6.28          4.09         2.82 o                         
   4   4  12         27.30         25.24         4.31 o                         
  -4   5  12          0.75         -1.24         2.58 o                         
  -3   5  12          1.39         -3.21         2.14 o                         
  -2   5  12         35.55         38.11         3.84 o                         
  -1   5  12          2.61          6.12         6.74 o                         
   0   5  12         65.84         57.90         4.26 o                         
   1   5  12          0.40         -3.00         3.82 o                         
   2   5  12         26.93         35.66         4.43 o                         
   3   5  12         10.22         11.15         9.23 o                         
   4   5  12         11.18         15.33         5.21 o                         
  -3   6  12         10.85          8.77         7.82 o                         
  -2   6  12          0.65         -4.48         2.99 o                         
  -1   6  12          2.62         -0.09         3.52 o                         
   0   6  12         14.17         12.83         4.46 o                         
   1   6  12          1.51         -5.13         3.42 o                         
   2   6  12         13.32          9.64         4.68 o                         
   3   6  12          0.34         -2.11         4.30 o                         
   4   6  12         25.50         36.03         8.63 o                         
  -3   7  12         14.79         17.33         4.52 o                         
  -2   7  12          0.34         -0.21         5.50 o                         
  -1   7  12          9.71         11.32         3.09 o                         
   0   7  12          5.51          1.42         2.64 o                         
   1   7  12         19.99         23.94         4.67 o                         
   2   7  12         32.60         34.02         5.17 o                         
   3   7  12          4.54         -1.10         6.04 o                         
  -2   8  12         44.77         38.23         5.07 o                         
  -1   8  12          5.21          5.65         3.63 o                         
   0   8  12          3.46          2.52         2.71 o                         
   1   8  12          2.76          1.04         3.24 o                         
   2   8  12          0.01          0.82         5.01 o                         
   3   8  12         13.67         15.18         5.84 o                         
  -1   0  13          5.15          5.67         3.78 o                         
   0   0  13         19.92         18.00         3.92 o                         
   1   0  13         22.00         22.80         3.55 o                         
  -2   1  13          0.01          1.48         2.39 o                         
  -1   1  13         29.54         32.35         3.66 o                         
   0   1  13         17.68         18.53         3.00 o                         
   1   1  13          0.21         -0.91         2.30 o                         
   2   1  13         25.90         23.73         4.39 o                         
  -2   2  13          0.16         -1.14         2.37 o                         
  -1   2  13         30.45         34.39         3.92 o                         
   0   2  13          9.85         10.31         2.98 o                         
   1   2  13          1.45         -3.19         4.73 o                         
   2   2  13         22.65         19.45         3.99 o                         
   3   2  13         15.80         21.72        11.21 o                         
  -2   3  13         19.31         23.78         3.48 o                         
  -1   3  13         15.55         15.66         3.22 o                         
   0   3  13          5.08          3.47         2.57 o                         
   1   3  13         68.45         70.63         9.89 o                         
   2   3  13         19.26         21.08         4.11 o                         
  -2   4  13         19.89         21.17         3.35 o                         
  -1   4  13        103.34        121.06         5.98 o                         
   0   4  13          7.18          8.99         8.78 o                         
   1   4  13         29.79         30.46         5.59 o                         
   2   4  13          9.57         10.50         3.57 o                         
  -2   5  13         60.73         60.93         6.11 o                         
  -1   5  13          1.11          3.13         4.53 o                         
   0   5  13          1.55          6.04         4.77 o                         
   1   5  13         75.64         93.91         8.04 o                         
  -2   6  13         25.72         31.32         5.13 o                         
  -1   6  13          3.44         -1.92         2.52 o                         
   0   6  13         26.12         30.92         4.80 o                         
   1   6  13          8.12          5.53         6.72 o                         
  -1   7  13         21.60          8.76         8.13 o                         
   0   7  13          7.50         12.68         8.08 o                         
                                                                                
